# Supplementary material for: Analysis of the tripartite interactions between two bacterial symbionts, a novel Solitalea-like bacterium (Bacteroidota) and Cardinium, and the stored product mite Tyrophagus putrescentiae based on gene expression data
Source: Microbiol Spectr. 2025 Jun 16;13(8):e00609-25. doi: 10.1128/spectrum.00609-25 (PMC12323627; doi:10.1128/spectrum.00609-25)
Supplement: Supplemental tables — Tables S1 to S15. [file spectrum.00609-25-s0002.xlsx]

## Sheet: Header
Supplementary dataset: Tables S1–S15
Title:	Analysis of the tripartite interactions between two bacterial symbionts, a novel Solitalea-like bacterium (Bacteroidota) and Cardinium, and the stored product mite Tyrophagus putrescentiae based on gene expression data
Authors:	J. Hubert, Q. Xiong, E. Glowska-Patyniak, E. V. Furtak, P. B. Klimov
Journal:	Microbiology Spectrum

## Sheet: Table S1
TABLE S1 Results of qPCR using SOL- and cTPut-specific primers in Tyrophagus putrescentiae and Acarus siro. Data are presented as the log10 number of reads, recalculated per mite, egg and per gram (g) of SPGM.
qPCR-SOL			mite	SPGM		qPCR-cTPut			egg	mite
sample	culture	species	LogS	logSF		sample	culture	species	LogCE	logC
1	5N	TP	2.37551	5.09157		1	5L	Tp	0.163283	2.62417
2	5N	TP	2.54574	5.22583		2	5L	Tp	0.491256	2.52485
3	5N	TP	1.69008	4.55048		3	5L	Tp	0.174071	2.4189
4	5N	TP	1.58074	4.45617		4	5L	Tp	0.8288	2.2447
5	5N	TP	1.34548	4.11531		5	5L	Tp	0.5516	2.35051
6	5N	TP	1.5467	4.22992		6	5L	Tp	0.117123	2.3871
7	5P	TP	2.60442	4.38099		7	5S	Tp	nd.	2.15389
8	5P	TP	2.54706	4.32122		8	5S	Tp	0.192276	2.20553
9	5P	TP	2.49321	4.69419		9	5S	Tp	-0.31466	2.11311
10	5P	TP	2.54531	4.37038		10	5S	Tp	0.736733	2.0825
11	5P	TP	2.32207	4.47412		11	5S	Tp	1.05525	2.27186
12	5P	TP	2.43667	4.55791		12	5S	Tp	1.29768	2.22191
13	5Pi	TP	2.3353	5.65689
14	5Pi	TP	2.36805	5.68143
15	5Pi	TP	2.2336	5.46792
16	5Pi	TP	2.09606	5.20374
17	5Pi	TP	2.21897	5.20709
18	5Pi	TP	2.29918	5.29703
19	5TK	TP	3.45593	6.61179
20	5TK	TP	3.22999	6.49105
21	5TK	TP	3.22312	6.45062
22	5TK	TP	3.32104	6.4545
23	5TK	TP	3.19362	6.49334
24	5TK	TP	3.28861	6.71655
25	6L	AS	3.78062	5.63065
26	6L	AS	3.46305	6.03633
27	6L	AS	3.66098	6.14767
28	6L	AS	3.77623	6.15078
29	6L	AS	3.82975	6.00843
30	6L	AS	3.80403	6.18031
31	6TK	AS	4.21468	6.13626
32	6TK	AS	3.99334	6.68726
33	6TK	AS	3.79625	5.22942
34	6TK	AS	3.86639	5.44574
35	6TK	AS	4.38427	6.21037
36	6TK	AS	4.3743	6.12528
37	6Tu	AS	4.1452	6.38706
38	6Tu	AS	4.09683	6.18032
39	6Tu	AS	4.08618	6.21395
40	6Tu	AS	4.16792	6.35492
41	6Tu	AS	4.25042	5.96953
42	6Tu	AS	4.23523	6.23589
Note: Spent growth medium (SPGM) consists of debris from rearing diets and fragments of mite bodies left after mite cultivation. Eggs and live mites were removed through sieving. No cTPut detection in TP SPGM and in all AS samples and on the all samples of TP cultures. 5Pi and 5Tk; no SOL detection in the eggs, i.e., in both cases, the results were under the limit of detection. Negative results a…
TP	Tyrophagus putrescentiae
AS	Acarus siro
nd.	sample under detection limit

## Sheet: Table S2
TABLE S2 Prokka annotation of the new Solitalea-like (SOL) symbiont and identification of KEGG genes using GhostKOALA. The gray fields indicate complete virus sequences identified by VirSorter.
		Prokka annotation								KEGG anotation
Genome	number	locus	sequence	location	feature	product	gene	nucleotide	translation	KEGG_name	KEGG_taxonomy				KEGG_score
SOL_Tyr_put_CZ	1	LOCUS_00010	sequence001	complement(739..1779)	CDS	thiamine-phosphate kinase	thiL	ATGTCAGGAGATAGCAAATTCACGCCCGTAAAATCTCTGGGAGAATTCAGATTAATAAAGACTTTAACAGAAAAATTCGATATAAAAAACGAATCGACGATAAAAGGTATTGGAGATGATGCAGCTATACTAGATTTTAAAGATAATAAGATAGCGATATCTACAGATCTACTTATAGAGGGCATACATATAGATTTAAGCTATATGCCTTTAAAACACGTAGGATATAAAGCAGTAACAGTTAACCTAAGTGATATATGTGCAATGAACACTAAAGCAACACAGATAACAGTGTCAATAGCTATATCAAATAGATTTACAGTGGAAGCTTTAGAAGAGTTATATCAAGGTATAAAGTGTGCTTGTGATAACTATGGTGTAGACCTTATAGGTGGTGAT…	MSGDSKFTPVKSLGEFRLIKTLTEKFDIKNESTIKGIGDDAAILDFKDNKIAISTDLLIEGIHIDLSYMPLKHVGYKAVTVNLSDICAMNTKATQITVSIAISNRFTVEALEELYQGIKCACDNYGVDLIGGDTTSSNKGMIISITVLGPIKEEDAVYRNTANNNDLLCVSGNLGGAYLGLQILEREKQVFIVNSNMQPKLDNYAELVQRLLKPEPRYDIITSLKKVKVKPTSMIDISDGLSSETIHISSQSKLGVVIYEDKLPISETAYNTALELNIDPYVCALNGGDEYELLFTIKQSDYEKIKNIPDISVIGHMTPEENIYKIISKDNKEFPLKALGWNAFSK	K00946	Bacteria	Bacteroidota	Galbibacter	gaa:HX109_06455	425.631
	2	LOCUS_00020	sequence001	complement(1749..2999)	CDS	dicarboxylate/amino acid:cation symporter		ATGTACATAAAAACTTTAATAAAAAATTATAACAATATTATATTATTGTTTATAGGTATAGTAGTAGGAGCAATATGCGGTTTAATATTTAGAGAAAAGACTTATATAGTAAAACCAATAGGAGATATTTTTTTAAATCTAATTTTTACTATAATAATACCGTTAATTTTCTTCGCTATAACTTCAGCAATAGCAACTATAAATAAGGATGAAAATTTTGGAGTTATAATAAAAAATATGCTATTAGTATTTTTTGTTACTAGTTTAATAGCTACGTTTTTTATGCTGATTTCATTATATATATTTCCATTACATAATACTTCAATAGATAGCCAAATAAATTATGTAATAGACGAAAATCAAAGAAATATTGGAGAGCAATTAACAAAACTTCTATCT…	MYIKTLIKNYNNIILLFIGIVVGAICGLIFREKTYIVKPIGDIFLNLIFTIIIPLIFFAITSAIATINKDENFGVIIKNMLLVFFVTSLIATFFMLISLYIFPLHNTSIDSQINYVIDENQRNIGEQLTKLLSTDVFFQVFSRENMLALIVFSTIVGIATFKVGDKAESFKNFLVSGSEVMKEAMVFIMKAAPIGLGAYFANFVGNFGYNFLKMYAESLILIYGSGLFYFIFFYSLYAFIAAGIKGVKNYWRYSLSPSITALGTCSSVAAIAGNMDAANKMGIPKKISDIVIPFGATLHKDGSAIGAIAKIGLIFAILNKPIGTWEAIIIAIVIALVTVIVEGGIPNGGYIGEIFVVTAYGLPIELLSILMILSTLMDPILTLINSGGDTAAALLVNKL…	0	Bacteria	Bacteroidota	Solitalea	slas:L2B55_01305	382.874
	3	LOCUS_00030	sequence001	complement(3042..4028)	CDS	quinolinate synthase NadA	nadA	ATGACCTGGAAAAGAAAAGGATATATATTGAAACAAGAAGATAAAAAAGACCATTTTACTATTGTGAAGGAAATAGAAAGATTAAAAAAAGAGAAAAATGCTATAGTTCTTGCTCACTACTATCAAACCGGGGATATACAAGATATAGCTGATTATATAGGCGATAGTCTTGGTTTATCAAGAAAAGCAGCTGATACTAAAGCGGACATAATAGTTTTTGCCGGAGTACATTTTATGGCTGAAACTGCAAAGGCATTGTCACCTACTAAAAAAGTACTGATACCAGATTTAGATGCAGGTTGTTCATTAGCTGAAGGGTGTCAATATGGTGATTTCTTAAAATTTAAGAATAAGTATCCGGATCATAAAGTAGTAATGTATGTTAATAGCTCAGCTGAG…	MTWKRKGYILKQEDKKDHFTIVKEIERLKKEKNAIVLAHYYQTGDIQDIADYIGDSLGLSRKAADTKADIIVFAGVHFMAETAKALSPTKKVLIPDLDAGCSLAEGCQYGDFLKFKNKYPDHKVVMYVNSSAEVKTISDVICTSSNAVAIVNSFPKDQKLIFAPDKNLGHYVMKKTNRDLVIWDGACIVHEIFSREKILKLKIEYPEAEIIAHPECEQHILDLSDFIGSTTALLKYTINSENKTFIVATETGIIHQMEKNSPEKLFIPAPPNNSCECNDCPYMKLNTMDKLYNCLKNETPEINTDLKILEASKKPIEKMLELSKELNL	K03517	Bacteria	Bacteroidota	Pedobacter	phe:Phep_0013	452.595
	4	LOCUS_00040	sequence001	complement(4415..5872)	CDS	proline--tRNA ligase	proS	ATGAGTAATTTTCTAAATAAAAAAGTAGATTTTTCAAAGCGCTATAACGAAATAATAGAAAAGGCTGGTTTAGCTGAACACTCTTCTGTAAAAGGTTGTATGGTTATAAAGCCATATGGTTATGCTTTATGGGAAAATATGCAAAAAGAGCTGGATTTTTTATTTAAAGAAACCGGGCATGAGAACGCTTATTTTCCAATATTTATTCCAAAATCTTTTTTCTCGAAAGAAGCAAGCCATGTAAGTGGATTTGCTAAAGAATGTGCTGTTGTTACACATTATAGGTTGAAAGAGGAAAATAATGAGATTATCGTTGATGAAAAAGCAAAGCTTGAAGAAGAACTAATTGTTAGACCAACTTCTGAGACTATTATATGGAACTCTTACAAAAATTGGATA…	MSNFLNKKVDFSKRYNEIIEKAGLAEHSSVKGCMVIKPYGYALWENMQKELDFLFKETGHENAYFPIFIPKSFFSKEASHVSGFAKECAVVTHYRLKEENNEIIVDEKAKLEEELIVRPTSETIIWNSYKNWIQSYRDLPILINQWANVVRWEMRSRLFLRTNEFLWQEGHTAHASEKEALEEATKILDIYEYFLNNFLAIKVLKGVKPEHERFAGALQTYCIEAMMQDGKALQAGTSHFLGQNFAKAFDVKFIDAQGQLQYVWATSWGVSTRLIGAIIMSHSDEKGLIIPPKVAPTQVVIVPVYKNQEDLNTISNYANDIVSKLKQIKIRSKFDCRENYKPGYKFADWELKGVPIRITIGIKEVNTNSIEITRRDNFNKEIYKIDDIEQTIPKILSNI…	K01881	Bacteria	Bacteroidota	Pukyongia	aue:C5O00_01900	635.565
	5	LOCUS_00050	sequence001	6004..7212	CDS	bifunctional phosphopantothenoylcysteine decarboxylase/phosphopantothenate--cysteine ligase CoaBC	coaBC	ATGACTAAAAAAATTAAAAACATAACAATAGGCATTACCGGCAGCATAGCTGCTTACAAAATAACCGAACTGATAAGATTATTAGTAAAAAACTCTTATAATGTTAGGGTTGTTATGACAGAATCTGCAAAACAATTCATAACAGAATTAACACTATCGGTATTGTCTAGAAACAAAGTATATTCTAATTATTTTGAATCTAATCTTTGGCATAACCATAGTAAAATAGCGGATGAAACAGACCTTTTCGTAATAGCTCCTGCAACTGCTAATACTATAGCAAAATTAGCTACAGGGATAAATGATAACTTAATAAACACTATTTATTTATCCACAAAAGCACCGACGATAATAGCCCCTGCGATGGATGCAGGAATGTGGGATCACCCTATAACCAGT…	MTKKIKNITIGITGSIAAYKITELIRLLVKNSYNVRVVMTESAKQFITELTLSVLSRNKVYSNYFESNLWHNHSKIADETDLFVIAPATANTIAKLATGINDNLINTIYLSTKAPTIIAPAMDAGMWDHPITSKNINILKSLGSIILNPCYGDLASGFVDKGRMQEPIDIYNTIARLSLKNGILKNIKVLITAGPTIEKIDPVRYISNYSSGRTGYALAEAFAQLGANVVLISGKTDLEIKSGYIDKIKLYKVESANEMYNKAMETYSEAKIIIAAAAVADYKPLNYSNEKIKKIKDQIDIKLEKNIDILKEIGKVKNDKQILIGFALETSNDINNATYKIKTKNLDAIVFNSLSNGECFISKENKISIINKSGSVSNYDRKGKDLIAKDIIQYIIANF…	K13038	Bacteria	Bacteroidota	Abyssalbus	fbm:MQE35_18295	335.88
	6	LOCUS_00060	sequence001	7230..8150	CDS	hypothetical protein		ATGAGGCCAATAATAATATCAATTTTACTTTTACTAATAACAATTAAATTAAAATCTCAGGACTTAAACATAACAGTAAAAGTAAATGCCCCAGGCATATATATAGGTAATAGACAAATATTAACCTCTTTAACAAATGATGTACAAACTTTCCTGAATAATACCAACTTTGTTAATCTAAGAGTAAAATCTGAAGAACGGATCGAAGGCAATCTAATATTAACCATACGTGGTTTTGATAAAGAAAAAACGTTCACTGTCACTGCACAAATACAGTCATGGCGCCCTGTATACAATACAAACTATAACTCTATTGTGTTAAATTTTCAAGACAAAGAGTGGACTTTTGATTATTTCGAAGGCAAAGGGATAAACTATAGCGAATCTGGTGGCAACGAC…	MRPIIISILLLLITIKLKSQDLNITVKVNAPGIYIGNRQILTSLTNDVQTFLNNTNFVNLRVKSEERIEGNLILTIRGFDKEKTFTVTAQIQSWRPVYNTNYNSIVLNFQDKEWTFDYFEGKGINYSESGGNDELSLLLTYYAYMIIGFDTDTFSDRGGTQYFNRALIVVNEAQNLNQRGWKALDSKHNRYWLVENLLNPNLRALRDFIYIYHREGLDVFMENPRKAREIILSNLPKLKKMIDNRPNSYFADLFFTAKSDELTNVFLKADLNIRAKAVELLKQINPANIKKYDSILKVNPNIMSTF	0	Bacteria	Bacteroidota	Anseongella	agd:FRZ59_17890	257.299
	7	LOCUS_00070	sequence001	complement(8151..9059)	CDS	hypothetical protein		ATGAGTAAAAAAAAAAATAACGGGTCTATTCTAAAAAATATTATTAGAAAATTAAATACCGATCTTAAACTTATTGTGTTAAAGCGCCACAATTTTGAAGAAACTTTATCTATAAATTTAACGCCATTACGCGTAATTGTTCTGGTTCTATCTATGATAATATTAGTTGTCGCATTAACATTTTCGGTTTTGTCCTTTACTTTTTTAAAAACATATATACCAGGGTGTATAGATCAAAATATAAGGAAAGATCTTATTAACTATCTTCTTAAAGTTGATAAATTGAATAAAAGCGTAAATGCTAATGAGCTTTTCTTGTCAAGTATAAATAAAGTTGTTAGTGGCAAAGATGGAGATAAGGATGTATTGCAAAATAAAGCTGTTAATGATTCTGTATTT…	MSKKKNNGSILKNIIRKLNTDLKLIVLKRHNFEETLSINLTPLRVIVLVLSMIILVVALTFSVLSFTFLKTYIPGCIDQNIRKDLINYLLKVDKLNKSVNANELFLSSINKVVSGKDGDKDVLQNKAVNDSVFQKTRAKAMDSLNKPLNKEEKNLRNFVEKREGDSKQSYTRRKQTSISDYDFFAPLKGKILDNYSLAHNKLWVSIEGNNNSHVHAILDGIIISIEMESRNGTYNIIIQHDNNIVSIYKNCKKVLKKVGNYISAGDAIAGGLGTNSGNIGYSLMFQLWYNGSSVNPNDFIKF	0	Bacteria	Bacteroidota	Anseongella	agd:FRZ59_01640	163.31
	8	LOCUS_00080	sequence001	9157..9753	CDS	ribonuclease HII		ATGTTAAAAAAGTTTTTCCAAGATAATTTGATAGAAGCGGGTATAGACGAAGCAGGCAGAGGTGCTCTTGTCGGACCTGTATTTGCAGCTGCAGTAATATTACCTAAAAGCTTCGTTGTTTTAGATATTAAAGACAGTAAAATCCTTAGCCCAAAGCAACGAAGCTACTTAAAGACCCATATAGAAGATAATGCGATCGCAACGTCTATAGGTATTGCAACAGAAAAAGAAATAGATACTCTCAACATAGAAAAAGCTACTTTTCTTGCTATGCATAGAGCAATCGGGCAATTAAGCCAAAAAGCAGAACTTTTAATTATCGATGGATCCAGATTCTCACAATACAATAATGTGCCTCATGTATGTATAGTCAAAGGAGACAATAAATATATATCTATA…	MLKKFFQDNLIEAGIDEAGRGALVGPVFAAAVILPKSFVVLDIKDSKILSPKQRSYLKTHIEDNAIATSIGIATEKEIDTLNIEKATFLAMHRAIGQLSQKAELLIIDGSRFSQYNNVPHVCIVKGDNKYISIAAASILAKTYRDEYMLSLHNKHPEYRWDTNKGYPTKFHREIIAKYGKTPFHRQSFKTNFSKFVVQ	K03470	Bacteria	Bacteroidota	Solitalea	scn:Solca_3223	234.958
	9	LOCUS_00090	sequence001	9689..10843	CDS	glycine cleavage system aminomethyltransferase GcvT	gcvT	ATGGAAAAACACCATTCCATAGACAATCATTTAAAACTAACTTTAGTAAATTTGTTGTTCAATAATATTAAAAATATGAAAGAAACACCCTTAATAAATATTCATAAAGAGCTGAACGCTAATCTGGTAGATTTTGCCGGTTATACAATGCCTGTATATTATAGTTCAGCGCTAAAAGAACATAAAAGAGTTAGAGAAAGCCTGGGAATCTTTGATGTATCCCATATGGGGCAAATAATTATATATGGCCAGGATGCCATGAAATTCATTCAAAGAATCACGACAAATAATGTAACTAAATTACTTGTCGGCAAAGCACAATATACATTACTATTAAACGAAGAAGGCGGAGTTATAGATGATCTAATTATATACAAACTAAAAGAAGACAAATTCATG…	MEKHHSIDNHLKLTLVNLLFNNIKNMKETPLINIHKELNANLVDFAGYTMPVYYSSALKEHKRVRESLGIFDVSHMGQIIIYGQDAMKFIQRITTNNVTKLLVGKAQYTLLLNEEGGVIDDLIIYKLKEDKFMLVVNAANIEKDYNWILRCKATENIHIENISDRMALIALQGPMALQALENITSKDLATTPYYSFIESYIADVKNIIISVTGYTGAGGFELYVNNADAEKLWKTIMEAGEKYNILPAGLAARDSLRLEKGYCLYGHEITEKINPLEAKLSWVVDFAKDFIGKEALLKIKETGIEKTLVGITAMGRSIPRQGDIIISEKGDTIGVITSGGFSPILEKPIAMGYINKNSLDKHTKILIKSRNKEMQAVLTKIPFV	K00605	Bacteria	Bacteroidota	Flammeovirga	flm:MY04_1340	373.244
	10	LOCUS_00100	sequence001	10883..12757	CDS	tRNA uridine-5-carboxymethylaminomethyl(34) synthesis enzyme MnmG	mnmG	ATGAAGCACAATTATGATATAGTAATAGTAGGGGCAGGCCATGCGGGATGCGAAGCAGCTGTAGCAGCATCTAAGCTTGGTAGCAGTGTCCTTCTTGTGAGTATGAATTTAGATACTCTGGCTCAAATGAGTTGTAACCCGGCAATGGGTGGTATAGGCAAAGGACAACTAATTAGAGAAATAGATGCACTAGGAGGCTTCTCTGGTATAGTTACAGACAGGTCAGCTGTACAAGTTAGGATGCTTAATAAATCAAAGGGTCCGGCTGTATGGAGTCCCCGGGCTCAAAGCGATAGAATGCTTTTTAAGCAAGAATGGAGGAAGATGATAGAATCTATCCCAAACGTTTATTTAAGACAAGATCTATGTACCGAAATAATTGTTAAAAAAGGTTCAGCA…	MKHNYDIVIVGAGHAGCEAAVAASKLGSSVLLVSMNLDTLAQMSCNPAMGGIGKGQLIREIDALGGFSGIVTDRSAVQVRMLNKSKGPAVWSPRAQSDRMLFKQEWRKMIESIPNVYLRQDLCTEIIVKKGSAIGIKTQWGAEIYAKAVVLTAGTFLNGKLFIGSKVIGGGRISEKSSTGISDQLQSLGLQIGRLKTGTSPRIDGRSIDFSKMEEQKGDNEAIKFSFHDTPLQKKQLSCYITYTNEDVHDFIQKQLQYSPLKTGAIVGAGPRYCPSIEDKVVRFQDKNRHQLFIEPEGWNTVEMYINGFSTSMSEEAQLEALHSIAGLEKCIIFKPGYAVEYDYFPPTQLKHSLESKCIPNLFCAGQINGTTGYEEAAAQGFMAGLNAAMKIKGLPEVV…	K03495	Bacteria	Bacteroidota	Apibacter	apib:G8C43_06830	735.332
	11	LOCUS_00110	sequence001	12759..14417	CDS	Ig-like domain-containing protein		ATGATAACTAAAGCTTTTAGCAGGCACAGTACATTTATCCTGGCATCTTTTCTAATTTTTACCTATAGCTGTGCTAACATACAAAATCCCTCAGGTGGCCCTAAAGATACCGTTCCGCCAAAACTTATTAATGCTAACCCTCAAAACCAACAAATAGAGTTTAAAGGTGCAAAAATAATACTCACATTTAACAAATTAGTAAAAATTATAAATCCTCAAAAAGAAATAATTGTTACTCCTGAAATGTCGATACCGCCAGTCTTTAGAGACAAAAAAAAATCTATAATCATGGATATAAGCAGGGAATCATTGAGGCCTAACACAACTTATAGTATAAATTTTGGTAAATCAATTTCTGATCTTACCGAAGGAAACTTAGCTGAACCATATAAATATGTT…	MITKAFSRHSTFILASFLIFTYSCANIQNPSGGPKDTVPPKLINANPQNQQIEFKGAKIILTFNKLVKIINPQKEIIVTPEMSIPPVFRDKKKSIIMDISRESLRPNTTYSINFGKSISDLTEGNLAEPYKYVFSTGSSIDSLSLSGKINYSIDSTEIKNVFVGIYDIKSANIVKDNPLWFTYTNDKGEFEFTNLSEGTYRLYTFTNNDQSRRFNYKKLLAFLSDDINLNKNITGLNLVLSKQIPDSIKIENKEFKSPKICLTLNYIVDPGDIEYKAIESESKREISLVLDTKGPSDTICFFPGTIKFSALEVTVGNKEVHYDKTVIRNFNPDAKPANVDINTNLSGSVLNDQNLKLFFSAPVQSIEKSKIILTENSSPVSNFELKPLNNNKALEFGFI…	0	Bacteria	Bacteroidota	Solitalea	scn:Solca_3849	324.709
	12	LOCUS_00120	sequence001	15395..16960	CDS	glycerol-3-phosphate dehydrogenase/oxidase		ATGACTCGAGAAGACCAGCTAAAGCGGTTAAACGGTGAATATAATAATTGCGATGTATTTATAATAGGGGGTGGTGCAACCGGCCTGGGCACAGCTGTTGATGCAACCTTAAGAGGGTATAAAACTGTAGCTTTTGAACAAAGCGATTTTGCTAAATCAAGTTCTAGCAAATCAACTAAGCTTGTGCATGGTGGGTTACGATATATGCAAATGGGAGACATAAAGTTAGTCAAGGAGGCCTTGCAAGAAAGGTATTATTTGCTTGAAAATGCACCGCATATATGCAAAAAACAACAATTTGTGGTGCCTGTTTATAGCTATACTCAAATGGCCTATTATTTAATAGGCCTAAAATTATATAACTTACTTTCAGGAAAATTTTCTTTAGGCAAAAGTTTT…	MTREDQLKRLNGEYNNCDVFIIGGGATGLGTAVDATLRGYKTVAFEQSDFAKSSSSKSTKLVHGGLRYMQMGDIKLVKEALQERYYLLENAPHICKKQQFVVPVYSYTQMAYYLIGLKLYNLLSGKFSLGKSFFISKKKLLKSMPNIKAENLKGGVVYFDGQFDDSRLAVNLAQTAMQNKALVFNYMEVINIECCPYGYKIEAIDKLTDKKYTLLTRVVINATGVFADNILNIVDAKHKPIITPSRGSHIVISKKHMPIEEALLIPKTEDGRILFAIPWNNVIIVGTTDIPADKIVLEPFPTKEEIDFILETLNKYTVNKIENKDILSVFSGLRPLINPNNKKLIRQTKKITREHKIMTSKSGIISIIGGKWTTYRKMAEDVINVAIQTGKIANKDCRT…	K00111	Bacteria	Bacteroidota	Apibacter	apib:G8C43_07005	466.463
	13	LOCUS_00130	sequence001	16987..18465	CDS	glycerol kinase GlpK	glpK	ATGTTTGTTAAGGATAAGTTTATAATTGCCTTAGATCAAGGCACTACAAGTTCCAGAGCTGTATTAATCAATATAAGAGGCGAAATAGTAGATCTGGCTAGACAAAAAATAAATACATATTACCCCAATCCCGGTTGGGTAGAGCAAGATCCTATAGAAATATTAAATACGCAACTCTGTACCTTGGAAGAAATCGTTGCCAGGAATAGATTAAAGCTGGATGATATGTGTGCCATAGGCATAGCTAACCAACGCGAGACCACTATTCTTTGGAATAAACATACCGGAAAGCCTGTATATAACGCAATAACATGGCAAGACAAGCGGACTTCAGATTACTGCAACCATTTAAAAACTAATTCTATAGGCCGAACAATAAGAGACAAAACGGGTTTAATG…	MFVKDKFIIALDQGTTSSRAVLINIRGEIVDLARQKINTYYPNPGWVEQDPIEILNTQLCTLEEIVARNRLKLDDMCAIGIANQRETTILWNKHTGKPVYNAITWQDKRTSDYCNHLKTNSIGRTIRDKTGLMPDAYFSATKIKWLLDNIPDLRQQAENGEILFGTIDSWLLYNITKERNHFTDITNASRTMLLNIHTESWDDDLLKIFNIPKIILPQIKPNDYNYGHLKQTNIQDTVIASVIGDQQAALFGQLCFEPGHTKITYGTGCFLMTSTGKQKLSVDNILTTIACKLGNNTTYALEGSIFTAGSIIQWLKNNLFLLESTQEIEALAISVRDSAGVQFVPAFSGLGAPYWDQDARGVILGITAQTQRAHIARAAIESIALQVLDLLLYMKNRIK…	K00864	Bacteria	Bacteroidota	Algibacter	alut:O5O44_11200	513.072
	14	LOCUS_00140	sequence001	18825..19697	CDS	hypothetical protein		ATGCAAAATAACAGTCAAACAATCGCTTTGATGAAACTATTAGATGATCCGGACAATCATGTGTTCACAAGCATAAAAGATAAAATTTGCTCTTATGGTACACCTATAATATCAGAATTACTTGCAAAAAAATTGAATCCATCTACAGAAGCTCTTACAGTAAAGCGCATAGAGGCCTTAATACAAACTATAAAATTTTATGAATTAAGGAATGACCTAATAAATTGGAAAACCACTAACTCTCATAATCTAATCGATGGATCATTATTAATATGTAAGTATGCTTTCCCTGATATAAATAATAACGAAATCATAGATAAACTTGATAAAATTTTAGATAAGGCCCAAAGTGTCTTAACTAAAGACATGAAGCCTATAAAAAAAATCAGCATAATAAAT…	MQNNSQTIALMKLLDDPDNHVFTSIKDKICSYGTPIISELLAKKLNPSTEALTVKRIEALIQTIKFYELRNDLINWKTTNSHNLIDGSLLICKYAFPDINNNEIIDKLDKILDKAQSVLTKDMKPIKKISIINKVLYGDFKLKGNVSNFYDPNNYYLNAVLKQRKGSPIILSIIYSYIAQKLNMPIFGINLPQHFVVGYMEEMPKHPIKDDLKNLKVNFYINPFNKGLIFHAIDIDIYLKQLNIKSKAEYYQPCSNEEIIKRILRSLTGTYESHNEFTKGKELKELMSVL	0	Bacteria	Bacteroidota	(no genus)	sbx:CA265_17905	231.491
	15	LOCUS_00150	sequence001	19780..21723	CDS	30S ribosomal protein S1	rpsA	ATGACAGAACAAACAAAAAACACAAAAGGTGATGCTTCTATAGAGCAAGATATAGATGTTTCAACAGAAGAATGTAACAACAAAGAAACTGATAGTTTAATAAACCAATCTATTCCGTGTGATTCATTTGACTGGGACGAAATAATAAATCTAAAATCTGGTTCCTATAGTTTGTTGTCATACCCGGAAGAAGAACGTAGTAAATACGAGGAAATTTATTACAATAGTTTCAACCTGTTAAAAAGCAATCAAATAGTAACAGGCAAGATTGTACTTATCAATGATAGAGAAGTTGTAATAAACGTAGGTTATAAGTCTGATGGTTTAGTTTCTCTTTCAGAGTTTAGAGATATGCCTGACTTAAAGGTAGGAAATGAAGTAGAAGTCTTGGTAGAGAAA…	MTEQTKNTKGDASIEQDIDVSTEECNNKETDSLINQSIPCDSFDWDEIINLKSGSYSLLSYPEEERSKYEEIYYNSFNLLKSNQIVTGKIVLINDREVVINVGYKSDGLVSLSEFRDMPDLKVGNEVEVLVEKPEDKNGQLILSRKKAKIHYAWEEINKALEEDRIIIGKVKSRTKGGLIVDVNGIEAFLPGSQIDVKPVRDYDIYVGQTMEFKVVKINHEFRNVVISHKILIEHDIENQRIDIMSKLEKGQILEGVVKNITSFGAFIDLGCNIDGLLHVYDLHWGRVTNIEDIVKLDDKINVVVLDFDDDKKRISLGLKQLYPHPWDSLDPEIKVGSRVKGKIVTIADYGAFIEIEPACEALLHITEATWSQHVRDPREILKIGDIVEAVVLTIDREA…	K02945	Bacteria	Bacteroidota	Solitalea	scn:Solca_0678	775.007
	16	LOCUS_00160	sequence001	21810..23048	CDS	exonuclease SbcCD subunit D		ATGAAAGTTTTACATACTGCTGACTGGCATCTTGGCAAAAAAATAGACGATAAATATTGCTTGCTACAAGAACAAAAACAGGTATTAATAGAGATCATTGATATAGCAAAACGAGAAAATCCGGATATAGTAATAATTGCCGGAGATATATTCGACAAAATAAGACCATCTGTAGAAGCTCAAAACCTATTTTATAAAACTGTAAAATCTTTAAATAACAACGGCAGAACCCCTATTATTATAGTTGCAGGTAATCATGACTCCCCTGATTTAATAGAAGTTACTAAGCCATTAGCAAATTCTTATGGAATATTTCTTCTAGGTTGGCCTGATACTGTTATACCTATGATGACTCTAGATTCTAAAATAGAAATAACAGCTAGTGAAATCGGTTTTTTA…	MKVLHTADWHLGKKIDDKYCLLQEQKQVLIEIIDIAKRENPDIVIIAGDIFDKIRPSVEAQNLFYKTVKSLNNNGRTPIIIVAGNHDSPDLIEVTKPLANSYGIFLLGWPDTVIPMMTLDSKIEITASEIGFLQLKHPDYDYPFRIVFAPYINEERLKQRLTNQDSNTNTLSNVLKNTWKRLDEEYLTTRGINILVAHHFFINSKDEDYLEDDGERSIKSLGTAQVINTNILPRRLQYVALGHLHSYIQMEKPPCPCPVVYTGSPLPYSFDEQNQNKYVNIVEIEPLKKAIINTIALKSGKKLIRYKAKNVEDAKQWLADHQNCFVEISIKTQDGLLTNDKKDLNDIHPYIIAIIPELIIKDNIDKASALPDLTNNIESLFIEYFKNKNKGECPSSDLI…	K03547	Bacteria	Bacteroidota	Aquipluma	anf:AQPE_1326	340.502
	17	LOCUS_00170	sequence001	23113..23772	CDS	peroxiredoxin		TTGTCTAAAGTTAATATCGTTAATACTATGAGTTTAATAGGAAAAAAAGCCCCTTGCTTTAATGCAGACACAGTTGTTAATGGAAATGAAATAGTTTCAAATTTCTCTCTAGAACAATATAAAGATAAAAAATATGTTTTATTCTTTTTTTACCCTGCTGATTTTACATTTGTATGTCCAACAGAATTACATGCGTTTCAAGCAAAATTAAATGATTTTGAAAAAAGAAACGTTGCTGTAATAGCATGTTCTACAGATTCAGCCCAATCACATTACGCATGGCTCAATACCCCTAAAGATCAAGGGGGGATACAAGGTGTAAAATATCCTATCGTTGCCGACGTAGCTAAAACCATATCAATGGCTTATGGAGTTTTAGCTGGTGAGTATGTATACGAT…	MSKVNIVNTMSLIGKKAPCFNADTVVNGNEIVSNFSLEQYKDKKYVLFFFYPADFTFVCPTELHAFQAKLNDFEKRNVAVIACSTDSAQSHYAWLNTPKDQGGIQGVKYPIVADVAKTISMAYGVLAGEYVYDEDGALQAEGSMIAYRGLFLIDKQGIVRHQLINDLPLGRSVEEALRTVDALIHFEANGEVCPANWKEGESAMKPTHEGVSKYLTNKK	K03386	Bacteria	Bacteroidota	Solitalea	scn:Solca_0238	306.605
	18	LOCUS_00180	sequence001	23789..24259	CDS	hypothetical protein		ATGAATGGATTCTATAGGTATTTAGCAATAATATTTGTTCTTGCTATGTTATTTACGAAAGTAGGTAACATACAGGCACAAATTACTATACCTGCTGGCGTGCTTAGTATTTTCAACGAAAAATACCCTGGTTCAACAGAAATAGTATGGCAAAAAAGTCTTTTTAAATATGTTGCTTCTTTCAAGAATGCTAATAGTGAATTGTGCTTGATTGAATTTAGTTCTTCTGGCAATTGGAAATATACCAAATCTGAAATATTATATAAAGATTTGCCAAAAGAGATTATCAAGACCTATGAAAACAGTTTATACGAGGCTGCAAATGGTTGGAGCGTATCGGGGGTTGATAAATTTGAATCTCCGGATATACCATTTGCCTATAGAATACACATACATAAA…	MNGFYRYLAIIFVLAMLFTKVGNIQAQITIPAGVLSIFNEKYPGSTEIVWQKSLFKYVASFKNANSELCLIEFSSSGNWKYTKSEILYKDLPKEIIKTYENSLYEAANGWSVSGVDKFESPDIPFAYRIHIHKGAINKKAVYIAETGKMIKIENDL	0	Bacteria	Bacteroidota	Alistipes	aiu:NQ491_08835	52.7582
	19	LOCUS_00190	sequence001	24273..25484	CDS	mannose-6-phosphate isomerase, class I	manA	ATGTCAAATCCCCCCTCAAATATAATTAAAATTCAAGGTAAGGTAAAAAGTGATAATTGGGGAGGACATAATTATATTGCAGAACTATTATCAATACAAGATAGATCCAAACCATATTCTGAATATTGGTTAGGCCTCTACCATTCATATCCATCTACGCTACTAGCAAATAAAAACGTACTGTTAATAGATTATTTAACAAAAGTCCTGGAGATATCTCGTAACACACTAGAAGCCAACTTCCCATTTTTACTAAAAGTATTAGATGTAGAAAAAATGATATCTATACAATTGCATCCAAATAGTAACAATGCAAGGGAAGGCTTTATCCATGAAGATATGTGGGGCCAAAAAACCTCTACAGACAGTGATAGAATATATAAAGACTTAAACCCCAAA…	MSNPPSNIIKIQGKVKSDNWGGHNYIAELLSIQDRSKPYSEYWLGLYHSYPSTLLANKNVLLIDYLTKVLEISRNTLEANFPFLLKVLDVEKMISIQLHPNSNNAREGFIHEDMWGQKTSTDSDRIYKDLNPKYEALFSISDFYLLQGFLERELMIINLDKYLPIGLKEIFIHGGNKALCEYILELSDDKSVVIIKDIFSKLEAKESSKDKSDIEYWILKYLSENTNTSVNLDKGFIFMCLLNLIKLNPGEVIYTKPGILHSYLYGKCAEVMSNSDNVIRLGLTSKSINHKEILNNLNIEATTPTVITPSLEDKFYRKYIFREANFSFTIIGADEATTSTMLSIDIEIILSLKGCISIKHMDRKIDVHAGEAVVITSGTEYIIEAKDQSFAIIVGAVAP…	K01809	Bacteria	Bacteroidota	Arachidicoccus	arb:A9P82_09850	202.986
	20	LOCUS_00200	sequence001	25519..25740	CDS	twin-arginine translocase TatA/TatE family subunit	tatA	ATGGAACCATTACACAACCTTCTATTTCTAAACAGTTTAGGAACAGGAGAAATTATCTTAATCTTACTTGTAGTTTTAATTCTATTTGGCGGTAAAAAACTACCAGAATTAGCAAGGGGACTGGGTAAGGGTATTAGAGAATTTAAAAATGCATCTAACGATATTAAGCAGGATTTAGAAAAGACAATTACTGAGAATCCAAAAGAAGAGCACAAATCCTAA	MEPLHNLLFLNSLGTGEIILILLVVLILFGGKKLPELARGLGKGIREFKNASNDIKQDLEKTITENPKEEHKS	K03116	Bacteria	Bacteroidota	Rufibacter	rud:TH61_03885	78.5666
	21	LOCUS_00210	sequence001	25755..27173	CDS	Asp-tRNA(Asn)/Glu-tRNA(Gln) amidotransferase subunit GatA	gatA	TTGTATAGGTCTTTAAAAAAAATTCAAGAAGCTATAAATCTAAAGCAACTATCTGTAAAGCAAATAGTTGAACATTATATAGAAAAAGCTGAAACAAACAAGCATTTAAATGCGATAGTAGAAGTGTTTTATGATTCACTTGATAAAGCGCAACATATAGATAATAAAATTAATCAGGGCAAAGCTGGTAGGCTTGCCGGGATGGTTATAGCGATAAAAGATAATATATCGTATAAAGACCATAATGTATCAGCAGCATCGAAAATTTTAGGAGGGTTTAAAGCTTTATATACAGCGACAGCATTAGAACGATTAATAGCTGAAGACGCCATAATAATAGGCAGGTCTAATTGTGATGAATTTGCTATGGGTTCTGCAACAGATACGTCGTATTATGGT…	MYRSLKKIQEAINLKQLSVKQIVEHYIEKAETNKHLNAIVEVFYDSLDKAQHIDNKINQGKAGRLAGMVIAIKDNISYKDHNVSAASKILGGFKALYTATALERLIAEDAIIIGRSNCDEFAMGSATDTSYYGPTKNPIDITKVPGGSSGGSAAAVKAGLCLAALGTDTGGSVRQPAAFCDVVGLKPTYGRISRYGVIAFASSFDQIGIFANNIEDTATILEVIAGKDQNDDSSSSEPVQPYKNLLQGNKNFKIAYSPKTLDYKDIDQEISIKTKATLDKIKSNNFQVQEIDFPYLDYVLPAYYIISSAEASSNLARYDGLRYGFRAKDVHSLEDTYKRTRSIGFGLEVKRRIILGTFVLSSGYYDAYYTKAQKVRQLITLYLNSILEKHDFIVLPTSP…	K02433	Bacteria	Bacteroidota	Solitalea	scn:Solca_4345	520.776
	22	LOCUS_00220	sequence001	27163..28524	CDS	DNA repair protein RadA	radA	ATGAAGCTTAAAAGCGTATTTGTATGCAATAAATGTGCTTATAAGTCTCCTAAATGGATGGGTAAGTGCCCGGCCTGTAAAAGTTGGGACACTTTAATTGAAGAAATAGAGACTCCTATCCAAAAAAAAAATTTAACCAACTTTGGTAAACAAAAACAAGTATTGCCTGAAGAATTATCCTCTATTCAAATAAGAGATACAGGTAGGATAATAACCCAAGATGAAGAGCTAAATAGAGTGCTTGGTGGAGGCATAGTACCTGGGGCCGTATATTTGCTTTCTGGAGACCCGGGTATAGGAAAATCCACTCTTCTATTACAATTAACACGCTTAATAGCTGGATTTAATAGCTTATACATAACAGCTGAAGAAAGCAAGGAACAGATAAAATTACGAGCT…	MKLKSVFVCNKCAYKSPKWMGKCPACKSWDTLIEEIETPIQKKNLTNFGKQKQVLPEELSSIQIRDTGRIITQDEELNRVLGGGIVPGAVYLLSGDPGIGKSTLLLQLTRLIAGFNSLYITAEESKEQIKLRADRILSPCDNTQSYILADNNLQNIIEQSKQLKPDIIIIDSIQTIYSQNIESLPGSILQVRQCTFEIINFAKQAQIPIFMVGHITKEGGIAGPKLLEHMVDAVLQFEGDNTYTYRIIRAIKNRFGPSAALGIYEMTSTGLKGVPNPSYILISDANTRSSGTSISCIMQGIQPLLIETQALVTKTAYNIAQRSATGFNNKRLDMLLAVIEKKCGLKLSNKDVFLNITGGLKVEDTSADLGIAIALASSYADKMLPLKTCFIGEVGLTGE…	K04485	Bacteria	Bacteroidota	Solitalea	scn:Solca_3522	472.626
	23	LOCUS_00230	sequence001	28894..29457	CDS	NADH-quinone oxidoreductase subunit B		ATGAACAATATTAATCAAAATCAAATAAACCCTAAAGACCTGGAATATAACAGTGGACAAGGATATCTAACAGCTCCTTTAGATAAATTAGTAGGTTTAGCAAGGTCCAAATCTTTATGGCCGTTGCCATTTGCAACTTCATGCTGTGGAATCGAATTTATGTCAACAATGAGCTCAACATACGACCTGGCTCGTTTTGGAGCTGAACGTATTGGATTTACGCCGAGGCAATGCGATGTTTTATTAGTTGCAGGCACAATAGCAAAAAAAATGGGCCCCATATTGAAAAAGGTATACATACAAATGGCAGAACCCAGATGGGTTGTAGCGATAGGCGCTTGTGCCTCAAGTGGAGGTATATTCGATACTTATAGTGTTTTGCAAGGCATAGATAAAATA…	MNNINQNQINPKDLEYNSGQGYLTAPLDKLVGLARSKSLWPLPFATSCCGIEFMSTMSSTYDLARFGAERIGFTPRQCDVLLVAGTIAKKMGPILKKVYIQMAEPRWVVAIGACASSGGIFDTYSVLQGIDKIIPVDVYVPGCPPRPEGIIEGLMKVQELVKNEPLRRRSSAEYKQLLESYGIDTKV	K00331	Bacteria	Bacteroidota	(no genus)	bbau:AEM51_07115	280.796
	24	LOCUS_00240	sequence001	29473..29976	CDS	NADH-quinone oxidoreductase subunit C		ATGGACAATTTAAATAACGATCAAATACAAGAGCTAATATTAAACAAATTTCAAGCATCTGTAACGCACTTCAACATTCCTTTTGATTTGCCTACATTTACTTTGGAAGATAAAAATTTAATTAGCGATGTATTATATTTTTTAAAGAACGATAGTAAGCTAAATTTTAAGTTTTTAACCACCCTCTGCGGAGCTCATTATCCAAAAGAAAAAACTTTATCAGTTATATACCATTTGCATAACTTATCACTAAACAAGCGGATCCGTATAAAGGTGAATTTGAGCGAGGACAATCCAGAAATAGATAGCGCAACGCCTGTTTTTCCAGGAGCAAATTGGATGGAAAGAGAAACATATGATTTCTATGGGATAAAATTTAATGGACACCCAAATTTAAAG…	MDNLNNDQIQELILNKFQASVTHFNIPFDLPTFTLEDKNLISDVLYFLKNDSKLNFKFLTTLCGAHYPKEKTLSVIYHLHNLSLNKRIRIKVNLSEDNPEIDSATPVFPGANWMERETYDFYGIKFNGHPNLKRILNMEDLKVFPMRKEYPLEDPNRTDKDDAQFGR	K00332	Bacteria	Bacteroidota	Solitalea	scn:Solca_3738	186.808
	25	LOCUS_00250	sequence001	30001..31215	CDS	NADH-quinone oxidoreductase subunit D		ATGGATCATAAACACATAAATCTTGGTAGTGAAAATATAGTAAAGAAAACAACTACACTCAACCTGGGTCCTACGCATCCGGCTACCCACGGCATTTTCCAAAATGTCCTTGAAATGAATGGCGAGCAAGTAATAAGCACAGAACAAACTATAGGATACATACATAGAGCATTTGAAAAAATTGCTGAAAGACGCCCATTTTACCAAATAACAACTCTAACTGATCGACTAAATTATTGTTCAGCACCTATTAATAATATGGGTTGGCATATGACAGTTGAAAAACTTATTGGCATATCCATTCCTAAAAGGGTGCAATACCTAAGAGTAATAATAATGGAATTAGCTAGAATAATCGACCATTTAATATGTAACTCGATAATAGCGGTTGATGCAGGT…	MDHKHINLGSENIVKKTTTLNLGPTHPATHGIFQNVLEMNGEQVISTEQTIGYIHRAFEKIAERRPFYQITTLTDRLNYCSAPINNMGWHMTVEKLIGISIPKRVQYLRVIIMELARIIDHLICNSIIAVDAGAFSTFLYIYQQREKVYEIYEEICGGRLTTNIGRIGGFERNFNERSFAKLKTFLKDFPKVLDEFESLLDRNKIFIDRCRNIGIITAEDALANSVTGPMLRAAGVDYDVRVVDPYCSYEDFNFVIPVGTKGDTFDRYLVRNEEMRQSLLIINQALDKISGMPEDVFSAQVPDYCLPPKEELTYSMEALIYHFKIVMGEIKVPVSELYFAVEGANGELGFYVQSDGGRTPYRLHFRRPCFINYQVFPIMIKGLLLSDVILTLSSLNVIA…	K00333	Bacteria	Bacteroidota	Solitalea	scn:Solca_3737	601.282
	26	LOCUS_00260	sequence001	31230..31745	CDS	NAD(P)H-dependent oxidoreductase subunit E		ATGATAAAAATAAAAGAAATAAAGTTTTCTGATCAAGCGTTGGATCAAATTCAGGAAATATTAGCACGCTATCCATCAGATAGAAAAAAATCAGCTCTATTGCCAATTTTACATTTAGCTCAGGCAGAGCTGGGTGGATATTTAACGGTTTCTATAATGGATTATGTAGCCGAAATTCTTGATCTTAAACCTGTAGAAGTTTATGAAGTAGCTACTTTCTACAGTATGTTTCATACTAAAGAAGTTGGAAAGTATGTTTTAGAGGTATGTAGAACAGCTCCATGTTCTTTAGTTGGAGCTGATAAAATAATAAACTATATAAAGCAAAAGCTTGACATAGAAGAAAATGAAACCAGTAAAGATGGATTGTTTACTCTAAAAACAGTAGAGTGCCTGGCT…	MIKIKEIKFSDQALDQIQEILARYPSDRKKSALLPILHLAQAELGGYLTVSIMDYVAEILDLKPVEVYEVATFYSMFHTKEVGKYVLEVCRTAPCSLVGADKIINYIKQKLDIEENETSKDGLFTLKTVECLAACGMGPVLQIGPKYTYYENLTEEKIDSLIDDLRLKAQQ	K00334	Bacteria	Bacteroidota	Solitalea	scn:Solca_3736	220.32
	27	LOCUS_00270	sequence001	31745..33085	CDS	NADH-quinone oxidoreductase subunit NuoF	nuoF	ATGCAAATTTTACTTAGAGATGTAGAAAAAGAGGATATTGCCTCTATTAATGGTTACAGAAAATCAGGTGGATACCAAGCTCTGGAAAAAGCATTAAAACAACTATCGCCAGCGCAGGTATTGGAAGAGATAAAAATATCAGGGTTAAGAGGCAGAGGCGGCGCAGGCTTCCCAACCGGAATGAAATGGAGTTTTTTAGCTAAGCCAGAAGGTAAACCCAGATACCTGGTATGTAACGGGGATGAAAGTGAACCAGGTACTTTTAAGGATAGATATTTAATGATGCATAAACCACATATCCTTATTGAAGGCATGATTCTATCTAGCTATGCTTTAGGTGCAAATGTATCATATATATATGTAAGAGGCGAAATGATGCCTGTAATACGAATTTTGGAG…	MQILLRDVEKEDIASINGYRKSGGYQALEKALKQLSPAQVLEEIKISGLRGRGGAGFPTGMKWSFLAKPEGKPRYLVCNGDESEPGTFKDRYLMMHKPHILIEGMILSSYALGANVSYIYVRGEMMPVIRILEKAIHEAKNAGLLGKNILSSGYDLELYVHPGAGAYICGEETALLESLEGKRGNPRIKPPFPAVEGLYGCPTVVNNVETISTVPWVVLNGGAEYSKFGTEKSPGTKLISACGNINNPGVYEIELGLEVEEFLYSDKYCGGIANNKNLKAIIPGGSSVPILPAALILKNKTGGKRLMSYESLAEGGFESGSMLGSGGFIVMDEDTCIVRNTWNLARFYHHESCGQCSPCREGTGWLEKVLAKIESGLGRKEDIDLLVDIAKNIEGKTIC…	K00335	Bacteria	Bacteroidota	Solitalea	scn:Solca_3735	706.057
	28	LOCUS_00280	sequence001	33126..34106	CDS	2Fe-2S iron-sulfur cluster-binding protein		ATGGCAGATCCAAAATTTAAAGTAACTATAGATGACCATACTATAGAGGTTCCACCAGGAACTTCTATACTTGAAGCTGCTCGCTTAATAGGAGGTGGTATTGTTCCGCCAGCTATGTGTTATTATTCGTCTTTAAAAGATAGTGGTGGCAAATGCAGAACTTGTTTAGTTAAAGTTACTAAAGGTTCAGAAAAAGATCCTCGCCCTATGCCTAAATTAGTCATTAGTTGCAAAACTATGGTTATGGATGGTATGGAGGTTCAAAATACTACCTCACAAGAAGTATTAGATGCTAGAAAGGGAGTCGTTGAAATGTTGCTTATAAACCACCCCTTAGATTGCCCAATTTGTGACCAAGCAGGTGAATGTAAGTTACAAGATCTATCTTACGAACATGGC…	MADPKFKVTIDDHTIEVPPGTSILEAARLIGGGIVPPAMCYYSSLKDSGGKCRTCLVKVTKGSEKDPRPMPKLVISCKTMVMDGMEVQNTTSQEVLDARKGVVEMLLINHPLDCPICDQAGECKLQDLSYEHGSPKTRYDFERRTFEHVDLGDKIKLHMTRCILCYRCIHVANQLTPERLQGVLERGDKAEISTYIKENIDNEFSGNMIDVCPVGALTDKTFRFKQRVWFTDPQLAHRNCSKCCGKVLLWFKGESILRVTARRNDYNEVVEYICNECRFDNKDASKWVIEGPAHIKRSSVISANHYDIPTMPVLKQYHHRIEPVQE	K00336	Bacteria	Bacteroidota	Anseongella	agd:FRZ59_04630	499.975
	29	LOCUS_00290	sequence001	34121..35161	CDS	NADH-quinone oxidoreductase subunit NuoH	nuoH_1	ATGGCAGCTTTTTATATCGTATCTAAAATAATTTTGATAGTAATTATTCTATTAGTTAGTTTGTTTATAGCAATGTATACAACACTTGCTGAAAGGAAAGTAGCTGCTTTTATGCAAGATAGAATAGGACCTAACAGGGCTGGTCCTTTAGGAATTTTACAACCTTTATGCGATGGAATAAAACTTTTTACTAAAGAAGAATTTATACCTAAAGCTTCTAATAAATTTTTATTTATCCTGGGGCCGTCTATTGCAATGATTATGGCCTGTTTAGGTAGTGCAGTGATACCATGGGCTCCGGATATTATTATTAATGGCCAAATAATACCTATTCAGGTTGCTAATTTGGATTTTGGAATACTATATGTGTTTGCTGTCGTTGCTTTAGGTGTATACGGA…	MAAFYIVSKIILIVIILLVSLFIAMYTTLAERKVAAFMQDRIGPNRAGPLGILQPLCDGIKLFTKEEFIPKASNKFLFILGPSIAMIMACLGSAVIPWAPDIIINGQIIPIQVANLDFGILYVFAVVALGVYGAIMGGWASNNKYSLLGAVRAASQNISYEIPMGLSIVALIIITGTLNMREIVEGQAGLAWNIFVQPLGFLLFLICAFAETNRLPFDLPECENELNGGYHLEYSSMKLGFYLFAEYINMFVSSAIIATLYLGGYNFPGIAKLYEIGLHQNIIALLGILVLFLKIILIIFFFIWVRWTIPRFRYDQLMKLGWKYLIPLAILNIIITSVIEYFTKST	K00337	Bacteria	Bacteroidota	Anseongella	agd:FRZ59_04635	458.373
	30	LOCUS_00300	sequence001	35168..35665	CDS	NADH-quinone oxidoreductase subunit I		ATGTTACAACTGACAAATAAGCAAAAAGTTCTCAAGCCTAAAAAACTTAGCTTTATAGAGCGGACTTATTTACCTACTATAATAAAGGGGTTGTCTATTACTTTTAAGCATTTATTGAAAAAGAAAGTAACTATACAATTTCCAGAAGAAGTAAGATATTTTTCACCTAATTTTAGAGGCGTACACTCTTTAAAAAGGGATGAAGAAGGTAGAGAGCGTTGTACAGCATGTGGATTATGCGCACTTTCTTGTCCTGCTGAGGCAATAACCATGACAGCTGCTGAACGCATAGCCGGAGAAGAGAATTTATATAGAGAAGAAAAATATGCTTCGGTTTACGAAATAAATATGCTTAGATGTATATTTTGTGGATTATGTGAGGAAGCATGTCCTAAAGAA…	MLQLTNKQKVLKPKKLSFIERTYLPTIIKGLSITFKHLLKKKVTIQFPEEVRYFSPNFRGVHSLKRDEEGRERCTACGLCALSCPAEAITMTAAERIAGEENLYREEKYASVYEINMLRCIFCGLCEEACPKEAIYLDGPFIQPSYDRKTMVYGKKEMLEPIFKG	K00338	Bacteria	Bacteroidota	Anseongella	agd:FRZ59_04640	251.906
	31	LOCUS_00310	sequence001	35667..36206	CDS	NADH-quinone oxidoreductase subunit J		ATGATTCACTACGTATTTTATTTTATATCGATCCTGTTAATACTTAGTTCAATAGGCGTTGTTGCATTTAAAAATCCTATATATAATGTCTTAAGTTTAATAGTTACGTTTTTTGGATTAACATCACATTATATACTAATGAAAGCCTCTTTTATTGGGATTATAAACATAATAGTTTATGCAGGTTCTATAATGGTACTTTTTTTATTTGTAATAATGTTTTTAAACTTAAATAAAGGAATCAGGCACTCTAATAAACAAATAATAAAGAAAATTAGTGTTGTAGCACTAACCGGGTTTATTATGATAATGTTAGTTAGTATATTAAAACATAATAGCGAAGCCTATATTTATAGTGATACATACAATATAGGGCAGGTAAAAGAACTAGGTAGGACT…	MIHYVFYFISILLILSSIGVVAFKNPIYNVLSLIVTFFGLTSHYILMKASFIGIINIIVYAGSIMVLFLFVIMFLNLNKGIRHSNKQIIKKISVVALTGFIMIMLVSILKHNSEAYIYSDTYNIGQVKELGRTLFKDYKFPFLLIAVLLLLATIGAVLLSTKNSTTNKISQVDDDTTRI	K00339	Bacteria	Bacteroidota	Adhaeribacter	add:HUW48_03550	138.658
	32	LOCUS_00320	sequence001	36184..36495	CDS	NADH-quinone oxidoreductase subunit NuoK	nuoK	ATGACGATACAACCAGAATTTAATAGCTATTTGCTGCTAGGCTGTCTATTGTTTGTAATAGGTTTAGCCGGGGCTATTATTAGGCGTAATATTTTAATAATATTTATGTCTATAGAACTCATGTTAAATGCTTGTAATTTAATATTAGTTTATTTTTCTACTTTATTTGATGATGCCAGAGCTCAGGTATTTGTATTTTTTATAATGGCTGTAGCTGCTGCAGAGGTTGCAATAGGGTTATCCATAGTTGTAATGGCTTATAGAAAAAAACTAACTCTGGACGTTGATAGTTATAATTCACTAAAACATTAG	MTIQPEFNSYLLLGCLLFVIGLAGAIIRRNILIIFMSIELMLNACNLILVYFSTLFDDARAQVFVFFIMAVAAAEVAIGLSIVVMAYRKKLTLDVDSYNSLKH	K00340	Bacteria	Bacteroidota	Dyadobacter	dfe:Dfer_3899	101.679
	33	LOCUS_00330	sequence001	36503..38428	CDS	NADH-quinone oxidoreductase subunit L	nuoL	ATGTGGGAAAAGTTTTTAATATTATTGCCTATAATCCCTTTTTTAGGATTCTTAATTAATATTTTGTTTGGTAAAAACTTACCAAAAACTATAATATCTTTTGTCGCTAACTTAAGTATATTTTTGCCATTAATATTGAGTGTATACATTTTTTGTATTTTAAAAAATGAATCAAACCCTATATATATATCCAAAATATATAGCTGGATTAAAATCCCAGAGCTACAGGTAGACTTTACATTTTCTGTAGACAAGCTAAGTGCTATAATGTTAATGATTGTTACAGGGGTGGGTTTTCTAGTGCATATTTATTCCATAGGTTATATGAAATCTGATAAAGATTATGGAAGATATTTTGCCTATTTGAATCTTTTTGTAGCATTTATGTTAGTATTAGTG…	MWEKFLILLPIIPFLGFLINILFGKNLPKTIISFVANLSIFLPLILSVYIFCILKNESNPIYISKIYSWIKIPELQVDFTFSVDKLSAIMLMIVTGVGFLVHIYSIGYMKSDKDYGRYFAYLNLFVAFMLVLVLGSNLLVMFIGWEGVGLASYLLIGFWFKNDEYCKAANKAFIMNRIGDAAFLLAIFLIFKTFGSIEFIDINNSLKAYAYSLTDGVLPNLTIIALLLILAATGKSAQLPLYTWLPDAMAGPTPVSALMHAATMVTAGIYLILKLNLLFVLSPIALSIMAAIGLTTALISAAIACTQNDIKKILAFSTISQLGYMFLALGIGAFSAAFFHLLTHAFFKALLFLGAGSVIHAIHKQDLGYMGGLRKKMPITFIAMLIAGLALSGIPPLSG…	K00341	Bacteria	Bacteroidota	Solitalea	scn:Solca_3729	617.461
	34	LOCUS_00340	sequence001	38522..39886	CDS	NADH-quinone oxidoreductase subunit M		ATGGTAGCAGCGGTAGTGGAATTATCATTAACTGCAATTACCTTGCTGAAGTTTACACCTGGGCCATACGCACAATTTCTTTATGATATAGTTTGGATTAAAGATATGGGTGTAAGTTTTAGTTTAGGGATAGATGGTATAAGTATATTATTTGTTATCCTAACTAATTTTATCTTATTTATAGTAGTTCTATTAACTCTTAACTATAATTACTCTAAATATTTTTATGTCCTTTTGTTTGTAACTCAGGCTGCGTTGTTAGGCGTTTTTATGTCTTTTGATGCTCTACTGTTTTATTTCTTTTGGGAGGTTGCTTTAATACCTATTTATTTCCTTATTTCGTATTGGGGTGATGGTAGTAATAAATTAAAAATTACTTTTAGGTTTTTTTGCTATACA…	MVAAVVELSLTAITLLKFTPGPYAQFLYDIVWIKDMGVSFSLGIDGISILFVILTNFILFIVVLLTLNYNYSKYFYVLLFVTQAALLGVFMSFDALLFYFFWEVALIPIYFLISYWGDGSNKLKITFRFFCYTMLGSLLMLFGIIYIKTVAGGFDILSFYKANLNITSQKWLFWAFFIAFAIKIPIFPFHSWQRDTYVSAPFAGSIILCALMLKMGIYGSIRWMMPIFNDAIESFKILIVILCLVNIIYGAISAIRRKNIKALIAYSSLSHVGLIFLGVLILSFTSIEGALFQSFNHGLVATALFAVAQIIYRRIKTHNINDIGGGLAVYSRFFTFCFFTMILSSIAFPLTGGFIGEFILLKAIYDYSAVVAFVSVLSVIFGAVYSLRLFKKTMLGESL…	K00342	Bacteria	Bacteroidota	Rufibacter	ruf:TH63_00255	372.474
	35	LOCUS_00350	sequence001	39897..41363	CDS	NADH-quinone oxidoreductase subunit NuoN	nuoN	ATGTATACTCTTAGCACATTATTTATAATAGTTCTTATAGTTCTTTTATTAGGATTATATAATAAAACTAAAGCAGTTATTCCTACGATTTTGCTAGGTGTTGCGATATCGCTAGTATTTTGTATAGTAGAGTTTAAAATCCAATATACAGATTTAGTAATAGATGCATCGATGTACAATGGGCAGAGCACTTTTTTTACTACAATCAATTCTCTTTGGTTTAAGATAATAATTTTAGCCACTAGTGGTTTAATATTTTTATTGCATGGGACTTCCTCTGGTATAAATAAGTTAAAAGAATCTGCTGAAGGTTATGCTGTAATGCTGTTGGCACTAATAGGAGCATTAGTGATGGTTAATTTTGATAACTTTATAACGCTATTCGTTGCCATAGAGTTG…	MYTLSTLFIIVLIVLLLGLYNKTKAVIPTILLGVAISLVFCIVEFKIQYTDLVIDASMYNGQSTFFTTINSLWFKIIILATSGLIFLLHGTSSGINKLKESAEGYAVMLLALIGALVMVNFDNFITLFVAIELLSIALYILVGIYKDKTTSSEASLKYFLSGAIFSAILLLGMIFLYGATGSLDIMEIKTIIINKFHGIDVANHVVDNDLLLYLGLVLILVALSFKLGLAPFHFWLPDVYEGAPLIVTLFMSTVVKVAVISVWLQIFEFLFYSYINFWVTLIISLILISVVISNLFALSQTKIKRLMAFSSISHSAFFVIMLISMCVRAAQSTIIFYLIAYIAATIITLTISGILTDRNGPVQINSFNGLIKTKPYLTVLMSIALLSLAGIPLTMGFIA…	K00343	Bacteria	Bacteroidota	Pedobacter	phe:Phep_4069	284.648
	36	LOCUS_00360	sequence001	41372..42028	CDS	VTT domain-containing protein		ATGCAAGATATATTAGATTTTTTTTTACATATTATAGACCCGGATTGGATTCTTTCTAAGGGTATATATTTACTTTTACTTATAGTATTTGCTGAAACAGGTTTATTTATAGGCTTTTTCTTACCTGGAGATTCCCTACTGTTTATCGCAGGTATTTATGTTAATAAACTACAAACAACTTTATGGCAAACTATACATCTTGTCAGTCTTGCTAGCATTGTAGGTAATATAATTGGTTATATTACAGGGCTAAAAGCAGAAGGCCTTTTATCCAATCTTTTTAAAAAAAAAGAATCATTTTTATTTAGCCCGGATCGATTAGAAAAATCTAAAATATTTTTTGAAAAATACGGAGCCATAGCCATAATATTAGCTAGGTTTTTGCCGATAGTTAGAACT…	MQDILDFFLHIIDPDWILSKGIYLLLLIVFAETGLFIGFFLPGDSLLFIAGIYVNKLQTTLWQTIHLVSLASIVGNIIGYITGLKAEGLLSNLFKKKESFLFSPDRLEKSKIFFEKYGAIAIILARFLPIVRTFVPVIAGIAKMNFKNFMLYNIVGGYLWVVSLILGGYYLSKEFPWIQDNLLMIIIILIIVTLLPTLISVIIKISKSSDKNSKKVTK	K03975	Bacteria	Bacteroidota	Solitalea	scn:Solca_3726	195.282
	37	LOCUS_00370	sequence001	42091..43434	CDS	hemolysin family protein		ATGTCGGTCTCCAGTATTACCTTAGGAATAATTTGGATAGCGCTATTAATAATACTAAATGGATTTTTTGTGGCTGCAGAATTTGCTTTAGTCAAAGTAAGAGCGTCACAAATACAAATTAAAATCAAAGACGGGGATAAAAGAGCCAAACAAGTTGGTAGTATACTAACAAAAAATCTTGACGGATATTTAGCGGCTACCCAATTAGGTATAACCTTTACAAGTTTAGGCTTAGGATGGATAGGCGAAGCAGTAATGCTCAAGCTAATACGATTATTATTTTCTGCTTTTAACATATCTTTAGCAAGTGGTATAGAACATTTCATAGCTATACCCATTGCCTTTATAATAATAACTGCCCTACACATAGTATTTGGCGAACTTATGCCCAAAACGCTT…	MSVSSITLGIIWIALLIILNGFFVAAEFALVKVRASQIQIKIKDGDKRAKQVGSILTKNLDGYLAATQLGITFTSLGLGWIGEAVMLKLIRLLFSAFNISLASGIEHFIAIPIAFIIITALHIVFGELMPKTLAIQRSVRVSLFVAFPLHIFYIVFKPFIWTLNGFANIMLKPLHLHPVSLSEAHSSEELQMLLEQSEKQGVLEKSELNLLRNVFDFKDRIVKNIIVPRTEIIAAEIDASIDEVIDTIIAEGYTRMPVYEKSIDNIVGIVHTKDLLAIIKDNQNNKTLKDIIREPYFVPETKKIDDLLKELQKTNTIMVIVLDEFGGTAGLITLEDIVEELVGEIQDEYDAEQPKIKKLEEDAYMVNALAAIADINEHLPTPLPQEDEYDTVAGLMNFI…	K03699	Bacteria	Bacteroidota	Anseongella	agd:FRZ59_04680	485.337
	38	LOCUS_00380	sequence001	43427..44143	CDS	16S rRNA (uracil(1498)-N(3))-methyltransferase		ATGAATAATATAAAGCATTTATTTTTTGATGAAAATATAACCTTAAACTCCAGAAATTTAATAGAAACGGAATTCGAACACTGTACAAAAACATTGAGATTAAAAGTCGGCAGCACGTTTCATATAACTAACGGCAAAGGTTCTGTCTACAAAGGTATAATTACTGAAATAACAAAGAGAAACATACAGATTAATATATTAGAACAATACAATAAAGAAAGAAAAAATAGTAGGCGATTGCATCTTGCAGTATCATCCTTAAAAAACAAAGATCGTTTGGATTTTATAATAGAAAAAGCGACTGAAATTGGAGTAGAAGCAATCAGCATAATAAATTGCTACAGGACAATTAACAAAATAACTAAAATAGAACGGCTCAAAAAAATAGCCATATCCGGA…	MNNIKHLFFDENITLNSRNLIETEFEHCTKTLRLKVGSTFHITNGKGSVYKGIITEITKRNIQINILEQYNKERKNSRRLHLAVSSLKNKDRLDFIIEKATEIGVEAISIINCYRTINKITKIERLKKIAISGLKQSIQYHLPLINGPISISEFIRQTNIQQSQILLAHCLERQNKLSIKQTQLQENITLMIGPEGDFTQSEIDNILINQNVCQISLGQTRLRTETAAIVASFSIINS	K09761	Bacteria	Bacteroidota	Pedobacter	phe:Phep_4065	166.007
	39	LOCUS_00390	sequence001	44153..44812	CDS	(d)CMP kinase	cmk	ATGGAACCCCCTTTTATAATAACCATAGACGGTCCAGCAGCCTCAGGTAAAAGCTCACTAGCAAACAATCTAGCTAAAGAACTAAACTATTTGCATATAAATTCAGGTTTAATGTATAGAGCCCTGGCATGCATTATTATGTACGAAAACATAGACTATAAAGATGAAAAATCATTAGCGCATCTACTAAATAATATCAGGATTAATTACAACGATAATAATATAACCATAAACGGTATAAATTTTCAAGATCGGTTATATTCCCCTGGAATTTTAGAAACATTAGCAGAAGTAAGCAAACAATGCATTGTAAGAAATAAGCTAAATAGCTTACAGAAGTTAATAGCATCAGACAAAAGTGTAGTAGTAGATGGAAGAGATGCCGGTACAGTAGTTTTT…	MEPPFIITIDGPAASGKSSLANNLAKELNYLHINSGLMYRALACIIMYENIDYKDEKSLAHLLNNIRINYNDNNITINGINFQDRLYSPGILETLAEVSKQCIVRNKLNSLQKLIASDKSVVVDGRDAGTVVFPDAKLKVFLYADIKVRAERRYAELTKQGIEISKEEIAKNLQTRDTNDLNRTFGPLKKAQDAIQIDNTNLSIQDQIEIIKNIKLQIR	K00945	Bacteria	Other Bacillota	Erysipelothrix	erh:ERH_0953	166.007
	40	LOCUS_00400	sequence001	44809..45342	CDS	shikimate kinase		ATGAAAATATATTTAGTAGGCCTCCCAGGGGTTGGTAAAACTTATATAGGTAACCAATTAGCTAAAGAACTAAATATCAAATTTATCGACTTAGACGATACAATAGAACAAAAATCAAAACTCAGAATACCAGAAATATTCGCTAACTTTGGCCAAGACATATTTAGGGAAATAGAAGCCAGGGAGCTAGCTTTACTTACCAATAATAGTTCCGAATTTGTATTAGCTACAGGTGGTGGCGCGCCTTGTTTTCATAATAATATTACTAAACTAATATCATCAGGATTAGTAATATGGATAAAAGCTATAATCCCGAATATACTAGAACGCATAGAAAACGATCATCTAAACAAACGTCCATTATTTAATAATACAAACGCATACAATATAAAAAATAAG…	MKIYLVGLPGVGKTYIGNQLAKELNIKFIDLDDTIEQKSKLRIPEIFANFGQDIFREIEARELALLTNNSSEFVLATGGGAPCFHNNITKLISSGLVIWIKAIIPNILERIENDHLNKRPLFNNTNAYNIKNKLQQMYKQRIQYYQQAQIHYDADNNSITNLIMDIKQWKLTSSKRF	K00891	Bacteria	Bacteroidota	Tunicatimonas	tpel:P0M28_22060	130.954
	41	LOCUS_00410	sequence001	45312..45854	CDS	methylated-DNA--[protein]-cysteine S-methyltransferase		ATGGAAGCTAACATCCTCAAAACGTTTTTGATAACCTACAATAGCTCAATAAAAACCTATATCTACAATTATAGTAGCCCTATTGGTAACTTAGAGATAGAACTAACAGAAAAAGCTATAAAAACTGTTAAATTTGCAACAGATATTAAATATAGCAAAAATATAAAATGCGCAAGTCACCCCTTTATACTTGAAGAATGCATACGTCAATTAGATATGTATTTTGCTGGTAAGCTTAAATGCTTCAGCTTAAATTTAGATATAAATGGTACAACTTTTCAAGAAAAAGTGTGGGAAGCTCTTTTACAAATCCCTTTTGGCAGCACATCTACATATGCAGAAATAGCGAGAAATATTAATATAGATAAAGCGCACAGGGCTGTAGGATTGGCTAATAAC…	MEANILKTFLITYNSSIKTYIYNYSSPIGNLEIELTEKAIKTVKFATDIKYSKNIKCASHPFILEECIRQLDMYFAGKLKCFSLNLDINGTTFQEKVWEALLQIPFGSTSTYAEIARNINIDKAHRAVGLANNKNQFHIIVPCHRVISSSGRLSGYAAGTTKKQWLINHEQNIINNNDRF	K00567	Bacteria	Clostridia	Paraclostridium	pbif:KXZ80_09095	148.673
	42	LOCUS_00420	sequence001	45841..46578	CDS	hypothetical protein		ATGATAGATTCTAGACAAGAAACCCTAATACAGGAATTTAGCCTATTTAATGATTGGGCAGATAAATACGAATATATAATAGATCAAGGTAAAGAGTTAGAACTATATCCTCAAGAACATAAAAACGATCATTATCTTATAAAAGAATGCCAATCTCAATTATGGCTATATGTTGATAGCCGTAAAGCAGATAATATTATACATTTTTATGCAGATAGTGATGCCTTAATATCAAAAGGCTTAGCTGCTTTGATACTAAAAATTGTAAATGATCGACCATGTAATGAAATAAAGGATATGGATTTTTATTTCCTTAAAAGCACTAATCTGGACGAATACATAACTATGCAGCGCTCCAATGGTTTGCAATCACTAATTAATAAAATAAAAAATTACGCA…	MIDSRQETLIQEFSLFNDWADKYEYIIDQGKELELYPQEHKNDHYLIKECQSQLWLYVDSRKADNIIHFYADSDALISKGLAALILKIVNDRPCNEIKDMDFYFLKSTNLDEYITMQRSNGLQSLINKIKNYAAMRDTKLDTQENSNKQEQVIQELKTVFDPEIPVNIYDLGLIYKTLIDDQDNVKIIMTLTAPGCPAVDYILQQIEEKVGAISWVKEVDIEITFDPPWDKDMMSEEAKLELGFM	0	Bacteria	Bacteroidota	Coprobacter	copr:Cop2CBH44_25100	140.198
	43	LOCUS_00430	sequence001	complement(46571..47347)	CDS	TIGR02757 family protein		ATGAACTTAACTGAAATTAAAAAGATTCTAGACGATAAAGTAGTTAAATATGAGAATAAAGAGTTTATTAAAAACGATCCTATTTTTATACCTCACCTATTTACAGAAAAGCAAGATATAGAAATTGCAGGGTTTATAGCGGCTATTTTTGCTTGGGGGAATAGAAAGGTTATAATAAAAAAATGTCTTGATATTTTCTCGAAAATGGGCAATAGGCCATATGAGTATATTCTAAACTTAAAGAATGCTGATCTTAGCGATTTTAAATATTTTAAACATAGAACCATTAAGGATACCGATATAGTTAATATTATTAAATTTTTGCATCATCACTATAGTAAATTCGCTTCGCTTGAACAAGCTTTTTTTAGCGATAAAGAAGATATAGTTATAGAAAAC…	MNLTEIKKILDDKVVKYENKEFIKNDPIFIPHLFTEKQDIEIAGFIAAIFAWGNRKVIIKKCLDIFSKMGNRPYEYILNLKNADLSDFKYFKHRTIKDTDIVNIIKFLHHHYSKFASLEQAFFSDKEDIVIENCLIDFYEYFAKIIEYDKKTLRHISSPRKLSSCKRMNMYLRWMIRKNSPVDFGLWNRVSPSQLICPLDIHVGRTARKLNLIERKQNDWLTAIELTKLLRDFDPVDPIKYDFALFGVGVEQDQISLT	0	Bacteria	Bacteroidota	Pedobacter	pmuo:LOK61_08360	277.715
	44	LOCUS_00440	sequence001	complement(47371..47658)	CDS	hypothetical protein		ATGTTTGGAAATTTTAAACAAAAAATTGCTGACCTAAAAGATAAGTTAGAATCTATAGAAATAGAAGGTAAAGACTCAGGTAACACTGTAAAAGTAGTTTGTAACGCTAATAGAAGGATCTTATCAATGGATATTAATGAAAGCATATTAAAAGTTAGGTCAAAGGAAGAAATACAGCAAATCATTATGGAGGCTACCAATGATGCTCTTACTAAGGCTGAAGCAATATTTTTAGAAGAAAGTAAAAGAATAATGCCTAACATTCCTGGAATTAGTAATATATTCTAG	MFGNFKQKIADLKDKLESIEIEGKDSGNTVKVVCNANRRILSMDINESILKVRSKEEIQQIIMEATNDALTKAEAIFLEESKRIMPNIPGISNIF	K09747	Bacteria	Bacteroidota	Solitalea	scn:Solca_1979	85.5001
	45	LOCUS_00450	sequence001	complement(47660..48415)	CDS	3-deoxy-manno-octulosonate cytidylyltransferase	kdsB	ATGAATATAATAGGTATTATACCTGCAAGATATAATTCGACTCGTTTAATAGGTAAACCTTTGCTGCAACTAAAATCTAAAAGCATGGTACAACGGGTGTACGAAAATGCTAAACAGGCAAAAAGCCTTAAAGCTGTATATATAGCAACTGATGATAAGAGAATATATAACCACGCAAAAAATATCGGTGCTAATGTAATAATGACTAGTCCGGAACACCAAAATGGCACGTCCAGATGCAATGAAGCTGTAAGTTTAATACAAGAAGAATATGATTTTATAGTTAATATTCAGGGTGACGAGCCTTTATTAGAAGCTAGCGTTATAGATGCATTATGCAACCATGCAATAAAATCCAACTCAGATATAGCAACTACTATAAGCTACATACGTGATAAA…	MNIIGIIPARYNSTRLIGKPLLQLKSKSMVQRVYENAKQAKSLKAVYIATDDKRIYNHAKNIGANVIMTSPEHQNGTSRCNEAVSLIQEEYDFIVNIQGDEPLLEASVIDALCNHAIKSNSDIATTISYIRDKTELLSKEEAKVVTRLDGYALYFSRSVIPYLQNTTIEEALNNNIYKKHLGLYIFKKEVLNFICSLKASFLSENESLEQLTWLEHGLKILTVIVNSCSIPVDTKEDVIKIIQILEARNIN	K00979	Bacteria	Bacteroidota	Rufibacter	ruf:TH63_09090	220.705
	46	LOCUS_00460	sequence001	complement(48432..49124)	CDS	hypothetical protein		ATGAACCATGCAAAACTCTTTATAGGTAGATTTATAAATTCTGAAGAATATATAAAAGACAAAATCAACAGCATAAAAGCACTTGTTTTTGACTGGGATGGAGTATTTACAAATGCTCATAAGAATATTAATTTAGAATCTACTTACTCTGAGCTAGATGTATTTATGCTTAATTTATTTAAACTTCAATATTTTTTAAAAACTAAGACTATTTTACCTACTGTAATAATAACCGGGTCTCAAAACCCTACAGCTATACATTTTGCTAAAAAAAATTATTTCAATGCTATATATTATAGGGCGATAAATAAAAGAACTGCTTTCAATCATTGTTGTAGCAAACTAAAACTATTAAAAAGCGACTTCGCTTTCTTTTTTGATGATATAGTAGACCTAAGT…	MNHAKLFIGRFINSEEYIKDKINSIKALVFDWDGVFTNAHKNINLESTYSELDVFMLNLFKLQYFLKTKTILPTVIITGSQNPTAIHFAKKNYFNAIYYRAINKRTAFNHCCSKLKLLKSDFAFFFDDIVDLSITNDCGLRFMIYHKAKAILMNYIETNKLADYITKTESGNSAVREVLEMLIYMTNSLELTIKHRVNFSESYTEFINEYRKIDTQIFTLNPENTNVIAG	K03270	Bacteria	Bacteroidota	Ferruginibacter	fei:K9M53_12215	177.178
	47	LOCUS_00470	sequence001	complement(49137..50150)	CDS	hypothetical protein		ATGGAATTATATTTAGATTCGGCTGATATCAACGAAATTAAAGAAGCCTCGCAATTAGGATTTTTAACGGGCTTAACTACTACGCCTACTTTTATGCATAGACATGGAGTAAAAGACGTAGATACTCTTATTTTAGAATTATCTAAAATCGTAAAAATCTTACAAATAGAAGCATTAGGCAATACTTCAGCTGAAATAGTAGAAGAAGCAGAACGCTTACGCAAACTTGGCCTTAACCCGGAAAAAACTGTATTTAAAATACCCGTTTCCTTAGAAGGAGTGAAAGCATGCTATGAATTACGTAAAAAAAAATATTTAGTAAATATCCATTTGGTTTACACCGTCCAACAAGCCTACATAGCTATGCAAGCAGGTGCAACTTACGTATGCCCTTTAATT…	MELYLDSADINEIKEASQLGFLTGLTTTPTFMHRHGVKDVDTLILELSKIVKILQIEALGNTSAEIVEEAERLRKLGLNPEKTVFKIPVSLEGVKACYELRKKKYLVNIHLVYTVQQAYIAMQAGATYVCPLIGRLQDEGHNALYLAKRCVEIAKEYNYDTKIMFSSVRNLEHVRNALDVGVSTITLPWKILKQLTENNFTKIGINQFTEHHNLMTKRVADIISKIKPIVSSKETLKNSIVKMTEFGFGCVIVIDEYDNLLGLFTDGDLRRLLQSEGHGILNQTMAEIKYNNPITIDYNALLNDAIKLLKEHSIDNLLVVKDKKPVGILDIQDIELN	K00616	Bacteria	Bacteroidota	Chryseolinea	chk:D4L85_02670	414.075
	48	LOCUS_00480	sequence001	complement(50152..50985)	CDS	3-deoxy-8-phosphooctulonate synthase	kdsA	ATGTTCATAAAAGGTAAAAAGATAGTTCATATAGGTGATATTAATTGTGGTTCGAAAGAGCTGTTTTTAATAGCGGGCCCTTGTGTTATAGAAGAGGACGATATAATGTTAAGAACTGCCGATATGCTTAAAAGAATACAGGAAAAACTTAAAATACCTATTATTTATAAATCTTCATTTTCAAAAGATAACAGGACAAAGATTGGATCCTATACAGGTCCTGGCTTAGATGCAGGCCTAAAAATTTTAGAGAGAATAAAAAAGGATTTTAACTTCCCGGTACTTACTGACATTCATTACCCTTACCAGGCACTACCCGTATCCCAAGTTTGTGATGTAATACAAATACCAGCATTTTTGTGCATGCAAACCGAATTATTAGCAGCTGCTGCAAAAACA…	MFIKGKKIVHIGDINCGSKELFLIAGPCVIEEDDIMLRTADMLKRIQEKLKIPIIYKSSFSKDNRTKIGSYTGPGLDAGLKILERIKKDFNFPVLTDIHYPYQALPVSQVCDVIQIPAFLCMQTELLAAAAKTKKAINIKKGQFIPAESMIHPINKCKAFGNDDIMISERGFVMGYGDLVVDPRSLHFLNETLHPVIFDVTHSIRKLGIPSENQGDTYKKLLPVIARAGVAAGIDGLFIETHPESSKAKCDSITQINTDLLEDLLKPLLDIHNIINK	K01627	Bacteria	Bacteroidota	Chryseotalea	chrw:KA713_13605	339.347
	49	LOCUS_00490	sequence001	complement(51001..52080)	CDS	iron-containing alcohol dehydrogenase family protein		ATGTATAAAAGTTTTAACAACGTCCAAAAAATAACTTTTGGCAGAGGTTCGCTTAACACATTAGAAAAATCGCTTGAACCCCTTAAATACACTAACAATAACTTTTGCTTGTTTATTATAGATAACTTTTTTAAAGACAAAAACTTACTTAGTAAACTACCTATTAAAGAAAATGATGCTGTAAGATTTATAAATGTAGATTTGCACGAACCTACAACGCAACAAATCGATGACCTGCGAGATAACATATTAAAAGAAAATGGAACTCCATCAGCGATAATAGGTATAGGTGGTGGTAGTATACTAGACATTACAAAAGCGACAGCTTTAATGTTTAAGAACAAAGGTTCGTCAGCTGAATATCAAGGTCTGAATCTTATAAAAAAAGAAGGAGTTTAT…	MYKSFNNVQKITFGRGSLNTLEKSLEPLKYTNNNFCLFIIDNFFKDKNLLSKLPIKENDAVRFINVDLHEPTTQQIDDLRDNILKENGTPSAIIGIGGGSILDITKATALMFKNKGSSAEYQGLNLIKKEGVYHIGIPTIAGTGAEVSMTAVLTGPEKKLGLKCDYTVFKEIILDPDFLSTVPKDKWFYTGMDTFIHCIESENGTKTNTFSSAYAEESIKLCKDVYLDSNSGQTDLNNEKLMIASMMGGLSLTYSEVGVCHALSYGLSKVLHFRHCYANCLIFNHLGEIYSKGVKEFKEMLKKNDIHLPVNLSENWSNETVRHMSEVAYNLEHMWIHAFGPSWKEKVTLEYLDSLFRKL	K19714	Bacteria	Bacteroidota	Chryseolinea	chk:D4L85_02660	478.789
	50	LOCUS_00500	sequence001	complement(52094..53284)	CDS	DegT/DnrJ/EryC1/StrS family aminotransferase		ATGCCAGGAACAGAATTATTCGGACCAGAGGAAAAAAGAGAAGTGAATGATGTTTTGGAAACAGGGATATTGTTCAGATATGGTCACGCTAGCGAAAGACAAAATATATGTAAAAGCCAGGATTTTGAAAGCGAAGTAAAAAGATTCACAGGAGCAAAATTTTCTCATGCCGTATCAAGCGGTTCTGCCGCTATACTAGCTGCTTTATCAGCATCCGGGGTTGGATATAATGACGAAGTAATAGTGCCGCCTTTTACGTTTATAGCTACGATAGAAGCAGTGTTAATGCTTGGTGCTATACCTGTATTTGCAGAAATAGACGAGACTCTTTGTTTAAGCGCTAAAGGTATACAAGATGCTATTACAGAGCGGACCAAAGCGGTTTGTTTGGTACATATG…	MPGTELFGPEEKREVNDVLETGILFRYGHASERQNICKSQDFESEVKRFTGAKFSHAVSSGSAAILAALSASGVGYNDEVIVPPFTFIATIEAVLMLGAIPVFAEIDETLCLSAKGIQDAITERTKAVCLVHMCGIAADMDPILEVIQNNNLILIEDAGQAYGATYKGTFTGLFGKAGAYSFDFFKIATAAEGGVAVTNDEETYKLIDTFTDHGHTHIGKVRGMEDHPILGFNFRISELHSAIGLVQARRVPEIIKLNKRNKSILQEILSDIKGINFSHVPDKDGDTATFLNILCPDKEFAQKVNKELGKTSIGGYNYWFENKYHFISNWEHLKNLKFPSTMAINKQDIPQDYNNLPLNDSTDIMSRLISFGIRCAISEDNVKKLGEDIAKVFNNI	K19715	Bacteria	Bacteroidota	Runella	rsi:Runsl_3570	488.034
	51	LOCUS_00510	sequence001	complement(53348..54790)	CDS	L-serine ammonia-lyase		ATGGTAGACTTAAGCGTATTCGACATTATTAAAGTAGGCATAGGGCCGTCCAGCTCCCATACTATGGGACCATGGCAAGCTGCTTTAACATTTATAAATTACATAGATAAAAGCTATGATATAAAAACCATAGAAGATATTAAAGTATACCTATATGGATCGCTGGCAAAGACTGGTAAAGGTCACGGTACAGATGTAGCCTGCGTTATGGGCTTACTAGGGTACGATTATAAAACTGTAGATCCAAATATAATACCTGAAGAAATTAGCAGGCTTAAAGAAACAAAAACTTTAAATATTAAGAATAAACATACTATAACGTTTCACTTTGATAAAGATATAGTTTTTAATTTTAAAGAGTACTTAAAGGGTCACCCTAACGGTATGATTATAAAAGCT…	MVDLSVFDIIKVGIGPSSSHTMGPWQAALTFINYIDKSYDIKTIEDIKVYLYGSLAKTGKGHGTDVACVMGLLGYDYKTVDPNIIPEEISRLKETKTLNIKNKHTITFHFDKDIVFNFKEYLKGHPNGMIIKATLQNKKEVSQTYYSIGGGFIVQDDEGPINNAQEISSSSNAESASNLIEQCKQYNFDKLSDLIYQQEQRFRSLSEIQSEALNIWLEIKNSIYRGLLRKGTLPGGLNVEYRSGPIAEKLLNGLLYNNIDELFNTIKQEKADFNYVNKWTSCFAMAVNEENASFSRIVTSPTNGAAGVLPAVLTYAYLFTDAFKNLPEADAITRFILTAGKIGCLFKKNATISAAMGGCQAEIGVSSSMSAAALTEALGGSIEQSLQAAEIAMEHHLGL…	K01752	Bacteria	Bacteroidota	Solitalea	scn:Solca_3385	520.39
	52	LOCUS_00520	sequence001	54885..56291	CDS	tRNA (N6-isopentenyl adenosine(37)-C2)-methylthiotransferase MiaB	miaB	ATGGATTTAATAAAAAGAGAGATAATAAAAACAACTCCTATAGTTGATTCTAATTATAAAAAGGGTAGCGAAGCTAAAGAATATAAATTATACATAGAAACCTACGGATGCCAAATGAACGTTGCAGATTCAGAGTTAGTGGTTTCTATAATGAATAAAAACGGATATACTTTAGAGAAAGATTACAAAAAAGCAGATGTTATATTTATAAATACATGTTCCATAAGAGAGAATGCAGAAAACAGAGTTAGAGCAAGACTTGGTGAATTTAAAGCTTTAAAAAAGCAGAAACCTTTAGTTATTGGTATATTAGGTTGCATGGCTGAAAGGCTTAAAGAAACTTTGTTGGAAGAAGAAAAATTAGTCGACATTATCGCTGGCCCAGATTCTTATAGATCT…	MDLIKREIIKTTPIVDSNYKKGSEAKEYKLYIETYGCQMNVADSELVVSIMNKNGYTLEKDYKKADVIFINTCSIRENAENRVRARLGEFKALKKQKPLVIGILGCMAERLKETLLEEEKLVDIIAGPDSYRSLPYLLQDVSSGKRAINVFLSREETYADIAPVRLDNNGVKAYISIMRGCNNMCSFCVVPFTRGRERSRNAYSIVQEAQNLYQQGYREVTLLGQNVDSYSWYDDVKESKNISFAILLEMVAKVSPDLRVRFSTSHPKDITEDLLHIMAKYDNICKHIHLPIQSGSDSILSTMNRKYTKELYMHRIHSIRRIVSDCAISTDIITGFCSESEADHRATLQAMEEIKYNYAYMFAYSPRPGTPAVKTFIDNVPEEIKKARLREIISLQQMH…	K06168	Bacteria	Bacteroidota	Pseudopedobacter	psn:Pedsa_3574	566.229
	53	LOCUS_00530	sequence001	56288..57535	CDS	sigma-54-dependent Fis family transcriptional regulator		ATGAATCAAGTACAAAATATAAAACAGCGATTTGGAATTATAGGAAACTCTGCTTTAATCGATAGAGCTATAAATACAGCCGTGCAGGTTGCACCAACAGATTTAACTATACTTATAACAGGTGAAAGCGGGGTTGGTAAAGAAGCATTTTCTCAAATAATACATAGTTTAAGCAAAAGAAAACATTCTAATTTTATAGCCATAAACTGTGGAGCTATTCCTGAAGGAACGATTGACTCAGAGTTATTTGGACATGTTAAAGGGTCTTTTACGAACGCCATTGAAGATAGAAAAGGTTATTTTGAATCTGCTCAAGATGGTACAATTTTTTTAGATGAAGTTGCGGAACTTCCTATTAATACACAGGCCAGGTTATTAAGAATTCTAGAAAATGGCGAA…	MNQVQNIKQRFGIIGNSALIDRAINTAVQVAPTDLTILITGESGVGKEAFSQIIHSLSKRKHSNFIAINCGAIPEGTIDSELFGHVKGSFTNAIEDRKGYFESAQDGTIFLDEVAELPINTQARLLRILENGEYIRVGSSKVQKASVRVIAATNVDIIDAVNKKKFREDLYYRLNTVPIYIPPLRERKEDIYLLFRKFAVNFQEKYSVPDMKLSESAKEILTNYNWPGNVRQLKNITEQIIALEGYSEKRLLEAKDIEKYIPNTSPNINNLPTLIDTVNDSQNIIRDILYKALFEIKKDVIDIKKNMSYLIQHISDRVDEIKEEPGNINAKGLPVANYHKYEENNLSINEDKLTENIVSSELISEETLSLSERETELIKKALKKHNGKRRLAAQELGIS…	0	Bacteria	Bacteroidota	Pedobacter	pek:FFJ24_022395	468.003
	54	LOCUS_00540	sequence001	57532..58062	CDS	hypothetical protein		ATGAAAAAGCTATACAATAAAATTTTAGTAATATTGCTGGCTACAATAATTACACAGATACTAACTAGCTGTTTGTCTTATTCGTTTACCGGAGGGTCGGTCCCGTTAAATGTAACTACAGTTACTGTTTATAATATCGAAAATAGAGCTCCATTAATAGAGCCAAATTTAGATTTTAAATTTACAGAAGCTTTAAAAGATATAATATCCGGCAATACTGCCTTAAACATGGTTGATGCAAAGGGCGACGTAATATTTTCTGGACATATAACCAAATACGATATAACTCCTATTGCTATTACATCATCTGGTGCGCAAGGGGGGCAGGCACAACAAAATCGGTTAACAGTTGCAATGACCATAGAATACGTGGATACTAAAAACGAAACAAATAGCTTT…	MKKLYNKILVILLATIITQILTSCLSYSFTGGSVPLNVTTVTVYNIENRAPLIEPNLDFKFTEALKDIISGNTALNMVDAKGDVIFSGHITKYDITPIAITSSGAQGGQAQQNRLTVAMTIEYVDTKNETNSFTQEFSAYEDFAASQSLISVKDALIENIIKTITQNIYNRAFANW	0	Bacteria	Bacteroidota	Solitalea	scn:Solca_4070	133.65
	55	LOCUS_00550	sequence001	58064..59152	CDS	hypothetical protein		ATGGAAATAAACTTAGTAACTTACTTAAATAGTAGAGAAACCTTAAATAAGATAACAATATCTGAGCTGACTAAACTTGTTGAAAGATACCCTTATTGTGCAGCAGCTCATATGATTTTAGCAAAAAAGCTGCATAGTAGAAATGATAAAGCCTGGGTGGAAGCTTTAAAAACAGCTGCAATATATGCTTCAGATATAGATTCATTAGAAAAATACATATGCGATAACAATATACCGACTAACACCAGCCCTGATCCTTCCACAGATTCTAAAATAGCTCTAAAAAAATCTAATACAGATTCTCTAACTAGTAATACAAGTAGAACGCCATTATCTGCTAGTATGGTTAATCCCAATAGCATAGATATTAGCAAGTCAAAACCCACTGATACTTTTAAT…	MEINLVTYLNSRETLNKITISELTKLVERYPYCAAAHMILAKKLHSRNDKAWVEALKTAAIYASDIDSLEKYICDNNIPTNTSPDPSTDSKIALKKSNTDSLTSNTSRTPLSASMVNPNSIDISKSKPTDTFNKDSLNRVQLKHTFSNTSLKSVQEPTIVNKDLETNIDSQKASLGPNNNINRDYTKGPSDPKPTPPIVTQNRDNSVEVVPNLEKYFKEWLDLSSYDNYESTIAYTPKIIKHKIRISDIEGINLINNGSIEEIEVEFHSDNQQDVIIGDFIAANPTISIYNNDPINALKAEDIIVDDSLKVVSENLVDIYMSQGLHKEAINMCRQLIIKKPEKKIHYDKKLEEIKNMMVKIR	0	Bacteria	Bacteroidota	Odoribacter	osp:Odosp_2374	63.929
	56	LOCUS_00560	sequence001	59188..59520	CDS	hypothetical protein		ATGTATACATTTTTAATAGTTTTAGGAATTATAGTTGCAATTTTACTTATTGTAATAGTGTTTGTTCAAAATCCTAAGAGCGACTCTACAGGTGCTATGACTGGTGGAGGGAGTTCACAAATTTTAGGAGCAGGGCAAACATCAGATTTTTTTGAAAAAACGACTTGGACACTTATAGTAGCCCTATTCGTTATAGCTTTACTAAGCGGAATATTTTTAAATACAAATCATTCCCGTTCTTTATTAGAGCAAAGAATACAGGAACAGGGATCTAGTAACCCTATAAAACAACTGGATGGAGCACTAAATCGTGATACTTCTTCCAATAACTAG	MYTFLIVLGIIVAILLIVIVFVQNPKSDSTGAMTGGGSSQILGAGQTSDFFEKTTWTLIVALFVIALLSGIFLNTNHSRSLLEQRIQEQGSSNPIKQLDGALNRDTSSNN	K03075	Bacteria	Rhodothermota	Rhodothermus	rmr:Rmar_1928	69.707
	57	LOCUS_00570	sequence001	complement(59593..60438)	CDS	ACP S-malonyltransferase	fabD	ATGAAAAAAGCATTCGTATTTCCAGGTCAAGGTTCTCAGATGCCAGGTATGGGCCTTGATTTATACAATAATATACCACAAGCAAAAAAAATGTTCGATTCAGCGAACGATTATCTTGGCTTTAATATTAGCGATATTATGTTTAATGGGTCTGTAGAAGATCTAAAACAAACAAATATAGCGCAGCTTGCAATATTTATTCACTCTGTAATTGCTGCTTTTGTTGATGAAGATTTTGAACCAGATATGGTTGCAGGGCACTCGGTAGGCGAATTTTCAGCTCTTGCTGCAATTAAAGCTATAAGTTTCCAAGATGGCCTAAAACTAGTAAAAGTGCGTGCTGAAGCTATGCAGCAAGCCTGTAAAAGATACCCAGGCACTATGGTTGCAATATTGGGT…	MKKAFVFPGQGSQMPGMGLDLYNNIPQAKKMFDSANDYLGFNISDIMFNGSVEDLKQTNIAQLAIFIHSVIAAFVDEDFEPDMVAGHSVGEFSALAAIKAISFQDGLKLVKVRAEAMQQACKRYPGTMVAILGAEDTIVETVCADTQDVYTANYNSPGQIIISGSIEGVNKAIDKLKTMAKKIVPLNVAGAFHTPLMKEAEDVLRKQINSIIITPPICYIYNNINAQKTKNVDELKNNLIAQMTAPVLWKQSISNMSNDGATDFVELGPGKVLTGLIKKII	K00645	Bacteria	Bacteroidota	Fulvivirga	fuv:JR347_15450	324.324
	58	LOCUS_00580	sequence001	complement(60442..61011)	CDS	GTP cyclohydrolase I FolE	folE	ATGCAGAACAATAACGATTTATCTGTTTTAACAGAAGCTTACCGATTACTTATATCAAATATAGGAGAAGACTTAAACCGCGAAGGATTAATTAAAACTCCTCAAAGAGCTGCAAAATCTTTTTTATACTTAACGAGAGGATACAATGCTGATCCTACTGGAATATTACAAGAAGCAATATTCACAGCAGATCCTAAGAAGCATATGATAATGATAGAATCTATTGATATTTATTCTTTATGTGAGCACCATCTGCTACCTTTTTTTGGAAAAGCTTTTTTAGCATATTTTCCAGATAAAAAAATTGTCGGTTTAAGTAAAATCCCACGTTTCATAGAAGCATTAAGTAGTAGGTTACAGGTGCAGGAAACGCTTACCATACAGATCCTTAACCATTTC…	MQNNNDLSVLTEAYRLLISNIGEDLNREGLIKTPQRAAKSFLYLTRGYNADPTGILQEAIFTADPKKHMIMIESIDIYSLCEHHLLPFFGKAFLAYFPDKKIVGLSKIPRFIEALSSRLQVQETLTIQILNHFQEALAPNGIAVALQCKHLCMSMRGVKQQGSITTTTAFNGVFDSTEHQKSFLSLINK	K01495	Bacteria	Bacteroidota	Cellulophaga	cao:Celal_3478	199.904
	59	LOCUS_00590	sequence001	complement(61033..61725)	CDS	lipoyl(octanoyl) transferase LipB	lipB	ATGAAAAAAATTATAGTCCAAAACTGGGGCTTACTCCCATACGATGAAGCTTTAAAAAAACAAATCTCCGTTTTTAATGAGCTACTTGACAACAAAATTAATAAGAAAACAAATTCAGTAAACTATTTAATTTTTTGCGAGCATAAACATGTTTTTACTTTAGGTCGAAATGGGGATAAAAATAACTTGCTGATTAATAATAATGAATTGGCACAAGATAATATTGATTTTTTTGAAACCACACGAGGTGGTGATATAACTTATCATGGGCCTGGACAGATTGTATGCTACCCAATCTTAGATTTAGATAATTTCTTTAACGATATTCATAAATACATGAGGTTACTTGAAGAAGTTGTAATACAGACCCTGGGAGAATACAAAATATTATCAGAGCGC…	MKKIIVQNWGLLPYDEALKKQISVFNELLDNKINKKTNSVNYLIFCEHKHVFTLGRNGDKNNLLINNNELAQDNIDFFETTRGGDITYHGPGQIVCYPILDLDNFFNDIHKYMRLLEEVVIQTLGEYKILSERLDKFTGVWINKNNVFKKICAMGIKCSRWVTMHGFALNIDTNLEYFNKIIPCGLQGKGVTSMQNELQNNIDKEEIINLIVKNFANIFGAETNNYKKLQ	K03801	Bacteria	Bacteroidota	Chondrinema	clit:OQ292_12790	241.121
	60	LOCUS_00600	sequence001	61746..62120	CDS	YraN family protein		ATGTACTATAAGTTAAATAGCAAAATTTTAGGAAATATAGGTGAAGACATCGCAACAAGCTATTTAGTTAAGCAAAATTATAAGATATTGTCACGTAATTGGCAATGTGGCCACTTGGAAATCGATATTATAGCCCTAAGAAACGACACTTTAATTTTTGTAGAGGTTAAAGCACGATTAAGCAGTAATTACGGTGATCCTCAAGAGGCTGTTAGCGACACTAAAATTAATAATTTAGTCAATGCGGCAGATAGCTACATTTATAAACACGGCTATAAAGGCGAAATTAGATTTGATATTATCGCAATAATGTTTAATCGCTCCATACATAAATATCAAATTGAGCATATAAAAGATGCTTTTTTTAATTGTTAG	MYYKLNSKILGNIGEDIATSYLVKQNYKILSRNWQCGHLEIDIIALRNDTLIFVEVKARLSSNYGDPQEAVSDTKINNLVNAADSYIYKHGYKGEIRFDIIAIMFNRSIHKYQIEHIKDAFFNC	K07460	Bacteria	Bacteroidota	Wenyingzhuangia	wfu:AXE80_13660	117.472
	61	LOCUS_00610	sequence001	complement(62117..63316)	CDS	hypothetical protein		ATGAATTATGCGTTAAGGTGGATTATAAGAAATACATCGCTAAAGGCTTTTGTATTGATAGTAATAATATTATTAACGCTTTTATCAGAACGCTATACTAATTATTTAATAAAAAAATTAGCAGAGTCAGAAAAAGCTAAGGTAGATTTATTTGTAGCAACGACTATCGCTAAATTACGCACCAACGATGTAGAGCTTATAAGGTTTTTGTATGGAGTAGTAGATAATTATATACATATACCTATGATAGCGACAGATTCTAATGGTTCTATTATAGGACATAATGGGCTTAGCAAACACAAAACGCCTTTTATAGACGAGGTTAATAGTAAAGTAATGTATGACCCTGATTATTTTCTAAATCAGCTTAAGATAATGCAAGAGCAGCACCCCCCTATA…	MNYALRWIIRNTSLKAFVLIVIILLTLLSERYTNYLIKKLAESEKAKVDLFVATTIAKLRTNDVELIRFLYGVVDNYIHIPMIATDSNGSIIGHNGLSKHKTPFIDEVNSKVMYDPDYFLNQLKIMQEQHPPIVYSPSVGSYNYVYYRDSFLLYNLKYFPIIQTFSTLAFLIIAYLLFYASERAEKNLLWVGMAKETAHQLGTPISSIMAWANLLKNNACDNKTIAIELENDAMHLKHISDRFSEIGLNPKLEKYNIYSLIENTINYIQIRTPNNITYKLNGNKLSSALVNLQLFEWVIENLFKNAINSIGNKAGRITVYIEENRNKIHIYIQDNGSGIYKRYFEKIFKPGFTTKLHGWGLGLSLARRIINVYHKGQIFVYSSVINKGSTFKIILTKVA	0	Bacteria	Bacteroidota	Solitalea	slas:L2B55_02390	336.65
	62	LOCUS_00620	sequence001	complement(63324..63746)	CDS	nucleoside-diphosphate kinase	ndk	ATGAAAAGCAATACAACATTTTCTATAATAAAACCTGATGCTATAAAAAATAATTGCCAAGGCCTAATTATTGATAGGATTTTAAAAGCAGGATTTCAAATTGTTGCTATGAAAATGTGTAGTTTAAATGAAGAACATGCCCGAAAATTTTATTGTATACATAAAGACAAATCATTTTTTGATTCTTTAATAAAGTTTATGTCTTCAGGTGCATTAATTGCATTGGTGCTTAAAAAAGAAGATGCAGTAGACGAGTTTAGAAATCTAATTGGAGCTACAAACCCTGAGGATGCAACTAAAGGAACAATCCGGGCAGACTTTGCAACCTCAATAGAGCACAATGCAGTGCATGGGTCGGATAGTTGCGAAAATGCGAAACATGAAATTTCGTTCTTCTTT…	MKSNTTFSIIKPDAIKNNCQGLIIDRILKAGFQIVAMKMCSLNEEHARKFYCIHKDKSFFDSLIKFMSSGALIALVLKKEDAVDEFRNLIGATNPEDATKGTIRADFATSIEHNAVHGSDSCENAKHEISFFFSSLDILN	K00940	Bacteria	Bacteroidota	Paraflavitalea	pseg:D3H65_04525	159.458
	63	LOCUS_00630	sequence001	63845..64882	CDS	bifunctional oligoribonuclease/PAP phosphatase NrnA		ATGCAATCCCTGGATTTAAAAGAGTTAAAGAAGCAGTTAACCAACGCTAATATAGTTATTGTAACGCATATGTCTCCAGATGGCGATGCGGTTGGTTCCTCCTTAGCTATATACCATTATTTACAAAAATTAGGAAATAATGTAACGGTAATCGTTCCAGATGCATATCCAGCTAACTTCAAGTTTCTGTCAGGATCAGACAAAATATTAAATTTTGCTTGCAGTAATGATAAAGCTCTTTGTTTAGAGCGCATTAAAAAAGCAAATATTATTTTTTGTTTAGATTTTAATGAATTTAAACGGTTAGGCAAAGAATTAGGTGACATTATTATCGACTGTAAACAAGACAAAAAGTTTATTGTAATAGATCATCATTTATTACCTAAAAACGATAGCTTA…	MQSLDLKELKKQLTNANIVIVTHMSPDGDAVGSSLAIYHYLQKLGNNVTVIVPDAYPANFKFLSGSDKILNFACSNDKALCLERIKKANIIFCLDFNEFKRLGKELGDIIIDCKQDKKFIVIDHHLLPKNDSLKEIFDYYFINSKACSTAILTYEFIYIMDDAELIDQTIAYCIYTGIITDTNNLTTSNVTTVVYRVIADLVDYDININNVYNNIYEYSINKLKLLGDCLKNKIRYFPDLNIAIVSINKSDFIKYNIQSGDTDGIINYALLLKGVNLAISLIERNSLVKMSFRSKNNVSASDFAKEYFAGGGHFNAAGGISKLSMEDTFKKVINVVTLHNKKTSN	K06881	Bacteria	Bacteroidota	Anseongella	agd:FRZ59_18265	246.514
	64	LOCUS_00640	sequence001	64942..65865	CDS	hypothetical protein		ATGGGCGCTTCTATTTTGGCTGTCTCGTGTAATAACGATGGAGGTTTTAAAAAGACAGAGGATAATATCGAGTATAAAATACATACTCCGTCTAAGGGCGACCGCATAAAATCGGGAGATTCAGTGTCATTTAAAGTTACTATTAAGCCAGATAATGGCGATGAGGCCGTTTACAGTTCTGAAAAAAATGGTAAAGATGAATCTATTGTAATGCAAGAAGATCTCCTAAAGGACAATGAAATAATGAAAGGATTAACATTGCTTACTGCAGGCGATAGTGCAACTTTTAGGATTCCTATCGAAGCAATGATAAAAAATATGCCTGTTGATCCTTTTTTACGTAATTATATACGAAAAGATGGTAAAGTAATATATGATATAACAATTACAAAAGTTGTG…	MGASILAVSCNNDGGFKKTEDNIEYKIHTPSKGDRIKSGDSVSFKVTIKPDNGDEAVYSSEKNGKDESIVMQEDLLKDNEIMKGLTLLTAGDSATFRIPIEAMIKNMPVDPFLRNYIRKDGKVIYDITITKVVLKEQLEKEQKEKADKQNAIDNPLIDKYVSSKKLDLQTLPSGIRYKMIKPGVGETAVVGDTVKLHYKGSLLSGKVFDSSYDRKSPISFPVVKGQTVPGFFEALQLLKKGSKAIVAMPSTLGYGADANGVIPANSPLVFEIEVLDIIHPKKEDPKESKDKKTEPAEKQKPDTNTSK	K03772	Bacteria	Bacteroidota	Solitalea	scn:Solca_4387	180.644
	65	LOCUS_00650	sequence001	complement(66177..67979)	CDS	translational GTPase TypA	typA	ATGCAAGAAGATATTATTAATATTGCCATAATCGCCCACGTGGACCATGGCAAAACTACTTTAGTTGATAAAATTCTATATCAAACAGGTTCATTTAAAGAAAATGATGCCGATGGTTTGATTCTAGACAACACCGATTTAGAGCGCGAGCGAGGAATAACTATTGTTTCTAAAAATGTCGCAGTTAAATATCAAAATACTAAAATCAATATCATAGACACTCCCGGGCACGCTGATTTCGGTGGCGAAGTTGAACGTGTCTTAAAGATGGCTGATGGAGTATTGCTACTAGTAGATGCATTTGAGGGTCCGATGCCCCAAACACGTTTCGTTACGGAAAAGGCTTTGGGCTTGAATCTTACTCCTATTGTAGTTATAAACAAGGTCGATAAGCCTAAC…	MQEDIINIAIIAHVDHGKTTLVDKILYQTGSFKENDADGLILDNTDLERERGITIVSKNVAVKYQNTKINIIDTPGHADFGGEVERVLKMADGVLLLVDAFEGPMPQTRFVTEKALGLNLTPIVVINKVDKPNCSPLEVNDGVFELFFNLGASDQQLSFPTIYGSAKENWMGPDPNKPTDNMLPLLDAILNHIPKAKKVDGPFQMQITSIDYSSFVGKIAIGRVTRGSLVENSPVALVKQDGSIVKTRIKELYTFEGLKKVKVEKIASGDIYALAGIDNFTIGDTITDIDTPEALESIKIDEPTISMLFTINNSPFFGKEGKFVTSRHLQSRLEKETEKNLALRIEQGPTADSAIVRGRGVLQLSILIENMRREGYELQVGQPQVIIKEINGVQHEPIE…	K06207	Bacteria	Bacteroidota	Anseongella	agd:FRZ59_06830	813.527
	66	LOCUS_00660	sequence001	complement(67995..68675)	CDS	zinc metallopeptidase		ATGGCATCATATTTCATATTAGTAATTATTCCACTTTTATTAAGCTTTTACGTAAGCTGGAAATTTAAAAGTGTTTTTGATGAATATTCTAAAATTCCCTTAGAAAACTATTTAACTGGTAAAGAAGTCGCAGAAAGGATGTTGGCCGAAAATAATATTACCGATGTAAAAGTAGTAATGACAGATAGTCAACTAGCAGATAATTACAATCCTGGTAATAAAACTATCAGTTTAAGTCCAAATGTGTATAATAGTAATAGTATTGCGGCAGCCGCTGTTGCGGCTCACGAATGTGGCCACGCTGTTCAGCATGCGACCAAATATACATGGCTAAATTTTAGATCAGCAATTGTTCCTGTTGTAAGTATATCGTCAAGATATGTTATGTGGATCCTATTA…	MASYFILVIIPLLLSFYVSWKFKSVFDEYSKIPLENYLTGKEVAERMLAENNITDVKVVMTDSQLADNYNPGNKTISLSPNVYNSNSIAAAAVAAHECGHAVQHATKYTWLNFRSAIVPVVSISSRYVMWILLAGILLVNTLPWLLWLGIILFAATVIFSFITLPVEIDASKRALSWIKTSDTVAINQQSDAARALKWAAMTYVIAALASLGTLIYYIMIATNSRR	K06973	Bacteria	Bacteroidota	Anseongella	agd:FRZ59_03910	270.011
	67	LOCUS_00670	sequence001	complement(68729..70306)	CDS	L-aspartate oxidase	nadB	ATGCACAATTACGATTTCTTAATAATAGGCTCCGGCATAGCAGGATTAAGTCTAGCATTAAAATTATCTAGTAAATCCAATAAAGTTGCTGTTATAACCAAGAATGCTGAAGATGAATCCAACACTAAGTACGCCCAAGGAGGCATAGCTGTAGTTACTAACAAGCATGATTCTTTTAAACAGCATATTCAAGATACTATAATTGCCGGGGACAACCTTAACGACAAGCATATAGTCGATATCGTTATACATAAAGCCCCCGAAGCGCTAAATGATCTTATTAACTTAGGGGTAAATTTCGATAAAAATATAAATGGAGAATTTAATTTATCTATCGAAGGTGGCCACTCACATAATAGATTGTTACATTATAAAGACAGGACAGGTTTTGAAATAGAA…	MHNYDFLIIGSGIAGLSLALKLSSKSNKVAVITKNAEDESNTKYAQGGIAVVTNKHDSFKQHIQDTIIAGDNLNDKHIVDIVIHKAPEALNDLINLGVNFDKNINGEFNLSIEGGHSHNRLLHYKDRTGFEIERSLINAVNKNPNITVLSNHFAIDLITEHHLKTNNLDEINCYGCYALNTDNDEINAISAQKTFLSTGGLGQLYSYTTNPLVATGDGIAMAYRAKAKVRNLEFIQFHPTALYNPNESPAFLISETVRGAGAVLRRQDGYAFMHLYDKRKELAPRDIVARAIDAEIKKSGHEYIYLDARDIDKSTILAVFPNIYNKCLSIGIDMIKDMIPIIPAAHYSCGGILVNDKGRTVINNLYACGECSSTGLHGANRLGSNSLLEALVFSDIIYK…	K00278	Bacteria	Bacteroidota	Solitalea	scn:Solca_3852	621.698
	68	LOCUS_00680	sequence001	70398..71294	CDS	YegS/Rv2252/BmrU family lipid kinase		GTGATTACCGATACACGAAAGAAATTATTTTTTGTAGTTAACCCTATTGCAGGAGGCAAATCTAAATCCAAAGCCATATCGATTATAAATTCTGAAATAGATAATCTGAAATTCGAAATACAAATAGAAGTATCTAAAGGCAAAGAACATCTGCAGACATTAGCGCAAGATGCAATAAAAAACAATTTTTACGCAATTATTGTTGTTGGCGGCGATGGCACAGTAAATGCCTTAGCAACTGAGATAATAAATGCTAAAGCAGATATTTTATTAGGGATCATACCGGTAGGGTCGGGCAATGGTCTGGCCAGGCACCTTAAAATAAGTAGTTGCTACTACAAAGGATGCAAAATAATTAATAATTTAAATTTTACTAAGATAGATGCTATAAGTTTAAAC…	MITDTRKKLFFVVNPIAGGKSKSKAISIINSEIDNLKFEIQIEVSKGKEHLQTLAQDAIKNNFYAIIVVGGDGTVNALATEIINAKADILLGIIPVGSGNGLARHLKISSCYYKGCKIINNLNFTKIDAISLNGLIALNVVGLGFEALVAKKFAASKTKRGLINYVRLTIKLYKNYKPIKINLTLHDNEKITMHCLSLSIANGSQFGNNIFIAPLADIQDGLLDIVIIKKMHFFDTIKLLYQLLTKRINKSKLVTTMKVKHAYIQTNSNWVHLDGEPVNIIQPLHIKLQAKALKVITP	0	Bacteria	Bacteroidota	Solitalea	slas:L2B55_00860	201.445
	69	LOCUS_00690	sequence001	71329..72912	CDS	phosphoenolpyruvate carboxykinase (ATP)	pckA	ATGAATTCAGTCGAAACTATTGTTAAAAGTATAGGTTTAGCTCATAGCCACGAGGTCTTTTACAATACTGAACCTACGGAGCTTATAGAACATATAGTTATAAATAAAGAAGGGTGTTTAGCTGATACCGGAGCTGTAGCTATAAACACAGGTAGATTTACAGGTAGATCCCCTAAAGATAGATTTATTGTATGTGACAAAGAAACTGACACTACAGTTGATTGGGGGCAGGTAAATATAAAATTTGAATCTGATAAATATGACAAACTAAGAAAGAAAGTTATAGAGTATTTAAATGACAAACAGCTGTATATACGCGAAGGTTTTGTTTCATCTTACGATAAATTTAAAATTACTATAAGATTATTTTCAGAGAAAGCCTATGGAAGTTTATTCGCA…	MNSVETIVKSIGLAHSHEVFYNTEPTELIEHIVINKEGCLADTGAVAINTGRFTGRSPKDRFIVCDKETDTTVDWGQVNIKFESDKYDKLRKKVIEYLNDKQLYIREGFVSSYDKFKITIRLFSEKAYGSLFAYNLFLRPQDDQTSKNIDWTIIFAPGFLADPKIDGTNSSNFAILNFSRQEIIIGGTGYTGEIKKGIFSVINYLLPKKENVLSMHCSANIGADGHTALFFGLSGTGKTTLSTSQDRQLIGDDEHGWHKDNIFNFEGGCYAKCVNLSKENEPTIWNAIKFGSLLENVRFYPGTRKVDYKDISITENTRVSYPLHYVSNALDKSVAPAPKNIFFLTADAFGVFPPISKLTINQARFYFLSGYTAKVAGTEAGINEPTATFSACFGKVFLP…	K01610	Bacteria	Bacteroidota	Solitalea	scn:Solca_3749	630.172
	71	LOCUS_00700	sequence001	73147..73713	CDS	cob(I)yrinic acid a,c-diamide adenosyltransferase		ATGAAGATATATACTAAGCGTGGTGATGATGGTTGTACATTTTTGCCAGACGGTTCAATTATGCCCAAAAACGCCCCTGTACTGTGTTTATGTGGCAGTTTAGATGAATTAAACTCCTATTTGGGTTTAGTATATAGTGCCTTAGGAGATAATACAAATTTTGATCGTGATATAAGCTTTATAAATTATTTGCAGAATATGTTATTCTCAATCGGTGCTGAAATAATACTAGCTGGTAAGCGAGACGAACAAATAGACTATGAATACTTAACATACAAACTAGAAAAAGAAATTGATAGCATACAAGATAATCTGCCAGAACTAAAAAATTTTATTTTACCAAGAGGGAATCTGGCTGTATCATTTTGCCACATTGCCAGGTGCCATGCACGTAAAGTA…	MKIYTKRGDDGCTFLPDGSIMPKNAPVLCLCGSLDELNSYLGLVYSALGDNTNFDRDISFINYLQNMLFSIGAEIILAGKRDEQIDYEYLTYKLEKEIDSIQDNLPELKNFILPRGNLAVSFCHIARCHARKVERNLINVIQENTKYSLVAKNYSKCLNRLSDYLFVLSRKIVYGYNLDETLWIKSKA	K00798	Bacteria	Bacteroidota	Persicobacter	ppsv:PEPS_06020	130.568
	72	LOCUS_00710	sequence001	73799..74032	CDS	DUF2795 domain-containing protein		ATGAAAGATGATATTTATTGGACTCTGGATCTTATCAGGCATTTGTTTGATGCACCATTTCCTGCAACAAAAGATGAATTATTAGATTATGCGTTAAGAGAAGGCTTACCAGAGGAGGTAATACGCAATTTAAAAGCTTTAGAAGTTGACGAAGACGAAATATTTGAAGACCCTCGTGATATATGGCCTGATTGTCCAACTGATGACGACGATTATTTCTATTATGAAGAATAA	MKDDIYWTLDLIRHLFDAPFPATKDELLDYALREGLPEEVIRNLKALEVDEDEIFEDPRDIWPDCPTDDDDYFYYEE	0	Bacteria	Bacteroidota	Pseudopedobacter	psn:Pedsa_0627	79.3369
	73	LOCUS_00720	sequence001	complement(74049..74735)	CDS	2-C-methyl-D-erythritol 4-phosphate cytidylyltransferase		TTGAATTTTAAAAAATATTATGCGATTATAGTTGCTGGTGGCAAAGGATTAAGATTGGGCAGCGATATACCTAAACAGTTTATGTTGTTAAATAATAAACCTATTTTACTATACAGTATAGAAGCTTTTAGCTATTCTATATACAAACCCGATTTAATAATTGCTTTAAGCAAGGAATACCAGCCATATTGGTTAGATTTATGTAAAGCCCATAATATTACTGTTAGACATAGCATAATAAATGCTGGCAATAATAGATCTGATACTGTAAGAAATGCTATTAATTATATTAATAATGAACATTCCATCGTTGCAATACATGATGGAGCACGGCCTTTAATCAATACATCTCTAATAGATAAACTATATAAAACGGCTAACGAAACAGGAACTGCTGTG…	MNFKKYYAIIVAGGKGLRLGSDIPKQFMLLNNKPILLYSIEAFSYSIYKPDLIIALSKEYQPYWLDLCKAHNITVRHSIINAGNNRSDTVRNAINYINNEHSIVAIHDGARPLINTSLIDKLYKTANETGTAVPVVDLVDAIAIKTKTKAHNIAKKDFWLVQTPQCFVGKDIKAAYNRCRDAIYDDDASLMEANGLSITRIKGERNNIKITYPNDIVIAKSLLESGDI	K00991	Bacteria	Bacteroidota	Mucilaginibacter	mup:A0256_12140	193.741
	74	LOCUS_00730	sequence001	74840..76366	CDS	asparagine--tRNA ligase		ATGAGTATAAAATACACGTTACTAAAAAATATCTCTGAATTTCAGAATAAAAAAATAATAGTAAAAGGATGGTTAACTAATAAGCGTAGTAGCAAAAATATATTGTTTATAAATTTTAGGGATGGATCTGGATTTTGCCAGTGTATCGCTGAAAAAAACGCAATAGGAGAAGACAATTTTCAGCAATTAAATAATTTGCAATTAGAAAGCGTTTTAGAATTAGAAGGCTTGGTAGTAGAGAATAAACGTCAACTTGAAGGCTATGAAATTAACATACATAAATATCATATTTTAAACAAAACAGAAGATTATCCTATAGCCAACAAATCTCATGGTGCAGATTTTTTATTAGACAATAGGCATCTTTGGCTACGATCTAAAAGACAATGGGCTATAATG…	MSIKYTLLKNISEFQNKKIIVKGWLTNKRSSKNILFINFRDGSGFCQCIAEKNAIGEDNFQQLNNLQLESVLELEGLVVENKRQLEGYEINIHKYHILNKTEDYPIANKSHGADFLLDNRHLWLRSKRQWAIMRVRNRTIVAINAFLQSKDFIQTDSPIFTSNACEGTTDLFEVAYYDTQMYLSQSGQLYGEALALALGRIYTFGPTFRAEKSKTRRHLTEFWMMEPEMVFFDLNDTMNLIEEFIRYVVQDILKNCKYELDILERDTCLLEKITQPFIRLTYHQAVKILKGEETLNGQNALEVLEKDLENINIEIQESLLELQDAEEKIGLNKSVKEVGICKVKVADLKNKIKILEEKSKNIPLWIQSARNFKFGADFGGSDETILTRLSNTPVMVYNW…	K01893	Bacteria	Bacteroidota	(no genus)	bbau:AEM51_12820	603.594
	75	LOCUS_00740	sequence001	76453..77340	CDS	hypothetical protein		ATGTTAATATATTCTTTAAAATTATATTCACAAGACTATAGTATAGTAATGAATAAAGAGGATTCTAATATAAAATTTGGTGGCAAGGCAGCATTTAAAGTATCACAGGCATATTTTTCAAAATGGTCGTCTGGCGGGCAGGATCTTGTTAGTTTTATTGGTAATTTAATCCTGGGATCTAAATATGCAAATAATACAGCAGAGTGGGAAAATACACTAAACCTCGTATATGGCAACCAATCCTTAGATCATAAAGGATTTAGAAAAACTGATGACGGATACGATTTTAATTCCAAATATGGCTTTAAGACTAAAGATCCCAGATTGTTAATAACTTTGGCTTTTCAATTTAGGAGCCAATTTACGAAGGGTTATATATACAGCGATAAGGATATCCCT…	MLIYSLKLYSQDYSIVMNKEDSNIKFGGKAAFKVSQAYFSKWSSGGQDLVSFIGNLILGSKYANNTAEWENTLNLVYGNQSLDHKGFRKTDDGYDFNSKYGFKTKDPRLLITLAFQFRSQFTKGYIYSDKDIPSLASAPFAPAYLIGYLGLSYKPNTGLSIFLSPFTARTTVVANNFLSLQGAYGITPGNIFLQSYGANLTISLDTEIFSNFQILSRLDLFSNYKKVSSVVVNWDNSLNFTINKLLVVSLSTGIIYDESIKWKETQSINGHDVVISNRPEVQYKQLLSVGILYSL	0	Bacteria	Bacteroidota	Solitalea	scn:Solca_2570	196.438
	76	LOCUS_00750	sequence001	complement(77640..78365)	CDS	UDP-2,3-diacylglucosamine diphosphatase		TTGAATAATAGTAACCATACTACTAAATTATTTTTTGCATCTGATTTCCATTTGGGTTATAACGATGTTGAAAGCAAACGCGAATTTCGTATAAGTGCCTGGATAAAGAGTATACCTAACAATAGCGAGTTATTTTTGGTAGGAGACATATTTGATTTTTGGATAGAATACAATGGCATACCAAATAATAACCACCCCATCTTTTTAGATGCATTAGACGAAGCCTTAGCTAAAGACATTAATATATATATGTTTAAGGGAAACCACGATATGTGGTTAAGTAATTTTTTTAGACAAAAAGGCATAGTAATAATTGATAACGAACTTATAATTAGTAGAAATGGATATAATTTTTATATCCACCATGGGGACGGTATATTAAAAGGCGAGTTTAATTAT…	MNNSNHTTKLFFASDFHLGYNDVESKREFRISAWIKSIPNNSELFLVGDIFDFWIEYNGIPNNNHPIFLDALDEALAKDINIYMFKGNHDMWLSNFFRQKGIVIIDNELIISRNGYNFYIHHGDGILKGEFNYNTLKKILRCPMTQYIAKKINPNLLSKMAYKWSHRGHIEKQIPKDTPTNKITDFANNILESSNINYFIFGHYHYKKSIAVNSKSQIILLGDWTKANSYAVFDNNELRLY	K03269	Bacteria	Bacteroidota	Sphingobacterium	shg:Sph21_1451	179.489
	77	LOCUS_00760	sequence001	complement(78358..79011)	CDS	hypothetical protein		GTGGAGATAAAAATTAAAAATAACATTACACGTATACTTACAGATATCAACAGATCTGTTGGTGATATGGAGGGATCTAACAATAATGATAATTGTTTATGTATAGATCTACTACTATCCCAAATAGAATATTTGACGAATAACTTAAATATTCTAAAGCAAATTATATGTAGTGATAACGACTCAAATCCTGGTAGGCAAAAAAATGATACCGAAATAAGCAATAGAATAGACGATAGGCAACCAAGAAGCAATTATTTATTACAAAGTAAAAGGGAAAGCGACGATACTATTAGTAACACCCCCCAGACTACCAGGGTTCCAGCTAAAAAAGAAGAGATTCCGAATAATAAAGTAGAGATTCCTGTTAACCATGATACTAATGTTAAATTACAAAGT…	MEIKIKNNITRILTDINRSVGDMEGSNNNDNCLCIDLLLSQIEYLTNNLNILKQIICSDNDSNPGRQKNDTEISNRIDDRQPRSNYLLQSKRESDDTISNTPQTTRVPAKKEEIPNNKVEIPVNHDTNVKLQSIDRDGNNRQALKNIISLNDKFTFVRYLFRNNITIYSEHINNIDKLGSKEEVFTYINTYLSKLYDWDNYPDKKDLFIKIVEKQFE	0	Bacteria	Bacteroidota	Capnocytophaga	caph:CGC49_05620	52.373
	78	LOCUS_00770	sequence001	complement(79013..80230)	CDS	ABC transporter permease		ATGAAAACAGCTCTTTTTATAAGCAAGAAACTTTTTAACAATAACCAGACTCCTGCAAATAAAGCATCTATAAAGTTAGCTTGCCTGGCTTTGTTATTAAGTGTTATTACATCGATCGTAGCCTTCGGTATTTCATCCGGGTTTAAATCCGAAATTGTTAATAAAATAAAGGGGGTAAGCGGTAACCTTTATATACGGATAGCCAGTTTAAGCAGGTCGCTTGAAGATTTACCTATTAAAAATTCAGACGAAATTATTAATGAAATTTTAATTGGAAACTCGCAGATAGAGCATTTCCAAAAATTTGCTACCAAAACATCTGTACTAGTAAAAAACAGGGACATAGAGGGCATTATTATTAAAGGGATAGATGATAATTTTTCCTATAAATTTTTTAAT…	MKTALFISKKLFNNNQTPANKASIKLACLALLLSVITSIVAFGISSGFKSEIVNKIKGVSGNLYIRIASLSRSLEDLPIKNSDEIINEILIGNSQIEHFQKFATKTSVLVKNRDIEGIIIKGIDDNFSYKFFNKLMVKGRFINYNESNVNEIVLPITIANKLDIDTNEYITAYFTDTNLKTRILKVVGIYSTDIADIDNIYAYSNIKLIQKINNWHNGQINGIEIFLKNDNISKKVSDELTLNLPGNLIAYSDKELFPQIFDWLNLIDKNSIIILSLMLMVSVINLISSFFIIIIEKTSVIGLFKAFGFPDSLVRKIFIYNIMRLMNRYLILGNLIGISICLIQQKFKLIKLDSSAYFVKFIPIQLDILTLIYINLAIEIAIMLTLYIVSLKIIKIHPV…	K09808	Bacteria	Bacteroidota	Solitalea	scn:Solca_2424	270.011
	79	LOCUS_00780	sequence001	80315..81424	CDS	lipid-A-disaccharide synthase	lpxB	ATGAAATATTATATTATTGCTGGCGAGGCTTCCGGAGATTTGCATGCATCTAATTTAATGCTGGAAATTAAAACTTTAGATCCTAAAGCTAAATTTAGATTTATAGGCGGTGATAAAATGGAAAGTGTAGATGACGCTGTATCCTTTATGCACTACAAAAACATAAATATTATAGGATTTACGGCAATTTTTAAAAATATAATAAGACTAATAAAAATTTTAGTATTAGCCAAAAAAGATATAAAAAAATATAACCCTGATATTCTGATACTTGTAGATTTTGCGGGATTTAACTTAAAAATTGCTAAATATGCTAAAAACAACGGTATAAAAGTATGTTATTATATTTTACCCAAAGCATGGGCCTGGAAACCTAAAAGGGCGTTACAAATAAAAAAA…	MKYYIIAGEASGDLHASNLMLEIKTLDPKAKFRFIGGDKMESVDDAVSFMHYKNINIIGFTAIFKNIIRLIKILVLAKKDIKKYNPDILILVDFAGFNLKIAKYAKNNGIKVCYYILPKAWAWKPKRALQIKKYTDIALSILPFEINFYKKYDVKAIYVGNPVNDAINNYNFSDSFLDKFALNKSNIIAMLPGSRESEIKAHMPILNSLASRFPSYHFIIAANKSSSKIFSKYKKLSSNVKIVFDHTYDLLKNAKVGIIKSGTSSLEASLLKLPHMVIYKLNWLNYLVAYLLVKIKYVSLINLILNKEVVKEYLQYNFNLNNLSDQLNKLLNNSSCIDELNRSFDNLSLALGSERSSGIAAKHIINLVK	K00748	Bacteria	Bacteroidota	Solitalea	scn:Solca_2869	317.005
	80	LOCUS_00790	sequence001	81441..82757	CDS	tRNA (N(6)-L-threonylcarbamoyladenosine(37)-C(2))-methylthiotran sferase MtaB	mtaB	ATGCAAAATACACATACACAAAAAATTTGTTTCCACACTTTTGGTTGTAAACTAAACTATGCTGAAACATCGCAATTATCAAGGCAATTAAAAGACATCGGATATACAATTACCGAAACTGAAGATATTGCAGATATACATGTAATTAATACATGCTCTGTAACCGAGCATGCAGACAAAAAATGCAAAAAATTAATATCAAGCATAATAAATAAAAATGCTCAGGCTTATGTAGTTGTAATAGGGTGTTACGCACAGCTGAAATCTGCTCAAATAGCTTCCATAGAAGGTGTAAAGCTAGTCCTGGGGGCTAAAGAAAAATTTCGTTTGCCGGAATACTTACAGCAATATAAAGATGTAAATGCTGAAACTATGGTCCACTGTAGCGAAATAAAGGAA…	MQNTHTQKICFHTFGCKLNYAETSQLSRQLKDIGYTITETEDIADIHVINTCSVTEHADKKCKKLISSIINKNAQAYVVVIGCYAQLKSAQIASIEGVKLVLGAKEKFRLPEYLQQYKDVNAETMVHCSEIKETKEFHSAFSKETRTRTFLKIQDGCNYSCSFCTIPLARGASRSDNPDNVIKNIKEIASNSVKEIVLTGVNIGDYTSYDADTKIRFIDLLKQIKDLNLNIRYRISSIEANLITEEIVDFISESGCFVPHFHIPLQSGCNKILKLMRRRYTTQLYKDKIAYIKNKLPNSSIGADVIVGFPNETHEDFIQTYNFINGLDISYLHVFPYSDRSNTVSIKMPYKIDEKEKSARCAKLIELSHLKSGFFYKKQIETNVKVLFENTNKQGYITG…	K18707	Bacteria	Bacteroidota	Flammeovirga	flm:MY04_0869	447.973
	82	LOCUS_00800	sequence001	83406..84719	CDS	Outer membrane protein OmpA		ATGGCAGTAAATATTATGGAAACTCTAAAGGGTTTCGTTTCATCTGACTTTTTGTCGAAAGCCGCATCTAAATTTTCTGAAAATGAAAGTTCACTAAAAAGCGCAGTAGATAAAATAATACCTACTATAGTAGGAGCTTTTTCAAATAAAAATACAGATGCCGGGTTAATGAATAAAGTTAGCTCTTTTGCACAAGATTTAGGCTCAGGCAAATCAAACAACGATGTATTGAGTGATTCGTTAAACAACACTAATGTTCAGGACAAAAGCGCTTCTGTTCTAAACAATTTATTTGGAGATAAATTTAGTTCTATTTGTGAATCTATAGCTTCGTCGTCAAATGTAAAAACCGCTACAGTATCAGGCCTTATGGGATCTATAGTATCGCTGTTTACAGGT…	MAVNIMETLKGFVSSDFLSKAASKFSENESSLKSAVDKIIPTIVGAFSNKNTDAGLMNKVSSFAQDLGSGKSNNDVLSDSLNNTNVQDKSASVLNNLFGDKFSSICESIASSSNVKTATVSGLMGSIVSLFTGHLSRESQSHGSGVSGIMSFLTQQKNQIVQSLPDSVTSTLGIDKKDYSNNYSYKVADASGNVKKVPYNKTNTEDNKKSPWGWILLLLLAALLGFFIWKSCGKTEVDTNAVSTPDTTATDTDVNTDTVEEGKVIDDTSALIDTGTVTVQEKWSYLGEVKSLDLPNGTSISVPEKGLEAQLLSYLKSNKALNKSVRFNSDKLTFPVNESSLDDDAKSQSNNIAAILKAYPKVKIEVGGYASSTGQEKLNKNLSMDRAKAVTDYIVSQGV…	0	Bacteria	Bacteroidota	Solitalea	slas:L2B55_00090	237.269
	83	LOCUS_00810	sequence001	84910..85734	CDS	glycogen/starch synthase		ATGGCTAAATATAAATATCTTTTTATAACACACGAATTATCTCCTTTTCTTGAACTTACTAATATAGCCAAGGAAACCTCTTTAATGACAAAATTAATGCAGGATAATCATTGCGAAGTACGAGTGCTAATGCCTCGCTTTGGTGTAGTTAACGAACGCAGGCACAGATTACACGAAGTTATACGTTTGTCTGGTAGTACTATAAATGTAGATGGCAGCGAACATTTAATGATAATAAAAGTTGCGTCTTTACCTGCAATAAAAATGCAAGTCTACTTTATAGATAACGAAGATTATTTTCATAGGAAGCAGGTTTTTAGAGATGGAAAAAAGAAATTTTTTACAGACAACGACGAAAGACTTATCTTTTTCTGTAAAGGGGCTATAGATATGATTAAG…	MAKYKYLFITHELSPFLELTNIAKETSLMTKLMQDNHCEVRVLMPRFGVVNERRHRLHEVIRLSGSTINVDGSEHLMIIKVASLPAIKMQVYFIDNEDYFHRKQVFRDGKKKFFTDNDERLIFFCKGAIDMIKQVGWIPDVIHCHGWFSSLIPAYINHLRNKVDSPFVKSKLVYSAYPGEFAETLGNNFIDKIAIDGIDKNDLKEYKDADSDALQIGAATNSDGIIIAGDISDKVEKSIDPNKPAIKYNTINNDPNDLLVFYQNFLDKKLLKAI	K00703	Bacteria	Bacteroidota	(no genus)	sbx:CA265_22695	270.396
	84	LOCUS_00820	sequence001	85737..87104	CDS	hypothetical protein		ATGCTAAAAACTAAATATTGGATATATATATTAATTCTGTCGCTTTTAGGAATATCGTGCAAAAAAGGTACTTTGCCGGCACCAAATAGTTCTTCGCACCAAAGCGCAAAATCGATAACTGTAGACGTCCCGGTAGTTGCATATAAGTACACTAATATGCGCACAGACAACAAGCTATCGTACAGTGATGTAAACGGTTATAATGTTTATGTTAATACTAAAGCGGTACTTGCCGATTATACAGCTGAAACAGGATCTATACAAACAGCTTTTTATAGCCAGGTTATGTTGCCTCAGGATAATTTTTCTTTTGGCGATACATCAATAATAGCGATTGACAGCGCCTACCTGGCTTTTGATTATTCGAGCAGTAAAATAGGAGAAACTTTTTATGGCGAT…	MLKTKYWIYILILSLLGISCKKGTLPAPNSSSHQSAKSITVDVPVVAYKYTNMRTDNKLSYSDVNGYNVYVNTKAVLADYTAETGSIQTAFYSQVMLPQDNFSFGDTSIIAIDSAYLAFDYSSSKIGETFYGDTSAKFNFEVNEITDDLKTEKTPYLSNTIVSYDNTNRADSQQLSILAGTKIKVPNIQNGKKLEDKEIDADIRIKLSNDYVLNKFLLAPKTNFINQQAFLKYFKGFRIKAQKISGIGGLIGFSTYASNGSPLKLIIYYHEKTTSGNYYKEISLPLANASASSQGIFYSYINNQINDSIIKDTENIYLIPLAGLKAKLDFTKLYNSIGTNKVIINKANIVAGTSTISDNLPGLLTINRGQNTAGNTIQMPDGNNHDYRPINNIDGALHK…	0	Bacteria	Bacteroidota	Pedobacter	phe:Phep_0132	80.4925
	85	LOCUS_00830	sequence001	87384..88877	CDS	hypothetical protein		TTGGAAAAATTACAAATAAATAAATTAAATTATAAATTTTATAAAAAAACTGTAAATAATTTTGTTTTTAATATCATGGAAAAGAAAAAGAATTTATTGTTAAAAAAGCTTGCTGTAATGTTTGCAGCTGCATTTTTAGTAGTGCAACTAGTAAGTTGCGGCGATGACGACCCTTTAAAAGGTGGTAATAATGGCGGCACTGATAAACCGCTACCAGGGAAAGTAGATGATTTGATTAGCGCTACAACGCCAGTTGTGAATAGGTATTACTCTGATGCTACTTTAAATAGTCTTGATACTACTGTTAAATTAGGTGATAAATTTAACGACCTTAATGCAGGTCTTATTATTAATGCTGGATCTGGTAGAAGCGACTCTACTACACGTTTAGTAATAGTA…	MEKLQINKLNYKFYKKTVNNFVFNIMEKKKNLLLKKLAVMFAAAFLVVQLVSCGDDDPLKGGNNGGTDKPLPGKVDDLISATTPVVNRYYSDATLNSLDTTVKLGDKFNDLNAGLIINAGSGRSDSTTRLVIVIAQDMFGNDLSNDLGSATKTLANQKNLIAVIGKKEGAEKIAFNTALDGEKLKSDETSGDSLDVVTPTVNSYATLQDAASKLFKVTYHAAVTGPPVVAEKFTVEFGKLVYNDGTTDLYADTRARLVAIIQSLAATAKKMHANPEDIALVALDPFMSTLVVDIAGDTNVNKAGSKITTVAALSPIMKFSSEGTDAAVNISYKDAANIVKVADAKAYVKDTAEHTNPILVDTVAKGQAFNALRISGAADKTKSFFASLVKGVTTHDLSA…	K04771	Bacteria	Alphaproteobacteria	Nitratireductor	niy:FQ775_02070	37.7354
	86	LOCUS_00840	sequence001	89476..90756	CDS	hypothetical protein		ATGTTTAATTTAATTGGTTGCGGCGATGCCGAGCCTATTGTTAATAGTATAATAAATAATAATCCGATACCAACTAAGCCTATAGTACACGACCAGCAGTTAATTGATAAGCTAAAAGACACTACACAAGCTGTCGAAGGCATAACTTTTACTCCAGATCAATTGAGTGAGATATCTCCTGAATTCGCTGCCTTTTCAGGCGCGGTCACAATGTATGCTTTTCCTGGAAGGGATATAGAAAAAACCAGACCTATAATAATATTTTCACAAAGCTTGTTTGGCCAAGATGTATCGCATCCATTGCACGATTATATTTTAAGCCTAGATGCACAGACTAAAGAAAGAAACACTTTTATAGTAATAAATGCCCTAAAAACTTTGCCAGATACTACAATGTTT…	MFNLIGCGDAEPIVNSIINNNPIPTKPIVHDQQLIDKLKDTTQAVEGITFTPDQLSEISPEFAAFSGAVTMYAFPGRDIEKTRPIIIFSQSLFGQDVSHPLHDYILSLDAQTKERNTFIVINALKTLPDTTMFLLTKASDISKAVSNTTKSPQRVTIKSYSDISKYALDLFSKDPIVGLEDLGTLKYTPNSDNSVFHGTLKAVQQSINILKDDLHFDRQKLALIAFDPFMSGILIAFTQIVNIEKLGKITHIATVPGLMSFIHGKNYPSDNTDLDKSYLNLGYKIDLVDINNDSDINLKKKLAFDILRVVPGSFFASLADIRPTSYNNYSGKAASIPKDIEFYIALGGDKATDTGASIKGQKLILDDNVTNKKIGLYSMISNPDKNLKTTNIALSGPDY…	0	Animals	Insects	Rhagoletis	rze:108364729	38.891
	87	LOCUS_00850	sequence001	90828..92324	CDS	hypothetical protein		ATGAAAAAGAAATATTATTTAAAGAAAATTCTTATAGTGTGTGCATCGCTTTTACTATTAATGCATTTGTCAAGTTGTTCGGACGATTATTTATTACATAAAGTTAATACAGATAACGGCACAGGTGGCCTCGTTGGTGAAGATGGCAACGATGATGGTAATGGAAACAATAACGGAGACGCCGTTGAAGATGATAACGATGGCAACGGCAATGGAAACGGGGACAACGACGGTAACGGTAACGGCAATGGCAATGGAGATGCACCCGGAGATATTGCCGGTGGCGACCAAAACGATAATACTACTCCGCCTACAAACAATAACCTTTTAGATGCATTAGCTGATGCTGACCAAGGTGTAAAAACACACGAAATAACTAAAGATCAGTTAGCTAAAATA…	MKKKYYLKKILIVCASLLLLMHLSSCSDDYLLHKVNTDNGTGGLVGEDGNDDGNGNNNGDAVEDDNDGNGNGNGDNDGNGNGNGNGDAPGDIAGGDQNDNTTPPTNNNLLDALADADQGVKTHEITKDQLAKIDSNLANLRAKVYVRAYPGRSIANTKPIIVLTQSLFGQSIKKRVSDYTDQIQKDANAKNNFFIIVDNIQTLPDTTKFKLKHTIGVTSMEVKGYKSLREKATDIFGTNITDIANFGSIYYDSKQIDIYSQVYDVIKLAAKLLEQGQNWKFNSGKAAVVAFDPFMSTIAVDLAASNKATSNINATITSVATTTPIMKFSQGKAYPSIIGNVDSTYANIGYKINILNIIGNLTDAHKGKLLFNALRIYGKAEDNFFGSLAGGGATHNLIS…	0	Bacteria	Bacteroidota	Fulvitalea	fax:FUAX_32700	35.8094
	88	LOCUS_00860	sequence001	93536..94771	CDS	hypothetical protein		ATGTACAGTTGTAACGACGATTATAACTATATTAATAGTACCCATAATGATAATGTCGGTAACGGAGGCGGTAGTAGCGACTCTACAGGCGATGGCGTTGATGATGGAGACCCGGACAGTGAAGACGATGGAGATATAGAGGAACCAGTAGTTCCAAAAGATATATTTGACGATCTAAAAAATGCTTCGATCCAGGTACATAAAGAATTTGAAAAAGCAGAGCTTGCTAAAATAGACACTAGTATACAACACTTAAAAATTAAAATTTATGCTAATAAAGATCGTAGTGATACCTTAACTACTCCAATAATAATTGTTACTAAAGATTTATTTAATGATGCTTACGATGCTGTTAACGCTTGGCTGGAAAACCTGCACACTGCTGGAAGTACAACGGAG…	MYSCNDDYNYINSTHNDNVGNGGGSSDSTGDGVDDGDPDSEDDGDIEEPVVPKDIFDDLKNASIQVHKEFEKAELAKIDTSIQHLKIKIYANKDRSDTLTTPIIIVTKDLFNDAYDAVNAWLENLHTAGSTTEDKTSFIVISGYRSPGLNYQYKISDADTNWVDTTVVSYGALHTLATSYGKNIRYNFNNNGFISTTDDISKVINQLLMPNFKDWHMNGAGVRAVAMGSYATTSLIYSIGKSIHKDKVVRLSGFGPIMSFSQGGTDKANVVYKNIEKITGADANAKKAFSNLRLSEHFFKSYISNRADSATLDRYNLIKTFSKQSFNNQKMHFIIAEEDRGAAVNSITGQPFLLRDNVSSDEWGASFLSDNVDYVAQNFGDAQGSYYNWPSDDTQMQNT…	0	Protists	Alveolates	Plasmodium	pfd:PFDG_05561	36.965
	89	LOCUS_00870	sequence001	95360..95962	CDS	WbqC family protein		ATGCTAAATACATTATTAATATCTACAAGTTATTTACCTTGTATAAATACTATATCTTCTTGCGCTAAACACAATGGTCCTATTAGGATAGAAGACAATCAGTATTTTGTAAAGCATTTTATGCACAATCGGGCCCATATTATATCTCCTAACGGGGTACTTAATTTGACTATACCTATAGTTAAACACAATAAGACTAAAACTAAAATAAAAGATATTGAAATTAGCAACAGTTACAATTGGAAAAATATCCATCTTAAAGCTATTTATATGAATTATAAAAATTCGCCATTTTATAGTTTTTATCAAGAGGAATTTATTAGATTATATCAGCGTAACTATCGCTATTTAATAGATATTAACAACGATGCTTTAAATCTTATATTAAAACTTTTAGAT…	MLNTLLISTSYLPCINTISSCAKHNGPIRIEDNQYFVKHFMHNRAHIISPNGVLNLTIPIVKHNKTKTKIKDIEISNSYNWKNIHLKAIYMNYKNSPFYSFYQEEFIRLYQRNYRYLIDINNDALNLILKLLDISIQLSSTICYKQNYAAGVIDFRNRIDDKQIKPYNQVFEDKVGFINNVSIIDLLFNQGPIATNIILE	0	Bacteria	Bacteroidota	Mucilaginibacter	mgk:FSB76_31590	152.14
	90	LOCUS_00880	sequence001	complement(95954..96952)	CDS	hypothetical protein		ATGATAATTAGAACCTTTTTAAAATCAGAAGTTTATAACCTTATATTTTTATTACTAACAATTGTACTTCTAAGATTTCCAGAATTTTTTAAACCTGAGCATCTTACTTATTATACATTGAACGATACATTTAGAGAACATTTTTTTTATTCTATTAGCTCTTTACTTCCCCAAAAACTAGATATTACACTTAGCTCTATAATATTAATTATACAAGCACTTTTTTTAGGATATGTATTTAAAAAACATGTTTTAATTAACAAATTGGCTTATATGCCTGAATTTTTATTCATAGTAATAGGATGTTCTCTAACATCTTTTGCTTATTTATCTCCACCTTTAATATGTAATTTTTTGTTTATTATAGGATTAGATATTCTTTTTTCGTGTAGTAAATCT…	MIIRTFLKSEVYNLIFLLLTIVLLRFPEFFKPEHLTYYTLNDTFREHFFYSISSLLPQKLDITLSSIILIIQALFLGYVFKKHVLINKLAYMPEFLFIVIGCSLTSFAYLSPPLICNFLFIIGLDILFSCSKSDKQLRKLFYLGLLGSLGSVLYLPYIFMIPAFIFSLYVIKSVRIKEIISILMGSSVPYIFLLTIYIWFDKAFLFSKIWLDIDFDIPQKYNADNNDFYAALTILAPILIISLSQLSIVSKKRSYMNAKNLFSTLIVFVVAILSGFIFLDFNNTSSLILLTGPASILMSIFFINKDNYYWIKEVVVLYIITCILFIKVSYLF	0	Bacteria	Bacteroidota	Mucilaginibacter	muc:MuYL_4250	111.694
	91	LOCUS_00890	sequence001	complement(96960..98003)	CDS	acyl-CoA reductase		ATGGTTAAAGAAAAAATTATTCAAGCTTTTGCTTATCTGGGTAAGTATATACAAAATACATGCAAATTTACTGATATTATAGAACAAGCTAATATTAATAATCGATGGTTTAATAAAAATTTTATTTATACAGCTTTGAGCAACATTAGCTATATGCTCGAAGAAGGAGCATTAAATGATTGGCTTAAAAATTACGATATTAATAATAGTAAGCCTAAACATATAGGATTATTATTACCAGGAAACATTCCTGGTGTTGGTTTGCACGATATATTATGTACTATAGCTAGCAACAATATCGCCCAAATAAAGCTTGCTTCTTCAGACAAAATTATTATACCTTATTTACTGGAAATTTTGGTGACTTTAGATAAGAGCTTTAAAAATCGTTTTTACTAT…	MVKEKIIQAFAYLGKYIQNTCKFTDIIEQANINNRWFNKNFIYTALSNISYMLEEGALNDWLKNYDINNSKPKHIGLLLPGNIPGVGLHDILCTIASNNIAQIKLASSDKIIIPYLLEILVTLDKSFKNRFYYVENFANIDALIATGRTETVNYFNDCFSHIPKIIRKHMFSIGVLTGRETREDIEMLAEDILLYYGLGCRNVSKLYVPTNYFIDNKNLFLEAIKKYESICTANTKYMNNYTYNKGLYLLGKKAFIDNGFFTIVENKTLYLQIASLAYEEYNNIYKLENIINAQDNNLQCIATGINLANCNSKKQIYFGRCQKPEINNYADGIDTIDFLLKLNYTAN	0	Bacteria	Bacteroidota	Mucilaginibacter	mup:A0256_12345	258.07
	92	LOCUS_00900	sequence001	98061..98435	CDS	4Fe-4S dicluster domain-containing protein		ATGGCTATAATAATAACCGACGAATGTATAAACTGTGGAGCCTGCGAACCAGAGTGCCCTAACAATGCTATATATGAAGGTGGTGCAAAATGGAACTTCGCCCAAGGCACTAACTTAAAAGGCAATATAGATATTTCCAAATTAATTGATAAAAATTCTCAACCAAATAATATTGATGCTGATACAGAAAATAAACCTATAGAAAATAATATATATTATATAGTATCAAATAAATGTACTGAATGTAAAGGATTCCATGACGAACCACAATGTGCTGCTGTCTGCCCGGTTGATTGCTGTATTCCAGACGACAGATTTGTAGAAAGTGACGAGGAACTATTAGAAAAAAAAGATTGGCTCCATAACAAAGTGTAA	MAIIITDECINCGACEPECPNNAIYEGGAKWNFAQGTNLKGNIDISKLIDKNSQPNNIDADTENKPIENNIYYIVSNKCTECKGFHDEPQCAAVCPVDCCIPDDRFVESDEELLEKKDWLHNKV	0	Bacteria	Bacteroidota	Parvicella	ptan:CRYO30217_01100	181.415
	93	LOCUS_00910	sequence001	98591..99874	CDS	Na+/H+ antiporter		ATGGAAAATTATACGGTAATACTCTCTCTATTAGCTGTGATAATATTAATAAGCGCTGTTGCTGAAAAAATAAATTTATCTTCTCCGATACTTTTAATATGCTCAGGCTTATGTATAGGATTTATACCTTGGTTGCCATCGGTAGAAATTAATGACGAGATAATTTTTTTGATATTCTTACCACCGTTATTATATCATGCTGCTTTTAACATATCTTTTCAAGGATTTAGGCAGCATATAAATGTTATAGGATCGCTTGCTATAGGATTAGTCTTTTTGACAGCAGGGGCAATCGGTATACTTACCTATTTGATAATCCCTGGTATGTCCTGGCCTGTAGCATTTTTATTGGGAGCGATGTTAGCAGCAACCGATGCAGTATCAGCAATAAGCATAACT…	MENYTVILSLLAVIILISAVAEKINLSSPILLICSGLCIGFIPWLPSVEINDEIIFLIFLPPLLYHAAFNISFQGFRQHINVIGSLAIGLVFLTAGAIGILTYLIIPGMSWPVAFLLGAMLAATDAVSAISITKNLGLSRNTIVILEGESLINDASALVLFQFAISAVIGISVVWWQAIGTFIVLLIGGFLVGLVIGRLTRYILKFIHNNRMPVVSFMLITPFVTYLVAESLHCSGVIAVVVLGFVSKVNVQTLPKESQKQLKTILDTTVFTLDGLVFLLIGLALPIAIESIDKHLIIPYIGYSFLVAIVAIVVRMIMIFVQRQRLQISYKNPFLQRTKMTIKSSVILSFKESLIIGWSGIRGIISLAMAISIPQIIGTGKLFPMRDDLIFITIMVVLI…	K24163	Bacteria	Bacteroidota	Flavobacterium	fpsz:AMR72_00890	425.246
	95	LOCUS_00920	sequence001	complement(102590..103222)	CDS	hypothetical protein		ATGAAAAAAAAATTTACCCTTAAATCATTTCTAGCTGTTACAATAGCAATTTTTACTACTCTATCTTGTCAAAAAAATGAAGGGTTTATATCAGAAAAGCAAGTAGGGAAATCTAATAATACTGAAACTACACTAAGTTCCACTCCGACTGACAATTTACCAAGACCTGGAAATCCTGATAAAAACACACGTGATTGGTTTGGGGATATTATGATGCCAAATGCTGCGTTCACTAGAATTGAATTTAATAAGCAAAATGGAGACTATAATGTATCTATTAATCTAAAGTACTTATCATACGAAGATCTGTCAATGATACAAACAGTAGACAAAGAATATGGATTCCATGTAGGATTATGGGATTATGCATTAGAAAAACAATGGTGGTTTATTAAAACT…	MKKKFTLKSFLAVTIAIFTTLSCQKNEGFISEKQVGKSNNTETTLSSTPTDNLPRPGNPDKNTRDWFGDIMMPNAAFTRIEFNKQNGDYNVSINLKYLSYEDLSMIQTVDKEYGFHVGLWDYALEKQWWFIKTWHEKHTLDAKVDKDTNSINAKIPSQEMFAGKGIGERQLCIYLSKKNLGMTFYKKLHTIYYTEGTKDIFDNLININKD	0	Bacteria	Other Bacillota	Caloranaerobacter	cazo:G3A45_07980	36.1946
	96	LOCUS_00930	sequence001	complement(103394..103588)	CDS	hypothetical protein		ATGAAAAAATTATTGTTTGCTGTAAGTTTAGCAGGTTGCGAAAAAGAATCAACGCTGAATGATCAAAATGATTCAAAAGCTCAAATCAGGCCACAGGACCTTACACGTGGAGACAAGCTCAGATATAACTATAAACAAAAAATGCTGATTGCTGAGTCTTATTCTTTCTCTGGAATTAGAAAGTGCGTTATCTAG	MKKLLFAVSLAGCEKESTLNDQNDSKAQIRPQDLTRGDKLRYNYKQKMLIAESYSFSGIRKCVI	0	Bacteria	Other Gammaproteobacteria	Marinobacter	mnk:RE428_33810	29.261
	97	LOCUS_00940	sequence001	complement(103973..104584)	CDS	hypothetical protein		ATGAGAAACAATTTTTTTACTACCCTATCTATTGTAGCAATTATGGTAGTAGCTTTTGCCACTTCAGCTTGTCAAAAAGATGGTGCTCTCAAATCAGAAAAACAAATAGAAAAATCTGATGGTATTGAAACATCACGGAATAATACTGCGCTAGGTAATTTACCAGGACCAGATAACGCCGGCTCAAAAACACGCGGTGTCAACGGCGAAATACTGATGTATAGCAGTAATTTTAAAAAAATTCATTTTTCCAAGGATAACGGAAAGAGGAGTCTATCTGTAGAAATGGCTAGCTTAGCAACCATTCCTGATTTAGAACCAGATGCACCATATTATATTGAAATATGGGACTATGCATTAGAAAGAGATTGGATTTTCTTTAAAACCTGGCATAAAAAG…	MRNNFFTTLSIVAIMVVAFATSACQKDGALKSEKQIEKSDGIETSRNNTALGNLPGPDNAGSKTRGVNGEILMYSSNFKKIHFSKDNGKRSLSVEMASLATIPDLEPDAPYYIEIWDYALERDWIFFKTWHKKHVSTMLIDEHLKAKTEIEPDDLFASTGTGHRELWIYLTRRYLGVSIYKTLFIKYYSEPEREDFDNWTETK	0	Animals	Other arthropods	Cherax	cqd:128698410	33.8834
	98	LOCUS_00950	sequence001	complement(104876..105517)	CDS	hypothetical protein		ATGAAAAAAATTTCTACCATTACCTGTGCAATAGTTGTGCTAGCAACTTTTACGTTTTTATCTTGTCAAAAAGACGATGTTTTAAAACCAGAAAAACAAGTAGTGAGGCCAACCCCTACATCTACTGATACTCTGTCAAAATCTAGTGCGTCAGATAAGCCTCCGGGACCAAGCAATAGCGACAAACAAACCCGTGGTATTATAGGAGACTTGAAGATGTTTTGCAGTACACTGGACAGTGTTCATATTCGCAAAGTAGGTGACTACTACAATGTAGACATTACTATGAGGAGCCTATCGCCTGAGCCTGACTTCAGTAAAGACGAGGGCTATTCTATTGAAATATGGGACTATTCTGTAAAAGCCGATTTTATATTTTTTTTACTATGGCACGAAAAT…	MKKISTITCAIVVLATFTFLSCQKDDVLKPEKQVVRPTPTSTDTLSKSSASDKPPGPSNSDKQTRGIIGDLKMFCSTLDSVHIRKVGDYYNVDITMRSLSPEPDFSKDEGYSIEIWDYSVKADFIFFLLWHENHALTASIPPNQKVSTRVHVNNFFAAKGFYRRELIIYLSRKFNGTRYYKSMHVVDYHNGSKNQFNNYFFKPTAWFSDYFCS	0	Fungi	Basidiomycetes	Moniliophthora	mrr:Moror_2363	33.8834
	99	LOCUS_00960	sequence001	107263..109014	CDS	methionine--tRNA ligase	metG	ATGGATAAAATCCATTATACTATAACATCTGCTTTGCCATACGCAAACGGGCCATTACACATAGGACATTTAGCAGGTGCATATCTGCCAGCCGATATATTTGCAAGATATATGCGAAAAATTGGTAACAGCGTAATATTTGTTTGCGGATCCGACGAACACGGTGTTGCTATCAGCATAAAGGCTATGCAAAGTGGCCTAACCCCTAATGATATTATTGATAAATATCATAAAATGATAGGAGATGCATTTAGCGACTTGGGTATATCATTTGATATATATCACAGAACAAGTTCACAAACACATAAAAAAATAGCTTCAGACTTTTTTAAAAATATATATGATAAAAATATATTTGTTAAGGAATATCAGAAACAATACTATGATGAAGAAGCTAAA…	MDKIHYTITSALPYANGPLHIGHLAGAYLPADIFARYMRKIGNSVIFVCGSDEHGVAISIKAMQSGLTPNDIIDKYHKMIGDAFSDLGISFDIYHRTSSQTHKKIASDFFKNIYDKNIFVKEYQKQYYDEEAKQFLADRYIVGTCPHCLYEKAYGDQCEKCGSSLNMEDLINPISTLSNTHPVLKDTYHWMLPLDKFQSDILNYIESKKDTFRHNVYKQCLGWIKQGLKPRAVTRDLNWGIPVPLNNVDNKVLYVWFEAPIGYISATKELFASLESDYPKDLRTEFYISNEVATKAKHASDHWQSKNSRIVHFIGKDNIVFHTIIFQAILLAYGGGYQLPYNVVANEFLNLEGEKISTSKNWAVWLHEYLQDFPNMQDSLRYYLCATAPETKDSDFTWE…	K01874	Bacteria	Bacteroidota	Solitalea	scn:Solca_3700	704.516
	101	LOCUS_00970	sequence001	111229..111564	CDS	helix-turn-helix transcriptional regulator		ATGGTTGATCTAAAGCAAGAAGCCTTTGCATTTGAATTAGTGGGTGATTGGACACAAAAGCCCATATCTCTGCTTGAGCAAAAAGAGCAGATAGACAAACCCGTGTTGCAAGAGGTATCAGAAGCGTTAAAAGTATTAGTAGAGGTTATTGAAAAGTTAGATGATGAAGGTGCGGTAAACATTTTTGCAAATACTTTTAGTGATTCTTCGGGTGCAATACAGAATCAATGCACTTTCAATCCTTTGGATAAAATGGTAGAGCTTTACGAGCGCATGCTCAAAGAAAAAGATGCGATGATGGCACGGTTGGAAAAGCTGGTCGAGAAAAGTAAATGA	MVDLKQEAFAFELVGDWTQKPISLLEQKEQIDKPVLQEVSEALKVLVEVIEKLDDEGAVNIFANTFSDSSGAIQNQCTFNPLDKMVELYERMLKEKDAMMARLEKLVEKSK	0	Bacteria	Bacteroidota	Algoriphagus	algo:GYM62_04990	124.02
	102	LOCUS_00980	sequence001	complement(111768..113072)	CDS	hypothetical protein		ATGAACCTGCTAAACCTAAAAAAGCTATTAGCTGATAATGGCTGCCAAAAAATTTATGTAAAAAAACTCTCACCAAACGATAATTCCAAAAATCAGGTTTATTTAGGTGGGAGTTTTGAAATACTGAATATCATACCAATCGTTGAAATCAAAACGGAAGAAGCGGGCGATTGGAACAGAGAGCGTTTTAAAGCATCCGTCAATTTTTCGTGGATTGGTGATAACGGAAATATTTATCCAGCTCCCAACTCCCAACTAATACTTTATCCGAAATATCCTGAAGTAAGATTTTCCGGCTTTTTAGTGAAATGTGAAAATCCGCCTTCCAAGCTAATGACACAACGATTAGCCGACAGGCTGTTATTTTTAAGCGTTTCAAAAAATGGAATTGTATTAGGC…	MNLLNLKKLLADNGCQKIYVKKLSPNDNSKNQVYLGGSFEILNIIPIVEIKTEEAGDWNRERFKASVNFSWIGDNGNIYPAPNSQLILYPKYPEVRFSGFLVKCENPPSKLMTQRLADRLLFLSVSKNGIVLGYVASSNSEIAQEFNKLKADDEVGVFKVIELPQMVNTKAKLLSELYRIHQLNWITSKRLDKDGNISPCISSNCGGYTLEAELGITPNGYSEPDYLGWEVKQFGVINFDKINGSVITLMTPEPTDGIYKTQGTKAFLHQYGYADKTGRENRINFGGVHKTGIPNTSTTLEMQLIGFDNPSGKIRSSNGRISLVDPKGNEAAAWSFASMLLHWNRKHNQVCYIPSLSDTTGSRKYKYGNKVILGTGTDFQLFLKQMANGNIYYDPGIKM…	0	Bacteria	Bacteroidota	Epilithonimonas	eva:EIB75_00130	761.911
	103	LOCUS_00990	sequence001	complement(113038..114258)	CDS	DNA (cytosine-5-)-methyltransferase	dcm_1	ATGGCGACTTACAACAATATAAAAGAACAACTTAATATAAACGTAGACAAGCACTTAAATGATGGCTTTGCCCACCTGACACATTATTGGCAAAATCATAAGAACGCAGTTTCTCAATATTTCAAGCTGTCTGCAAAAGAGTATCTTCAGGAGGAAATCCTCTCAGTTGTTGAAGAACCTGAACAATTTTATATTCCATTGAAATTTGATGTCCCGTTTCCTCCAAAAGCAAATCCGAAATTTAAATTTATTGACCTTTTTGCAGGTATTGGCGGTATTCGTTTAGCATATCAAAACTTAGGAGGCAAATGCGTTTTCACAAGTGAGTGGAACAACTTTGCTAAGAAAACCTATGAAGCAAACTTTGGCGAAGTTCCATTTGGTGACATTACAAAAATC…	MATYNNIKEQLNINVDKHLNDGFAHLTHYWQNHKNAVSQYFKLSAKEYLQEEILSVVEEPEQFYIPLKFDVPFPPKANPKFKFIDLFAGIGGIRLAYQNLGGKCVFTSEWNNFAKKTYEANFGEVPFGDITKISEKAIPDHDVLLAGFPCQPFSIAGVSKKNALGRKHGFLDETQGTLFFDIARIIEHKKPKAFMLENVKNLLSHDKGNTFRVIKSTLTELGYSIHYRVLDSKHFVPQHRERIIIVGFRNDVFKNKENFQFPKLPDPSAKIKDILENTIETKYTLSDKLWNYLQNYAAKHKAQGNGFGFGMTDLNGISRTISARYYKDGSEILIPQDGINPRRLTPRECARLQGFPDEFDIPVSDNQAYRQFGNSVTVPLIQAIGKQLVKSLLAINEPA…	K00558	Bacteria	Bacteroidota	Epilithonimonas	eva:EIB75_00125	725.702
	104	LOCUS_01000	sequence001	complement(114262..114669)	CDS	very short patch repair endonuclease		ATGGATGTTTTGACCAAAGAGCAAAGACGGAAAAATATGCAAGCCATTAGGAACAAGGCGACAAAAGACGAAGTTCTTTTGTCGAAAGCGCTTTGGCAACGTGGACATCGCTACCGTAAAAATGACAAGACTGTTTTTGGCAAGCCAGACCTTACTTTCAAGCGACATAAGCTTGCAATATTTGTTGACAGCGAATATTTTCACGGTAAGGACTGGCAGACTCAAAAGCATCGCATTCAAACCAATCGTGACTTTTGGTGGACTAAAATTGAGGGCAATATAAAGCGGGACAAACAGGTGAACGAAGAACTTGTTAAGACAGGATGGAAAGTTCTACGGTTTTGGAGCAAAGAAATACGAAAAGATTTAGCATCTTGCATAGATAAGATTGAAGAAAAC…	MDVLTKEQRRKNMQAIRNKATKDEVLLSKALWQRGHRYRKNDKTVFGKPDLTFKRHKLAIFVDSEYFHGKDWQTQKHRIQTNRDFWWTKIEGNIKRDKQVNEELVKTGWKVLRFWSKEIRKDLASCIDKIEENLM	K07458	Bacteria	Bacteroidota	Emticicia	emz:MB380_13795	229.565
	105	LOCUS_01010	sequence001	complement(115024..115278)	CDS	phosphoribosylformylglycinamidine synthase subunit PurS	purS	ATGAACTTTATAGCTAATATAAACATAATGCTTCTTGAGCAAGTATTGGACGTTCAAGGCCAATCAGTACAGAATATATTACAAAAATTAGATATACATTCGGTAAGCAATGTACGTATAGGAAAGCATATAGTGATGCATGTTATTGCCAATACTAAATCTGAAGCCACAGAACAAGTTAAAGAAGCTTGCGAGAAATTATTACATAATCCGGTAATGGAAACTTATAGTTTTACCATAGAAAACGAGGAATAA	MNFIANINIMLLEQVLDVQGQSVQNILQKLDIHSVSNVRIGKHIVMHVIANTKSEATEQVKEACEKLLHNPVMETYSFTIENEE	K23264	Bacteria	Bacteroidota	Salinivirga	blq:L21SP5_01788	83.1889
	106	LOCUS_01020	sequence001	complement(115279..116007)	CDS	CDP-alcohol phosphatidyltransferase family protein		ATGAAAATAAAAAGACATATTCCTAACGGTACTACTTTGTGTAATGCCCTGGCTGGTTGTCTAGGAATAGTGACAGCGCTTAAAGGTGACCTAATACTTTCGTCATACTTAATAGCAGCAGCTGCACTTTTTGACTTTTTTGATGGTTTATCCGCTCGTGTATTAAATGTATATAGTCCTATTGGTAAAGATCTAGATTCATTAGCAGATGTTATAAGTTTTGGTATTTGTCCGGCAGCTATTTTATTTAAAACCATGGAAAATTATTTTGATCTCTATGGTTTAAATAACTTATTTTTTTCTATACTACCATATTCAGCATTTATTATAAGTATGGCCTCGGCCTTGAGACTAGCTAAATTCAATAAAGACGAAAGGCAAAGCGTTAAATTTATAGGG…	MKIKRHIPNGTTLCNALAGCLGIVTALKGDLILSSYLIAAAALFDFFDGLSARVLNVYSPIGKDLDSLADVISFGICPAAILFKTMENYFDLYGLNNLFFSILPYSAFIISMASALRLAKFNKDERQSVKFIGLPTPANALLIASIPHILLYKYVQSIMNNTALVTTMFIVLILISSYLLVSKISFIAFKTNNVRNKPYLKTIYTIIIGISLLLIFIFKFLAVPIILMIYIIFSLVVFNNKK	K17103	Bacteria	Bacteroidota	Rhodocytophaga	rhoz:GXP67_13630	181.8
	107	LOCUS_01030	sequence001	complement(116016..117443)	CDS	transcription termination factor Rho	rho	ATGAAAATAGATGCACACAGCTCATCTGAGTCTATAGAAAATCCCGAATCAGTAGATAAATCCACTAAAGAATTTGTTTCTAAACGAAAACGAATAACAAAAAAAGCACCTGCCACACCAGTACAAGAAGAGTTAAATTTAGATGTACAAGATGATAAAGAACAAGAAGCGCATATAAATATCGAGAGCCAACCTGAAGAATTTAAAAATGAAGATCAGGGCAATAAAGAACCTTTACATAACGAGGAAAAAAGTAATACTAATAACAGCAAAGACAAATCAAAAACTTCAAATTTTCAAGGTATAGATTTTAGCAATGTAATTGTTAATGAAGGTGTACTAGAAATTATGCCTGATGGTTACGGATTTTTACGTTCAGCAGACTATAATTATTTATCG…	MKIDAHSSSESIENPESVDKSTKEFVSKRKRITKKAPATPVQEELNLDVQDDKEQEAHINIESQPEEFKNEDQGNKEPLHNEEKSNTNNSKDKSKTSNFQGIDFSNVIVNEGVLEIMPDGYGFLRSADYNYLSSPDDIYISQSQIKLFGLKTGDTVRGYIRPPKEGEKYFPLVRVETINGCDPSEIRDRVHFDYLTPVFPHEKLNLFTGADNYSTRIIDMFTPIGKGQRGLIVAQPKSGKTSLLKDIAKAISKNHPEVYLMIVLIDERPEEVTDMMRDVKNAEVISSTFDEPAEKHVKVSSLALEKCKRMVECGTHVVLLLDAITRLARAYNTVQPASGKILSGGVDANALHKPKRFFGAARKIENGGSLTILATALIDTGSKMDEVIFEEFKGTGNME…	K03628	Bacteria	Bacteroidota	Solitalea	scn:Solca_2258	628.246
	108	LOCUS_01040	sequence001	117771..118601	CDS	orotidine-5'-phosphate decarboxylase	pyrF	ATGAAATTAAATAAATTATTTGCTGAGATAAAAAGAAAAAAAAGTTTTTTATCTGTTGGCCTAGATACTAATATCGATAAAATCCCTAAACATTTACTAAAATATGAGGATCCTATCTTCGAATTTAATAAGCGAATTATTGAAGCTACAGCAGAATTTTGTGTATCCTATAAATTTAACACTGCCTTTTATGAAGATAATTATGAATTTGCTTGGCAATCATTAACAAATACAGTTAAATGGTTGCCTAAGAATTTCTTTAACATAGCTGATGCCAAACGTGGCGATATTGCAAATACTGCACAAATGTACGCTAAAGTATTTTTAGGAAATAAAGATTCTGACTTAAATTTTAATGCAATAACATTGTCACCATATATGGGGAGTGATAGTATAGAA…	MKLNKLFAEIKRKKSFLSVGLDTNIDKIPKHLLKYEDPIFEFNKRIIEATAEFCVSYKFNTAFYEDNYEFAWQSLTNTVKWLPKNFFNIADAKRGDIANTAQMYAKVFLGNKDSDLNFNAITLSPYMGSDSIEPFLSYKNKYAIMVALSSNSGNKDFQLKKMQNGDYLFEEVIKTALGWSGADRIMFVVGATQAKYLEKVRKAAPNSFLLVPGIGAQGGSLEEVAKNGLTKQCGLLVAISRSIIYASDKEDFAEKAAIKAKEYQKTMAVMLDKYLK	K01591	Bacteria	Bacteroidota	Solitalea	scn:Solca_2257	317.775
	109	LOCUS_01050	sequence001	complement(118602..119096)	CDS	metallophosphoesterase family protein		ATGATTAGAATAGGACTTATATCTGACACACACGGTTTTATGGATGATAAAATTGCGTCGTACCTGGAGCCCTGCGATGCTATTTGGCATGCTGGCGACATAGGATCTATCAGTGTTATAGAAAAGCTTGAATCGTTAAAGAAAAAACTTTTTATAGTACATGGCAACATAGACAGCCATGAAATCCGATCTATAGCACCTAAAGAGCTAATATTTCATACAGAAGATGTAAAAGTAGCGATAACGCATATAGGCGGATACCCTGGAAAATATACTTTCGAGGCAAGGAATCTAATAGAGAAAAACAGACCAAATATATTTGTGTGTGGACACTCACATATTTTAAAAATAATCAAAGACAATAATTATAATCTAATGCATTTAAACCCAGGTGCTATA…	MIRIGLISDTHGFMDDKIASYLEPCDAIWHAGDIGSISVIEKLESLKKKLFIVHGNIDSHEIRSIAPKELIFHTEDVKVAITHIGGYPGKYTFEARNLIEKNRPNIFVCGHSHILKIIKDNNYNLMHLNPGAIGKSGYHKVRTIIRFSIDGKELKNIEIIEINR	K07095	Bacteria	Bacteroidota	Lacibacter	lacs:H4075_04525	184.111
	110	LOCUS_01060	sequence001	complement(119093..119878)	CDS	5'/3'-nucleotidase SurE	surE	ATGAGTAAAAACATAGAAAAACCTATAGTGCTAATATCAAATGACGATGGAATTAATGCCAGTGGATTGTTATCTTTAATTGATACTTTAAGTAATTTTAACCTAGAAATAATCGTTATAGCTCCAGAGAGCGAACAATCAGGCAAAAGTCATTCAATAAGTATAGACCATATACTGCGTGTTAAACAGCTTCCTCCATATAAAAATGCTAAAATGTATATGTGCACCGGCACGCCAAGTGATTGCCTAAAAGCAGGCCTGCACCTACTATGTAAAGATAGAAAACCTGATATAGTATTATCTGGTATTAACCATGGCTATAACTTCTCTATTTGTACAATATACTCTGGAACTATCGCTGCTGCACAAGAAGGCTGTATAGCCGGCATACCATCTATC…	MSKNIEKPIVLISNDDGINASGLLSLIDTLSNFNLEIIVIAPESEQSGKSHSISIDHILRVKQLPPYKNAKMYMCTGTPSDCLKAGLHLLCKDRKPDIVLSGINHGYNFSICTIYSGTIAAAQEGCIAGIPSIAFSLGNFNATAVDFSIATHYIQRIFTTTLNNNLPKGIYLNVNIPQTNEIKGIKVCKLAKGKFIDTFTKHLDPRSKEYYWLTESFELIDDKDDYHDFKYLQEGYITIVPIHFDITAYTEIDRLQKLYPL	K03787	Bacteria	Bacteroidota	Aquipluma	anf:AQPE_4213	229.18
	111	LOCUS_01070	sequence001	complement(119883..122312)	CDS	heavy metal translocating P-type ATPase metal-binding domain-containing protein		ATGGATACTATCATACAAGAGCCAGAACCAAATTCTACTAAAACTTATTGTTACCATTGCGGGTTAGTATGCGCAGTAATAGACATAGCTATTGAAGACAAATTTTTTTGTTGCCAAGGTTGTAAAACCGTATATCAGCTATTATCAGATAGTGGCATGTGCACTTATTATAATTTAAATGACCATCCGGGAATATCCAGGAAAAATTCTAAAAACAAAAAATTTGCTATCCTGGAGGACCTTGAAATACAAAAAAAACTAATACAATTTTCAAGTAAAAACTTTACCCAAGTAAATTTTACCTTACCGCAGATGCATTGCAGCTCGTGCATTTATTTATTAGAGAACCTTAGTAAACTTAACTCTAACATTTTGAATTCAAGGGTTGATTTTTTATCT…	MDTIIQEPEPNSTKTYCYHCGLVCAVIDIAIEDKFFCCQGCKTVYQLLSDSGMCTYYNLNDHPGISRKNSKNKKFAILEDLEIQKKLIQFSSKNFTQVNFTLPQMHCSSCIYLLENLSKLNSNILNSRVDFLSKEINISFSNNNFSLRQCAELLDNIGYSPHLSLENLNEKKAVNTNKALIAKLGIAGFAFGNIMLLSIPEYISNNIDHTILKTFKFFIIVLSLPVFFYSATEFFRPALNGLKKIILNIDLPISMAIIITFIKSIYDIISNTSPGYLDSMTGIVFFMLIGRYVQAKTYKKLSFERDYSSYFPIAVNIVSNGQEQQISLTNLHIDDKILIKNNEIIPADSILISPKTTIDYSFVTGESTPIDVKGGELVYAGGRQLGQGVILKVIKEVSN…	K17686	Bacteria	Bacteroidota	Solitalea	scn:Solca_1389	733.791
	112	LOCUS_01080	sequence001	complement(122423..124288)	CDS	DNA primase	dnaG	ATGATAGAACAAAAGGGCATAGATGAAGTGTTATCAAAAGCAGATATAGTAGAAGTAGTATCAGAATTCATAGATATCAAACGTCAAGGTGCTAATTATATCGGATTAAGTCCTTTTACAAATGAGAAAACACCATCATTTGTAATTTCGCCATCAAAACAAATATTTAAAGATTTTAGCTCAGGAAAAGGTGGAGATGTTATAACATTTTTAATAGAGCACGAAAAAATAACCTTTGTTGAATCAGTAAAATGGCTCGCTAAATATTATAACATAGCGCTTAATATAACCCATGAAGGCCACAATGACGAAAATCTTAAGAAAGAACTTATAGCTATAAATATTTACGCAAAAGATTTTTTCAAGAAAAACTTATTTAACCCGGAAGGTCAAAAAGCT…	MIEQKGIDEVLSKADIVEVVSEFIDIKRQGANYIGLSPFTNEKTPSFVISPSKQIFKDFSSGKGGDVITFLIEHEKITFVESVKWLAKYYNIALNITHEGHNDENLKKELIAINIYAKDFFKKNLFNPEGQKALLYFKERNINIETINNFDLGYAINSFNALTAAATNNDFDIKHLNILGLINKKQNENYYDKFRDRIIFPIYDLANQVIGFGGRILNNDDNLAKYINSNESIIYSKRNTLYGLNLAKQHIIKNDNCYLVEGYLDVLSMHQAGICNTVASSGTALTSEQVRLVSRFTKNITVLYDGDTAGINASLKAVDIILQQDKNPEIVQLPNNHDPNSYIQEYGPVNFKEYIISNQTDFIEYFINNIYLATNNVSQRAEKIADVLTTIAAIPSAVK…	K02316	Bacteria	Bacteroidota	Solitalea	scn:Solca_4006	437.573
	113	LOCUS_01090	sequence001	complement(124332..125909)	CDS	apolipoprotein N-acyltransferase	lnt	ATGAAAACAACAAAGAAAATATCGATTATTAATCTCATTCCTATTTCAGGGTTGTTTTTAGGCCTTTCTTGGCCACCTTCTCATAATTATTTATTACTGTTTATAGCTTTTGTACCCTTACTTTATATATTAAACAAACATACTTATTGTACTTGGAAAATATTCGTTATAAGTTTTATTAATTTTTTAACATTTACGCTAATCACACTATATTGGATATACAATGCAGGTCAAGAATTTGGTATGGGCGTTTCATTAGCTCTTGTAGGCGCCGTTAGTATTGTTACTTCTATTTTAATGAGTTTAATAGTAAGCGTAAGCTACTATATAAGTACGATTTTAAGGACAAAACTTTACTTATATAGTAGCTTGATTGCAATATGGTTATCTTATGAATAT…	MKTTKKISIINLIPISGLFLGLSWPPSHNYLLLFIAFVPLLYILNKHTYCTWKIFVISFINFLTFTLITLYWIYNAGQEFGMGVSLALVGAVSIVTSILMSLIVSVSYYISTILRTKLYLYSSLIAIWLSYEYLNFNWDLHFPWLSLGNGLVVKHQIIQWYEFTGVLGGSLWVLLVNILIYEVLISKHIKTLKIKIIALLTIVIVPTYISSTIYANYKSPGTNTIKVAIVQPNLDPYKQKFDRSMLNNNLNNIIELTERIVTEDTKLVVWPETVFFDPVNENHIINNRLISHLRKTILNKPNISLITGITTTKYDDNAYKVYNSAILLKGPDKDIQIYHKNKLVPFVESMPYPQIMANVNKLIPIWGNGGLYTASNESNLFKVNDLKIAIGICYDSIFG…	K03820	Bacteria	Bacteroidota	Solitalea	scn:Solca_3283	369.007
	114	LOCUS_01100	sequence001	complement(125878..126603)	CDS	16S rRNA (cytidine(1402)-2'-O)-methyltransferase	rsmI	ATGCTGATAAATCCAATTTTATATGTAATACCGACACCTATAGGTAATTTAAAAGATATAACTTTAAGGGCTATAGAAACTCTAAAGGATGTTAACCTAATAATAGCAGAAGATACCAGGACTAGCAAAAATCTTTTACTACATTACGAAATACAAAAAAGTTTAATATCCTACCATAAATATAATGAGCATAAAATTATCGGATCTTTAATAGAAAAAATAAAATTATATGAAAAAGTAGGGTTAATAAGCGATGCAGGCACACCAGGCATAAGCGATGCCGGATTCTTGCTAATTAACAAATGCATAAATGAGGGTATTACTGTACAAACCCTGCCCGGGGCTAATGCTTTTGTACCAGCTTTAATAAATTCTGGTTTACCAGCAAATAGATTTATT…	MLINPILYVIPTPIGNLKDITLRAIETLKDVNLIIAEDTRTSKNLLLHYEIQKSLISYHKYNEHKIIGSLIEKIKLYEKVGLISDAGTPGISDAGFLLINKCINEGITVQTLPGANAFVPALINSGLPANRFIFEGFLPVKKHRQKRLLILSKESRSIILYESPHKLIKTLKDCQSFFGADRLCSISREISKIFEETKRGTIEELTDFFTTKPPKGEFVICIKGLDKENLKHENNKENIDY	K07056	Bacteria	Bacteroidota	Lutibacter	lut:Lupro_07930	283.493
	115	LOCUS_01110	sequence001	complement(126597..127100)	CDS	hypothetical protein		ATGTACAAATTGGATACGATACAAAATAAAATCGTAAAACAATCAGATCTTATTAATAAAGTGAAGATTTGGAAATTTTTGGAAAAAGATATTGTATTCACTAACGGCTGTTTCGATTTATTGCATACTGGGCATATCCATGTAATTAATGAATCTGCAAGCTTAGGCAATTTTCTCGTTATAGGGTTAAATAGCGATGAATCTATAAAACGTTTAAAGGGTCCACATCGACCAATACAAAACGAGTATGCCAGATCCTTAATACTAGCATCCCTAACATTTGTTAGCTCAGTAGTAATATTTAACGAGGACACTCCCTTAGAACTTATAAAAACTATAAAACCAAATACAATAACTAAGGGTGGCGACTACAATTCTAATAATATAATAGGCGCAGAT…	MYKLDTIQNKIVKQSDLINKVKIWKFLEKDIVFTNGCFDLLHTGHIHVINESASLGNFLVIGLNSDESIKRLKGPHRPIQNEYARSLILASLTFVSSVVIFNEDTPLELIKTIKPNTITKGGDYNSNNIIGADFIKTYGGKIKIINYIEGNSTTLIESKVKNSHTKC	K21345	Bacteria	Bacteroidota	Solitalea	scn:Solca_3492	182.956
	116	LOCUS_01120	sequence001	complement(127072..127836)	CDS	hypothetical protein		ATGTCTTCACTTTTAGTTAACATATTTATAATACGCTTTGGGGAAATATACAGGTGCTATCTTATTAACAAAACGGATCAATTACCTGTATCTACTTTAATTGGCACTGTAGTTACTGAGAGGATTATAGATTTATTAAGTTTATTAGTAATTATTCTTACTGTAGTGCTAACAAATTATCAGCTAAGCGCTAATTATTTTAATGAGCATATATTACAAAAGATCTCGTATAACCAAATTTTAGTTATAGGATATGGTCTGACTTCTATACTATTAATATCTGTATTGATTATATTTTTACTATATAAATACAAAAGAGAAAATTACATTGCCATAAAAGTTAAGAATTTCCTAAAAGGTTTATATAAAGGCGTTTTAAGCATTACAAAAATAAAACAG…	MSSLLVNIFIIRFGEIYRCYLINKTDQLPVSTLIGTVVTERIIDLLSLLVIILTVVLTNYQLSANYFNEHILQKISYNQILVIGYGLTSILLISVLIIFLLYKYKRENYIAIKVKNFLKGLYKGVLSITKIKQKLAFFINTVLIWFCYWLFTYIITLAFPATNNLSPITSILILALSGISMALPIQSGIGAFHILISNALLLYAIPSDQSLAYATLAHGLPLAAVLILGSISFLSIYLNLKKKKKYVQIGYDTK	K07027	Bacteria	Bacteroidota	Adhaeribacter	add:HUW48_24620	166.392
	117	LOCUS_01130	sequence001	127814..128020	CDS	hypothetical protein		ATGTTAACTAAAAGTGAAGACATTATAGCATTATACAACATGCTTTTAGAAGGTTTTATATCAAATGTTTCTATCAATATTTGCCAACGGGAAGCTCTGAATATATGGGCTATAAAAAATACAATAGTAGATATAATAAGTAAGTATATGTTACTTGTAACTATCAATCTAAATATATTAGCCACACTTTGCGCCTTAAAAACATAA	MLTKSEDIIALYNMLLEGFISNVSINICQREALNIWAIKNTIVDIISKYMLLVTINLNILATLCALKT	0	Protists	Amoebozoa	Dictyostelium	ddi:DDB_G0290893	30.0314
	118	LOCUS_01140	sequence001	complement(128082..129467)	CDS	MATE family efflux transporter		ATGCTGTCTGCACTTTTTTTCAAATATAAATATCATTACTCTGTTTCTCTTAAGCTAGCTATTCCTATAATTATTTCGCAACTAGGCCATATACTTGTAGGTATGGCTGATAGTATTATTATCGGTCATACTAATAGTGCAGCTTTAGCTGCATGCGCTATATCTAATAGTATTTTCGGTATCTTTATGGTTACCGGGATAGGCATATCGTATGGTCTAACACCTTTAATATCACAAGAATACGGCCGAAAAAATTTCAAGTTATGTGGTAATTTATTATCTGATAGTTTGTGGATAAATATGATAACCGGGGTTATGCTGTATGTTCTATTAGAATTATCTATGCGTTTTGCTTATCACCTTAACCAACCTGAGGAGGTTATAGGCCAAGCTATTATA…	MLSALFFKYKYHYSVSLKLAIPIIISQLGHILVGMADSIIIGHTNSAALAACAISNSIFGIFMVTGIGISYGLTPLISQEYGRKNFKLCGNLLSDSLWINMITGVMLYVLLELSMRFAYHLNQPEEVIGQAIIYTKYLALSIIPLMIYLTFKQFTEGLGLTKQSMNITIAGNVVNIVLGVVLVFGLFGVKPMGIAGIGISTLVDRILMAIAMALYAFLGKKTQPFIANFKLKSFSWANTKNILKIGMPMSLLYIFEFGAFSISMIMSGWINTTSQAAMQIAINAANPSYMIASGLGSAATVKAGNYYGAGNMKHLRLSGLSSYHLVIFFLCVYTIVFIIIRNYIPLIYVNSSDTDVIALASQLLLVSGAFLIFDGIQVVGTGILRGMGDVLIPTFYNFI…	K26939	Bacteria	Bacteroidota	Solitalea	scn:Solca_1431	427.557
	119	LOCUS_01150	sequence001	129697..130155	CDS	hypothetical protein		ATGTCTGATTACAAAGATAATACAAATAACACTAGCAAAAAAGAGGATATAGGCGCCCTGTATATGCCATCAACATTTGTAAGGCTAATAAATTATACTATAGATAGCATAGTTATAATAGTTATTATAGCTTTGTTAGGTATAATATTTGGAATAGATTATAGTAAATATACAGATAGTCAGCACTTAAATGATAGTATCGGGCTAATTCAATATTTAATATTAGCAATATGTTTTCTATATTATACAATACTAGAATCAGCATTTGGCAAAACTTTGGGTAAAGTAATTACCAAAACCAATGTTGTAGATATTTATGGCAATAAGCCTCCAGTGTTAACCATAATGCTGCGTAGTATAGTCCGTCTAATTCCTTTTGCTGCCTTAGTCATATTTTTT…	MSDYKDNTNNTSKKEDIGALYMPSTFVRLINYTIDSIVIIVIIALLGIIFGIDYSKYTDSQHLNDSIGLIQYLILAICFLYYTILESAFGKTLGKVITKTNVVDIYGNKPPVLTIMLRSIVRLIPFAALVIFFTNARTLHDMLSKTYVIVDE	0	Bacteria	Other Gammaproteobacteria	Bermanella	bmar:HF888_10570	82.0333
	120	LOCUS_01160	sequence001	130201..132507	CDS	3'-5' exonuclease		TTGAAAAATTATTTGTTAGAATTAGATTCGAATCAACAAAAAGCCGTCTGTCATACAAAAGGACCAATAATTATTCTTGCCGGTGCCGGGTCTGGTAAGACCAGGGTTATAACTTATCGTATTGTAAACCTAATCCACCAAGGAATCCCACCCCATAATATACTAGCGTTAACCTTTACTAACAAAGCTGCTAACGAAATGCGTGAGCGCATAGCAAACAAAATTGGTAGCTCAAGTAAATTATGGATGGGCACTTTCCATTCAATATTTGCTAAACTACTTAGGTTCAACGCTTCAGCTATAGGTTACACTTCAAACTTTAGTATATACGATACCCTGGACTCTAAATCTTTATTAAAGCAGATAATAAAAGAGTTAAATTTAGATGATAACACATAT…	MKNYLLELDSNQQKAVCHTKGPIIILAGAGSGKTRVITYRIVNLIHQGIPPHNILALTFTNKAANEMRERIANKIGSSSKLWMGTFHSIFAKLLRFNASAIGYTSNFSIYDTLDSKSLLKQIIKELNLDDNTYNNARILNRISWAKNNLINANQYSQREDILTHDRKSNRPSLGKIYQEYENRSLASNAMDFDDLLFKFYHLISSNKDILDNYQETFKYILVDEYQDTNHLQYKIINLLASKYRNICVVGDDSQSIYSFRGATVKNILNFQVDYPDAEVCKLEQNYRSTKTIVDTANKIIKYNTNRLEKNVFSENEPGSKIELHYLKNESEEAMYVANDIFNSHTLKNMPYDQFSILYRTNAQSRPIEEALRKIGIPYNIYGGLSFYSRKEIKDTVAYL…	K03657	Bacteria	Bacteroidota	Solitalea	scn:Solca_1164	728.013
	121	LOCUS_01170	sequence001	132555..133223	CDS	DUF4290 domain-containing protein		ATGTTTGATTACAATACTACAAGACGCGCTCTTGTATTACCGGAATATGGCCGTAATATAGATAAAATAGTACAATACGTATCAAAAATTACAGATAGAGAAAAACGTAATATCTATGCTAAGCAAGTAATAGAAATAATGGGCCAGTTAAATCCACACTTGCGAGACATTTGTGATTTCCGCCACAAACTATGGGATCATATATACATAATATCCGAGGGTAAACTAGATGTAGATTTTCCATATGGTAAACCAAGTAAGAAGGATTTAAAATTCTATCCACAACCTTTAACATATCCTAAAAACAATATAGGCAAAAAGCATTATGGCAAAACAATAATGCTGATGATTAATAAAGCTGTAGAAATGCCTGATTCAGAATACAAAGATGTCTTCGTT…	MFDYNTTRRALVLPEYGRNIDKIVQYVSKITDREKRNIYAKQVIEIMGQLNPHLRDICDFRHKLWDHIYIISEGKLDVDFPYGKPSKKDLKFYPQPLTYPKNNIGKKHYGKTIMLMINKAVEMPDSEYKDVFVACIANYMKNLYITWNKESVTNEAILEDLKQLSKGQLHVSNINLNNLNIDSKPIHNKQNARSYGLNSKSYQFNNPRDRNKKKTKINKKSK	0	Bacteria	Bacteroidota	Mucilaginibacter	mup:A0256_12230	202.216
	122	LOCUS_01180	sequence001	133276..134586	CDS	UDP-N-acetylglucosamine 1-carboxyvinyltransferase	murA	ATGGCTAGTTTTATTATTAATGGAGGTAAAAGATTAAAAGGTGTAGTTATACCACAAGGAGCTAAAAATGAGGCACTACAAGTGATATCTGCAGTGTTACTGACAGAAGAGCTGGTTGTAATTAAAAATATTCCTCAAATATCAGATGTCCTTAGTCTTATAAAAATACTTGAATTACTAGGTGTTCAAGTAAAAAAAATTGATGACAACGATTATTCTTTTAAAGCAAAAAACATCAATTTAGATTTTTTCCAAACTGATACATTTTCTGAAAAATCGTCAAGTTTAAGAGGTTCGATATTACTATTAGGGCCAATCCTGGCCCGTTTCAAAAAAGCATATATGCATCAGCCTGGGGGAGATAAAATAGGTAGAAGAAGCCTCGATACCCATTTTATA…	MASFIINGGKRLKGVVIPQGAKNEALQVISAVLLTEELVVIKNIPQISDVLSLIKILELLGVQVKKIDDNDYSFKAKNINLDFFQTDTFSEKSSSLRGSILLLGPILARFKKAYMHQPGGDKIGRRSLDTHFIALQELGAKFTTLEDKKTFVVDATKIKSGYILLEEASVTGTANVIMTTVLLKGTTTIYNAACEPYIQQLCHMLNSMGAKISGISSNLLTIEGVESLGGTSHDILPDMIEVGSFIGLAAITQSHLTIKNVKYNMLGVIPKAFKSLGIEIKRQDDDIIIPPQGIYKIHQPLDKNILTIYDAPWPGLTPDLLSIILVTAIQAKGTILIHQKMFESRLFFIDRLIYMGAQIILCDPHRANVIGLAQTSKLKSTTMYSPDIRAGIALLIAAL…	K00790	Bacteria	Bacteroidota	Solitalea	scn:Solca_1162	565.844
	123	LOCUS_01190	sequence001	complement(134631..135212)	CDS	50S ribosomal protein L25/general stress protein Ctc		ATGAAAAGTATTAATCTTAAAGGGGATACAAGACCAACAGGAAAAAAAGCTACTAAACAATTAAGATACAAAGGTTATATTCCTTGTGTATTATATGGATCTGGAGAGCAAGATAATATTCATTTTTCTGTATTTAGGAATGACGTGAGAAATATAGTTTACACTAGGGAATCTCAATTTGTGGATATAGAAGTTGACAATAAAACTGTTAGAGCCATAGTAAAAGAAATTCAGTTTCATCCGGTTAATGAACTTATTTTACATATGGATTTTTTAGCTATCAACGAGAACAAACCTATAACAGTGAATTTACCTATAGATCTAGTTGGCAATGCTCCCGGAGTTATGATAGGTGGTAAACTTAACCAAAAGTTAAGATCGTTAAAAGTTAAAGCTTTA…	MKSINLKGDTRPTGKKATKQLRYKGYIPCVLYGSGEQDNIHFSVFRNDVRNIVYTRESQFVDIEVDNKTVRAIVKEIQFHPVNELILHMDFLAINENKPITVNLPIDLVGNAPGVMIGGKLNQKLRSLKVKALPKDMPDSIQVDINELELGKNIRVRDVKLDKVEIINPGIDTIVSVLASRVTRQAAAEASKK	K02897	Bacteria	Bacteroidota	Solitalea	scn:Solca_3043	199.904
	124	LOCUS_01200	sequence001	complement(135251..136222)	CDS	ribose-phosphate pyrophosphokinase		ATGCCCTCATATATTAATCCTGTAAAAGTATTTTCTGGATCAGCTTCTAGCAATTTATCAAATGCCATAAGTAATGTTAGTGGTTTAGCATTAGGAGATATATTATTACAGAGATTTAGCGATGGAGAATTTCAGCCTCTTTATAACGAATCTATTAGAGGTAGCGATGTATTTTTAATACAATCTACATACGCTCCTAGCGATAATTTGCTTGAATTGTTATTAATGATTGACGCTGCAAAAAGAGCTTCCGCACATTATATAACAGCTGTAATACCATACTTTGGGTTAGCAAGGCAAGATAGAAAAGACAAACCCAGGGTATCAATAGGGGCTAAACTGGTCGCTAATTTATTAAATAAAGCCGGAGCCCACAGGATTATTACGATGGATTTACAT…	MPSYINPVKVFSGSASSNLSNAISNVSGLALGDILLQRFSDGEFQPLYNESIRGSDVFLIQSTYAPSDNLLELLLMIDAAKRASAHYITAVIPYFGLARQDRKDKPRVSIGAKLVANLLNKAGAHRIITMDLHAAQIQGFFDIPVDNLDPSVIFIPYIKSLEIDNLVIASPDMGSTNRARIVAKHLNVDVVICDKQRKRANEVESMTIIGDVKDQNVIIIDDICDTGNTLAKAAQLIIEQGAKSVRAICTHAVLSGKAYKTIDESCLTELIVSDTIPIKNEIKKIKIISSSNLFARAIKNVYENASISDLFNVTDNVQSSIYL	K00948	Bacteria	Bacteroidota	Solitalea	scn:Solca_3044	451.44
	126	LOCUS_01210	sequence001	complement(136406..136960)	CDS	peptide deformylase	def	ATGATTTTACCTATTGTACCATATGGCAATAATATTTTACGAACTCTTTCAGCAAAGGTAGATAACACCTATCCTAATTTAAATAAACTAATAGATGACATGTTCCATACAATGGTAAAGGCATATGGAATAGGCATTTCTGCAGTTCAGGTTAATCTACCTATTAATCTATTTATTATAAATTATGATTTAGCTACGAAAAAAACCGAAGATCCAAGTTTAAAGGATACTAAAAAAGTATTTATAAATTCTAAGATTCTGGAAACAAAAGGAACTAACACATCGCATCGCGAAGGATGCTTAAGCATTCCAACTATCTTTGAAGACGTTATAAGGCAATCTTGCATTAAAATGGAATATTTAGACGAAAATTTCGTTCTCCATACAGAAGAATTTACT…	MILPIVPYGNNILRTLSAKVDNTYPNLNKLIDDMFHTMVKAYGIGISAVQVNLPINLFIINYDLATKKTEDPSLKDTKKVFINSKILETKGTNTSHREGCLSIPTIFEDVIRQSCIKMEYLDENFVLHTEEFTGLIARVVQHEYDHTIGKLFIDYLNDDRIKSINKKLDLIKSGKIQGHYPMKY	K01462	Bacteria	Bacteroidota	Seonamhaeicola	seon:BWZ22_12315	179.489
	127	LOCUS_01220	sequence001	complement(136980..137438)	CDS	Holliday junction resolvase RuvX	ruvX	TTGGATAATAACGATTATACTAAGTTAGAAGCTGGGCGAATACTTGCTATAGATTATGGCTTGAAGCGTGTCGGATTAGCAGTTAGCAATATCGAAAGAAGCATATCATTCCCTCTTGAAACAGTTAGCGAAAACGAGGCTATTCCATTTATAGAAAAATATATAGAAAAAACTGCAGTAGCAGCTTTTATTATAGGTTTACCTTTAACACTAAAAGGAGAAGAATCAGATTTTACTATACATGTAAAAAAATTCTCAAACCAGTTATCAAAAAAATTTCAATCTATACCTATAGATTATATAGATGAGAGATTTACATCGAAAATAGCAAGTCAAATTGTATTAAACTTAAATTTAACCAAAACCGCACGCCAAGATAAAAAACGCTTAGACAATATA…	MDNNDYTKLEAGRILAIDYGLKRVGLAVSNIERSISFPLETVSENEAIPFIEKYIEKTAVAAFIIGLPLTLKGEESDFTIHVKKFSNQLSKKFQSIPIDYIDERFTSKIASQIVLNLNLTKTARQDKKRLDNISAALILQSWLDRHSKYITK	K07447	Bacteria	Bacteroidota	Pontibacter	pko:PKOR_07285	132.494
	129	LOCUS_01230	sequence001	137609..138907	CDS	glycosyltransferase N-terminal domain-containing protein		ATGTTTTTTATTAATTTATCAATCAAATTCTACCATTTTTCAATTAAGCTACTGGCCAAATGCAATTTTGAAAAAGCTCATAATTTTGTAGAGTACAGGAAAGACCTATTTAAAAAGATTAAAGAAGCTCTAAAAAACGAGGATAGAAAGCTTTTATGGTTTCATTGTGCTTCAGTTGGAGAATTTGAACAGGCTAGGCCATTAATAGATAAGTGTTTCAGATTGCCAGATACAGCTATATTAATAACTTTTTTTTCCCCGTCTGCTTTTCTTAATATACCTAAGTATAAATATGCTCATTATATTTTCCCGCTACCTGTCGATTCTCATTTAAATGCCAAAAAATTTTTAGATATAGTGAATCCGGAAAAAATATTCTTTATAAAATATGATTATTGG…	MFFINLSIKFYHFSIKLLAKCNFEKAHNFVEYRKDLFKKIKEALKNEDRKLLWFHCASVGEFEQARPLIDKCFRLPDTAILITFFSPSAFLNIPKYKYAHYIFPLPVDSHLNAKKFLDIVNPEKIFFIKYDYWPCYFKEAAKRNIDLFMVSAIFHSGRLASFLRKYFFKKIFCDVTHFFLQDSNSARILFDLGFKNYTVIGDTRFDRVLSIKENPISLPVIKSFLDHESVQSVLIMGSVYPKDIKIFLSFVKQFGKEQRCYPYSRVIIAPHELSDVNKIIGLFYKYLGAKPLIYSDIIDQPILDAYGCPFLIVDRIGLLPYIYQYTKYYNCDYKYYSVAYIGGGFTKGIHNCLEPAIFQLPIIIGGSNYNKSKEVKDLMDLKACFNIKTDKGFLDIYNM…	K02527	Bacteria	Bacteroidota	Abyssalbus	fbm:MQE35_07075	252.677
	130	LOCUS_01240	sequence001	complement(138942..139310)	CDS	NADH-quinone oxidoreductase subunit A	ndhC	ATGGTAGATCATTATTTTTCAATCTATTTTGGGTTAGCCTTACAAATGATAGTAGCTATAGGTTTTGTTACTGTAACGCTATTCTTCAGCCATATGGTAGGGGCAAAAAGCAGGAACAAAATTAAGGATGAAAACTTCGAATCGGGGGTTGAGGCTATTGGCAACGCTAGAGAACCTTTCGATGTTCAGTACTTTTTAACAGCTATATTGTTCTTAATATTTGATATAGAAGTAGTGTTTATGTACCCATGGGCGGTAGCTTTCAAAGAGCTTAGTGGAGATGCTATAATAACCATGGCCATTTTTCTATTTATAGTTTGCTTCGGTTTGTTTTATGAGATAAAAAAAGGTTTTTTTACGCGGAACTAA	MVDHYFSIYFGLALQMIVAIGFVTVTLFFSHMVGAKSRNKIKDENFESGVEAIGNAREPFDVQYFLTAILFLIFDIEVVFMYPWAVAFKELSGDAIITMAIFLFIVCFGLFYEIKKGFFTRN	K00330	Bacteria	Bacteroidota	Mucilaginibacter	mup:A0256_06770	125.176
	131	LOCUS_01250	sequence001	complement(139320..141554)	CDS	hypothetical protein		GTGTCAACCATATCAACGAAAAAAGTTACATATGCAGGATTGCTGATTGCCATAGGGATCATTTATGGAGATATTGGCACATCTCCGCTATATGTCCTAAAAGCGATATTAGGCGATAGACCGGTTTCTTCAGATTTTATTTTTGGTAGTATATCGTGTATCTTTTGGACTCTAACATTGCTTACAACTATTAAATATGTAATAATAATTCTTAATGCTGACAATAATGGGGAAGGTGGAATATTTGCATTATTCGCTCTTGTTAGGAAAAGATCCAAATGGCTTATATTGCCTGCCATGCTAGGCGGTGCAGCTCTACTTGCCGACGGAGTTATAACACCATCTGTAACTGTCACGTCAGCAATAGAAGGCCTTAATGTTATTAAAGAACGTAAAGAA…	MSTISTKKVTYAGLLIAIGIIYGDIGTSPLYVLKAILGDRPVSSDFIFGSISCIFWTLTLLTTIKYVIIILNADNNGEGGIFALFALVRKRSKWLILPAMLGGAALLADGVITPSVTVTSAIEGLNVIKERKEKSQVVAALDTLEKNLDELRYDNNPINKKALHAALATLEKYKNQKESNTLSALQKEIVENFKTLTEAHRSTDRLFLISSTRQSIKNVHKFISSDVVPVVPIVIIILTFLFLFQQFGTRIIGSSFGPIMMLWFSTLAVFGILQISQDPTILKALNPYYAYKLLFVEPNGIIILGAVFLCTTGAEALYSDLGHCGKANIRVSWIFVKTALILNYAGQGAYILRVYNGTRLPEGINPFFEVIPESLLQYGVIISTCAAVIASQALISGSY…	K03549	Bacteria	Bacteroidota	Solitalea	scn:Solca_0545	595.89
	132	LOCUS_01260	sequence001	141848..142447	CDS	hypothetical protein		ATGTTTAAATATTATTCGATGTTGATGCGTTTGTTATATATAATAGCAATAATCCCTCTCTTTATTAGCTGTAATAGCTCTTATGATCACGTAAATTTTAAGTGCGCTCCTGAAACAAGTGAAAGCCAAGATGAAAAAGATCTAGAGTCTATAAAAAATTATTTAGTTAGTCAAGGTACCATAAATTTATATGGTAGAGACCAGATAAATGCCATATATTCAAGATCCTATAGCCATAAAAGCACTTATCAGCCTACTGATTCTGATACGGTAAATGCAGATACTTTGGACATGTTCAGTATTTATGATATAGAATATAAAGCATACTTAATGGATGCGAATAAAACAAAGAAAGAGACTTTGTTTGACCAAGGTAATAAAAGGATACAGCCTTATTTA…	MFKYYSMLMRLLYIIAIIPLFISCNSSYDHVNFKCAPETSESQDEKDLESIKNYLVSQGTINLYGRDQINAIYSRSYSHKSTYQPTDSDTVNADTLDMFSIYDIEYKAYLMDANKTKKETLFDQGNKRIQPYLGPYYITLPRFGNALSKLKLRPPGSKYTIDFYISSSGAFASCGWPHSPFGVAVPPNTPVHFVVTVTF	0	Animals	Other arthropods	Dermatophagoides	dpte:113796503	37.7354
	133	LOCUS_01270	sequence001	complement(142452..143003)	CDS	crossover junction endodeoxyribonuclease RuvC	ruvC	ATGGATAATAATATTATATTAGGGGTGGACCCAGGTACAAATTTAACAGGCTATGGAATAATAAAAGTTGAAAATAATAATTTAGAACTTTTATCTATGGGTACATTTAATTTAAAAAGCTATGCAATATATGAAGAAAAACTTAAAAATATATTTATATTTTTAAACGACTTAATCAAACAATATAAGCCAAAATCAATAGTTTTTGAAGATGCTTTTTACGCTAAAAATGCTCAAGTTATTTTAAAACTTGGCAGGATACAAGGAATTATTATGGCTGTGAGTGCGCTAAACAACATCTCTACAGCTAATTATTCGCCACGCAAAATCAAATTAAGTATAACAGGCTATGGAAATGCCAATAAAAACAGTGTATCTATAATGTTGCAGAAAATTTTT…	MDNNIILGVDPGTNLTGYGIIKVENNNLELLSMGTFNLKSYAIYEEKLKNIFIFLNDLIKQYKPKSIVFEDAFYAKNAQVILKLGRIQGIIMAVSALNNISTANYSPRKIKLSITGYGNANKNSVSIMLQKIFNFKENASFLDSTDGLAVAVCHAMQREKNIFNKKSGSWKEFLAKNPDRILK	K01159	Bacteria	Bacteroidota	Solitalea	scn:Solca_3228	170.244
	134	LOCUS_01280	sequence001	143052..143696	CDS	tRNA (guanosine(46)-N7)-methyltransferase TrmB	trmB	ATGCCAAGAACAAAACTTTTAAAAATTAAAAGATACTCCACTCTAGTAAATACATTTGATGATAGCTGCAAATTTAAAGGTAAATGGCTAAGTGAACATTTTAAAAATTCTAATCCAATAGTGTTAGAATTAGGTGCTGGTGCTGCCAATCTTAGCATATCCCTGGCTACGAAATACGCTAATAAAAATTATATAGCAGTAGATATAAAATCAGATAGATTATACATAGGAGCATTAAAAGCGCTTTTGACTCAGCAATATAATATAGCGTTTTTAAAATGTAGAATAGAAGAAATTAAAAATTATTTTACAGCTAGTGAGATACAAGAATTATGGATTACATTCCCTGATCCTCAGCCTAAAAAATGTAATGAAAAACATAGACTCTTAAACAGGAAT…	MPRTKLLKIKRYSTLVNTFDDSCKFKGKWLSEHFKNSNPIVLELGAGAANLSISLATKYANKNYIAVDIKSDRLYIGALKALLTQQYNIAFLKCRIEEIKNYFTASEIQELWITFPDPQPKKCNEKHRLLNRNFLSFYRDILSQDSKIYFKTDSDMLYNYAIDEIAFVKGRILEISHDVHSENDVSSDILIKTIYEQRFIDMGKTIKYLCFSLF	K03439	Bacteria	Bacteroidota	Solitalea	scn:Solca_4164	181.03
	135	LOCUS_01290	sequence001	143708..144157	CDS	tRNA (adenosine(37)-N6)-threonylcarbamoyltransferase complex ATPase subunit type 1 TsaE	tsaE	ATGTTTAAGGCATCATTACATAACTGTACTATCGATAAGTTACCTAAAATAGCACAACTGATAGTAGATACTATGCAAGAAACTAATATAAAAGCATGCTTTTTTTCAGGCCATATAGGTATAGGTAAAACCGCATTAATACAGTCAATAACCCAATTACTAGGTGTTAAAAATAGGGTTAACAGTCCTAGTTTTAATATAATGAATGAATACGAAACTAATAACGGTGTACCTATATACCATTTTGATTTTTATAGAATAACAGGTGTTTCAGAAGCTATAGACATGGGAGTATTAGAGTATTTAGATAATCAAAAAGCATATCGGTTTATAGAATGGTCTGAAAATATAATAAATTTATTAATCTCTAAATATATACTAATAGCTATACATGGAGAT…	MFKASLHNCTIDKLPKIAQLIVDTMQETNIKACFFSGHIGIGKTALIQSITQLLGVKNRVNSPSFNIMNEYETNNGVPIYHFDFYRITGVSEAIDMGVLEYLDNQKAYRFIEWSENIINLLISKYILIAIHGDKYNSRNYKIEEITNEL	K06925	Bacteria	Bacteroidota	Aureibaculum	fbe:FF125_10500	116.701
	136	LOCUS_01300	sequence001	144147..144992	CDS	1,4-dihydroxy-6-naphthoate synthase		ATGAACTTTAAACTTTCAATATCTCCATGTCCTAATGATACTTTCATCTTCGATGCTATTATTAATAAAAAGATAGATACTTTAGGTTTTGAATTTGAGGTCTACTTCCATGATATAGAAGAGCTTAACGAACGAGCTAAATATGAAAATTACGATATTACTAAATTAAGTTGCTTCTCCTATTTTAATGTAATGGATAAATACGTTATACTAAACTCTGGAGCAGCTTTAGGATTTGGTGTAGGACCATTGTTAATTTCAAATGCTCATTTAGATCTTAGCCAGGATAGATTATCTTCCCATAAAGTTTTGTTGCCAGGTGTAAATACGACAGCAAATTTTTTATTTACTTATGCTTATCCTAACTTAAAAAATAAATTTTTTAGCCGTTTCGATTTA…	MNFKLSISPCPNDTFIFDAIINKKIDTLGFEFEVYFHDIEELNERAKYENYDITKLSCFSYFNVMDKYVILNSGAALGFGVGPLLISNAHLDLSQDRLSSHKVLLPGVNTTANFLFTYAYPNLKNKFFSRFDLIENAIVSQQFDLGVIIHEGRFTYLKKGLNKICDLGAVWQDKTNMPVPLGCIAIKRGIDKTKAILISDLIAKSIEYAFKNPEDSLDFTRKHAQELEYDTIKKHINLYVNKFSIDLGNQGKEALLSMYDFACRPENGTIKSDSAQRKLFL	K11785	Bacteria	Bacteroidota	Pedobacter	phe:Phep_4152	260.766
	137	LOCUS_01310	sequence001	complement(145035..146198)	CDS	DNA polymerase III subunit beta	dnaN	ATGAAATTCTGTATATCCAGCGAGAACTTATTAAAATATATTAGTGGTATAGAAAAAGCTGTATCTAAAAACAATTCTTTACCTATACTTGATAATTTTCATCTACGAATAAAAGACAATACGTTAAATATATCTGCTAATGATTTAGTAGTATTTGCTTCGGTGGTAATACCGGAAATAGAATTAAAGGGAGATGAGACGGAAATAGAGGTATTAATGAACTCTTCTATACTTATAGATACCCTTAGGCGCTTACCAAAGCAGGAAATTATATTTAGCATAGAGACAAATGAAGATACAGCTTCTACAGAAATAGCAGCTATACAAGGAAAATATAAGATACCATCTAAACCAGCTAACGGTTATCCAAATATCCCTGTAGAAAAAGATCCTGATCAG…	MKFCISSENLLKYISGIEKAVSKNNSLPILDNFHLRIKDNTLNISANDLVVFASVVIPEIELKGDETEIEVLMNSSILIDTLRRLPKQEIIFSIETNEDTASTEIAAIQGKYKIPSKPANGYPNIPVEKDPDQIIQIESKIFKSAISKTEFAISNNDAKAALTGLYFKLISGTGFDFVATDAHKLVRYTVFNTTIDRNEGFIIPKKTLSLLESVYKTNLCNTDYLLLCQLKNYCIIELGPYKLACRLIDDVFPNYEAIVPKNNHNKLIIDRKELFEALRRIELYANHATYQAKFNISANTLTLSSEDIDFNSHATESLNCTYTGDDLEIGFNAKYLIEILDKIDSREVNIELSQPNKAGLITPVYNIDEEENTTKLIMLLMPVTLSH	K02338	Bacteria	Bacteroidota	Solitalea	scn:Solca_0378	287.345
	138	LOCUS_01320	sequence001	complement(146330..147811)	CDS	RNA polymerase factor sigma-54	rpoN	ATGCTTAAACAAAACCTACAACAGAAACTGCTTCAAAAACTGTCGCCGCAGCAGCTACAGTTTATTAAACTTTTACAGATACCTACAGCTTTATTGGATGCTCGTATTAAAGAAGAATTAGAGGCTAATCCGGCTTTAGAGGATAAAAGTTTAACTAATAATAATTCTCCTGAAGACACATATAATGTAGATAATAACGATGATAATGCTCCACAAGAATCTAGTAATAATGAAGAAATAACATTAAGCATAGACGAGATATTAGACCTAAATGAAGAAAGCCCTTATAACACATATAATTCAAATAATGGAGATGACGCTTCATCTGAAATGAGAGAAGTTCCTATAACCGTAAAAAATTCTTTCTATGAAAATCTTATCAATCAATTAAAGCTTATT…	MLKQNLQQKLLQKLSPQQLQFIKLLQIPTALLDARIKEELEANPALEDKSLTNNNSPEDTYNVDNNDDNAPQESSNNEEITLSIDEILDLNEESPYNTYNSNNGDDASSEMREVPITVKNSFYENLINQLKLININEKQFIIAKQIIGSLDDDGYLHRQLSSIADDILFATNINVTEKELEEVLKIIQSLDPSGIAARSLQECLLIQLLKKDNGSTTIKLAIDIIENYLLEFTRKHYDKLTKSLNITLEELKLAINEIIKLNPKPGDTDINSSSNQIHITPDFLVTNNDGELILTLNARNAPELHINRDYKNMLSTYSEQAVKDKKLKETVQFVKQKIESAKWFIDAIKQRQQTLLKVMNSIMQFQYEFFIDGDEKKLKPMILKDIADKINMDISTVSR…	K03092	Bacteria	Bacteroidota	Solitalea	scn:Solca_2567	618.231
	139	LOCUS_01330	sequence001	complement(147960..149291)	CDS	peptidylprolyl isomerase		TTGTTAGGGCAAGAAAGTACTAGATATAACAATATCGATAAAATAGTTGCCGTAGTCGGCAATACAATACTTCTAGACTCTGAAGTTAAGGGTAACTTATTGGAGATGCAGCGTCAAATGATAACCAATAGTAGTCAAGACAATGATATAAATACATGTGCATCTTTTAACTCTTTAGTAATGCAAAAATTCTTATTGTTAAAAGCTCAAAGAGAGAATATAGAAATTGATGATGCTCAAATCGATGAAAACATAAACCAAAGGATTAATTTTTTTGCCAGGCAAATAGGATCTATAGAGCTTTTAGAAAAAGAGTATTTAGGAAAAACTATTATTCAGTTTAAAGAAGATATTAGGCCCAAAATGCGAGAATCAATGTTAGCAGAAAAAGCTCAAAGC…	MLGQESTRYNNIDKIVAVVGNTILLDSEVKGNLLEMQRQMITNSSQDNDINTCASFNSLVMQKFLLLKAQRENIEIDDAQIDENINQRINFFARQIGSIELLEKEYLGKTIIQFKEDIRPKMRESMLAEKAQSELVSKITVNPSEVETFYKNIANDQMPLIDAVAIVGQIVIYPSYSESDLQVAKNKISNVRERIIAGESFGTLAALYSQDPGSSHNNGELGFFGRGEMTPEFESAAFRLSQPNELSQIIKTPFGYHILQLIARKGQQVNVRHILIKPTYSISQLEIAKSKLTEVLDKIKNNSLTFDQAAVKYSEDELTKQNLGFFIDPETKSTKIKLDKLFQIDNTLTDIVSKLNPGEYSNILPYTDTKSFEHKNGYRFVYLKSYIKPHKMDLHTDYE…	K03771	Bacteria	Bacteroidota	Solitalea	scn:Solca_3261	367.081
	140	LOCUS_01340	sequence001	complement(149269..149475)	CDS	hypothetical protein		ATGTTATGCCATACAAATATGTTATATGCTAAATTGACACATCAAGATACTAAGCAATTAATTGATTCTATAAATTTTATAAAAATTAGTTATAAAGTTGATAGATTTGCTATATATATTTTAGATTATGACAAAAAAAAGCTTTTTGATTTTTATAGTATTTTTTCTTTTTCCGCTACAAACTTTGTTAGGGCAAGAAAGTACTAG	MLCHTNMLYAKLTHQDTKQLIDSINFIKISYKVDRFAIYILDYDKKKLFDFYSIFSFSATNFVRARKY	K03154	Bacteria	Clostridia	Helicovermis	hprf:HLPR_19390	29.6462
	141	LOCUS_01350	sequence001	149474..150712	CDS	hypothetical protein		ATGAATAAAGAATTTCTGGATACAAAACAAAAAGCGCTGAAAATAAATTTAGATAAGACCATTTATGGAACCTTTGCTGAAATAGGAGCTGGTCAAGAAGTAGTAAGACATTTTTTTCAAGTTGGGGGGGCGTCTAAAACAATTGCTAAATCTATGTCAGCATATGACATGACCGTTAGCGATATAATATATGGCGCTGCAGCTGATGGCCGATACGTTTCCAGGTCTAGAGCTATGCAAATGATAAACTACGAATATAACCTGCTAAAAGAAAGACTTATTTCTGAAGAGTATAAAGACATCAAGTTTTTTTCATTTGCAAATACCGTAGCTACAACCAATTACTCGAGTAACGAATCACACGCATGGGTAAGTTTAAAATTTCAGTTAAGGCCTAAA…	MNKEFLDTKQKALKINLDKTIYGTFAEIGAGQEVVRHFFQVGGASKTIAKSMSAYDMTVSDIIYGAAADGRYVSRSRAMQMINYEYNLLKERLISEEYKDIKFFSFANTVATTNYSSNESHAWVSLKFQLRPKSKPNYIVCHVKLLNASASFQKKIVGVLGVNLIYAVYYLNNNHQLMVRSLADDLSKGSIEIDTIEISGPDFSSVDSKKLNLYSMALGYSSATLFTNDNRILQPKDYAYKKNISILISPLKKRFPSKNQINAVLDKIMEEKHYGKKDMHLIVNTTFRKNTWVDTPSYDISDFYKRCKKGLDQKYSVLASIFSLDASLIQYFSRCKPADFNIIINYNCFIEILNNLCEVSTRKILGYFGDIFRENITIYTYGYKNGKSNVQPGAGYEIL…	0	Bacteria	Bacteroidota	Solitalea	scn:Solca_4150	322.783
	142	LOCUS_01360	sequence001	150790..151290	CDS	hypothetical protein		ATGGCCGGAATAAATAAGGTTATATTAATAGGTAATATCGGTAGAAAACCAGAAGTAAGATGTTTAGAGAACGGTGTAAAGGTAGCCAGCTTTACTCTTGCAACAACAGAAATACATGTCAATAAAAAAGGTCAGCGCTTTGAAAATACTGAATGGCATAATATAACAATGTGGCGTCAACTAGCAGAAAGTGCAGAAAAGTATTTAACTGTTGGCAAGCAAATATATGTTGAAGGAAGATTACGCACTTATTCGTGGCAGGATAAAAAATACCAAGACATAAGACACCATAAAACAGAAATAGTTGCAGAAACATTTACTATGTTGGGAAGCAGAAGTAAAAAAACTTCTTTAGGTGACGAAGACAAAAGCATTGATGATAACGATGAAGCTATGGCA…	MAGINKVILIGNIGRKPEVRCLENGVKVASFTLATTEIHVNKKGQRFENTEWHNITMWRQLAESAEKYLTVGKQIYVEGRLRTYSWQDKKYQDIRHHKTEIVAETFTMLGSRSKKTSLGDEDKSIDDNDEAMASDYSSNISSLDKLDSDDMSVDNYFSGYTPQSDK	K03111	Bacteria	Bacteroidota	Pontibacter	pko:PKOR_04295	137.887
	143	LOCUS_01370	sequence001	151617..151904	CDS	co-chaperone GroES	groES	ATGACAAAGTTTTCTATAAAACCACTCGAGGATAGGGTAATTATAAAGCCTGCTCCCGAAGAAGAAAAAACTAAAGGTGGAATTATTATTCCAGATACGGCAAACAAAGAAAAACCACAGCATGGTGAAGTAATTGCTGTTGGACCAGGTAAAAAAGATGATCCTATGGATTTAAAACCAGGTGATAAAGTAATATATGGTAAATATGCAGGTTCAGAATACAAACACTGCGATGGGGTAACATACCTTATAATGCGTAAAAGCGATATTATAGGTATAGTAGAATAA	MTKFSIKPLEDRVIIKPAPEEEKTKGGIIIPDTANKEKPQHGEVIAVGPGKKDDPMDLKPGDKVIYGKYAGSEYKHCDGVTYLIMRKSDIIGIVE	K04078	Bacteria	Bacteroidota	Thermoflavifilum	theo:IMW88_11290	131.339
	144	LOCUS_01380	sequence001	151951..153597	CDS	chaperonin GroEL	groL	ATGGCAAAACAAGTTTTATTCGACGATAAAGCAAGGCAAAGTTTGCTAAAAGGCATAAATGGTTTAGCAAATGCCGTAAAAGCAACCCTTGGTCCTAAAGGTCGCACAGTAATAATAGATAAAAAATTTGGCGCTCCACAAATAACTAAAGATGGTGTTACAGTCGCTAAAGAGATAGAATATAAAGACCCGGTAGAAAATATGGGCGCGCAAATGGTAAAAGAAGCTGCTTCAAAAACAGCTGATATTGCTGGAGATGGCACGACCACAGCGACAGTTCTTAGTCAGGCTATGATTAACCAGGCCATGCGTTATTTAGCATCAGGTGCGCATCCTATGGGTATGAAAAAAGGTATCGATAAAGCTATAGCTGCAGTTGTTGAGAATGTTAAAAAAATG…	MAKQVLFDDKARQSLLKGINGLANAVKATLGPKGRTVIIDKKFGAPQITKDGVTVAKEIEYKDPVENMGAQMVKEAASKTADIAGDGTTTATVLSQAMINQAMRYLASGAHPMGMKKGIDKAIAAVVENVKKMSKNVGNDNSKIEQVATVSANGDKNIGKLIAEAMEKVGKDGVITVEEAKGIDTYVDIVEGMQFDRGYLSAYFVTNSEKMITELDNTYILITDKKISSMKDLLPSLEKVAQSGRSLTIIAEDLEGEALATLVVNKLKGVLKIVAVKAPGFGDRRKEMLEDLAVLTGGKVISEEQGLKLENVEISDFGQAEKVVIDKDNTTLINGKGTKADIAKRISQIKMQIENSTSDYDKEKLQERLAKLSGGVAVLYVGAPTEVEMKEKKDRVDDA…	K04077	Bacteria	Bacteroidota	Thermoflavifilum	theo:IMW88_11295	739.569
	145	LOCUS_01390	sequence001	153703..154518	CDS	hypothetical protein		ATGAAAAAAATCGTTGTGCCAGTAGATTTTTCTGAAGATTCTATTAAAGCTGTAAATGTAGCAATCAACATTGCTAAGCAGAATAAGGAGATAGAGGTAAAACTTGTACATATAAATACTTTCTTGGCAGAGCCAGGCTTGAATGTAGATACTGCTATGAAGATATTAAATGAACATAAAAATGAAATGTTATCTTCTATTAGAAAAGTAAAAAATATGTTTAAAGGCACTAACGTGAAAGTTCATTCACAAATAGAAGTAGATGCTTTTGTAAGCCAAGGTGTAGTTAATATAGCAAAAGATTACGAAGCTGACTTAATTATTATGGGAACACTAGGTAGTAATACATTAATAAAAAAAATTATTGGTAGTAATACATTATCTGTTATTGATCAAACA…	MKKIVVPVDFSEDSIKAVNVAINIAKQNKEIEVKLVHINTFLAEPGLNVDTAMKILNEHKNEMLSSIRKVKNMFKGTNVKVHSQIEVDAFVSQGVVNIAKDYEADLIIMGTLGSNTLIKKIIGSNTLSVIDQTEIPVLVVRTDLLDYNIKDILFVSEENQGINVSYLDKAKKFASDINASIKILVVKNITTNIQEEVNSINHIGDISIEYINSSETLVNVLNDYIERKAPYGLIAMPTLKYGFFEKLWNTEDINALVNKAHFPLLLYPYNK	0	Bacteria	Bacteroidota	Oceanihabitans	oci:FEZ18_01730	100.908
	146	LOCUS_01400	sequence001	complement(154606..155361)	CDS	3-oxoacyl-[acyl-carrier-protein] reductase	fabG	ATGGACCTATTAAAAAACAAAACAGCTCTAATAACCGGAGCAAGTAGAGGTATTGGTAAAGCAATAGCTATAGAATTTGCAAAAAATGGAGCTAACATAGCTTTTACCTATGCAAATTCTGATAAAGCTGCCTCAGATTTAACTGAGGAACTTAAAAAGATAAACCCTAATAAAAATGCTAAAATAAAAGCTTATAAAGCTGACGCATCAAAGTTTGAAGCTGTAAAAGCAAACATTGAAGCAATAATATTGGACTTTAATAATATAGACATTTTAGTAAATAACGCAGGCATAACCAACGATAATCTATTATTACGCTTAACAGAGGATGCCTGGGATAACGTCATTAATAGTAATTTAAAATCTATTTTTAACTACACAAAAAATATAGCTCCTTTA…	MDLLKNKTALITGASRGIGKAIAIEFAKNGANIAFTYANSDKAASDLTEELKKINPNKNAKIKAYKADASKFEAVKANIEAIILDFNNIDILVNNAGITNDNLLLRLTEDAWDNVINSNLKSIFNYTKNIAPLMIKNKSGCIINISSIVGLQGNPGQANYAASKAGIIGFSKSIAKELGARGIRVNTIAPGFIATEMTDVLPKEVMEKWQANIPLKRVGQASEVAKTVLFLASDMSSYITGQTISVCGGMY	K00059	Bacteria	Bacteroidota	Sphingobacterium	shg:Sph21_0337	303.523
	147	LOCUS_01410	sequence001	complement(155368..157140)	CDS	aminopeptidase P family protein		ATGAATAAACTTGAACAAATTCGCCAACTAATGGCAAAAGACGATATCAGTGCTTATATTATATTTAATACTGACGCTCATCAAAATGAATATATCCCTGATAGATATAAATATATTAAATGGCTAACAAATTTTTCAGGAAGTAATGCTGTTGTTATTGTCACTAATGATTATGCACATCTCTGGACAGATTCTAGATATTTTGAGCAAGCTGAGATAGAATTAAAAGATTCTGGTTTTGAATTAATGAAAGATTATGGAACTGCAAGTTATATAAAATGGCTCAGTGATAATCTAACGAAACGTAGTGCTTTAGGCTTCAATGGCTACTTAGCTAATGCGAGTATAATAGTACAGATATTAGATCAGTGCAAAGACCTTAAAATAAAAATAAACTAC…	MNKLEQIRQLMAKDDISAYIIFNTDAHQNEYIPDRYKYIKWLTNFSGSNAVVIVTNDYAHLWTDSRYFEQAEIELKDSGFELMKDYGTASYIKWLSDNLTKRSALGFNGYLANASIIVQILDQCKDLKIKINYEYDPISKLWEDKSNKTKNKVTMLGNNITGQSTAQKISEIRSYMQDINCQYNLISKLDDIAWIYNMRGNDIEYNPVVESFTLIGLKDCVLFIDIDKLSDRDIRILNDYDIIVKDYDSVMAHLMYLFASDRKAKFIFSKAQNCYSIYKFISENFTFKDNLNPSTLLKSIKNEVEIKNIQKAMRKDGIALTRFFMWLQDNAKSGKITECDASDKLTEFFKQDDDFISHSFSTISAYKANAALPHYSPNRQKPVLINNDGLYLLDTGVHY…	K01262	Bacteria	Bacteroidota	Sphingobacterium	shg:Sph21_3545	527.324
	148	LOCUS_01420	sequence001	157210..159867	CDS	DNA polymerase I	polA	ATGCAACAAAAACTTTTCCTATTCGATGGGATGTCACTTATATACAGAGCTCATTTTGCTTTAAGTAAGAATCCAAGAATAAGCTCAAAAGGCACTAATACATCGGCTATACTAGTGTTTTTTAACATTCTATTACAAGTGTTAGACAAGATGGAGCCGACTCATATATGTGTTGCTTTCGACACAAAAAAAACTACTATTAGGCACGAAATATTTAAAGAATATAAGAGTAATCGTTTAGACATTCCTGAAGATATAGTAGTTGCTATAAAATATATAAAGGATATTCTAAGCAAAATGGATATATCAATAGTACAAAAACCAGGTTACGAAGCAGATGACATTATAGGTACTTTAGCGCAACAAGCTGCCAAACAGGGATTTAAAACCTATATAATG…	MQQKLFLFDGMSLIYRAHFALSKNPRISSKGTNTSAILVFFNILLQVLDKMEPTHICVAFDTKKTTIRHEIFKEYKSNRLDIPEDIVVAIKYIKDILSKMDISIVQKPGYEADDIIGTLAQQAAKQGFKTYIMTPDKDFAQLVSENIFIYKPAVGVNKSVEIIDEKSILANWQVLPYQVPDVLGLWGDASDNIPGVPGIGEKTAKKLISEYGSIQNIIDNIDQLKGKLHENIKKFQDQALLSKQLATIIKDVDINCDIEAFKIKPIKEIDKLREIFKELEFKTLANRILNEESKSQVSLFAEIDTQQDKAIQNISTNITRIDNHKELGTLFHKLTNIKELSITAKIIDHLLSLGISYDSNTSYLISIDTSLEESKEILKRLKNILEQEDTIKISYDIKE…	K02335	Bacteria	Bacteroidota	Pseudopedobacter	psn:Pedsa_2830	804.283
	149	LOCUS_01430	sequence001	complement(160172..161308)	CDS	GNAT family N-acetyltransferase		ATGTCTCAAGTCAAAATTATCAAAGTCAATACTGATAATGATTTAAAAAAATTTATTGATCTTCCTCATATTATATATAAGTCTGATCCTAATTATGTTCCAGAGCTATATATCCAGGTAAAAAAGATGCTCGATAAAAATAAAAATGCTTTTTTTGAACATGCTAGTGCCGATTATTTTATAGCGTTAAAAGACAATCAAACAGTAGGAAGAATTGCAGCTGTTAAAGACGATCATTTTATTGAATTTAATAAAAGCAAAACAGCAATTTTTGGTTTCTTTGATAGTATTAACGATAAAGAAATTGCACATTTACTACTGAATACTGCTGTAGATTGGGCAAAAGAACAAGGGTTAAGCAAAATAATGGGGCCAAGTAATTTATCAACCAACAATACG…	MSQVKIIKVNTDNDLKKFIDLPHIIYKSDPNYVPELYIQVKKMLDKNKNAFFEHASADYFIALKDNQTVGRIAAVKDDHFIEFNKSKTAIFGFFDSINDKEIAHLLLNTAVDWAKEQGLSKIMGPSNLSTNNTSFLLIDGFKVPPYIMMSYNKPYYQELIESFGFVKEVDTLAYSLPTALTSNDRFKKIQRLSKTIEPRLQSKGIVIRNFNLKDFNNEVRIIKEIYNNAWEKSMDFVPMTDKEVDQMAKELKPVLNPKYAFLAFHNEKPIGISITIPDINQRLIKIKNGRLFPTGIFKLLNISSIKYCRVIIQGVIEDYRHLGIDVCFISKLTNQGNEDGIIHTELSWILEHNYPVINMFENMGLKIYKKYRLYCKDI	0	Bacteria	Bacteroidota	Leadbetterella	lby:Lbys_0494	336.265
	150	LOCUS_01440	sequence001	complement(161339..162184)	CDS	acetyl-CoA carboxylase, carboxyltransferase subunit beta	accD	GTGGTGCTAAGTTGGTTAAAGAATAAAAAAACTAATGTTACTGACGTAACTAATAAAAAAGATATGCCAGAAGGTCTATGGGATCAATGTAAAGCTTGTAAAACTATGCTCCTTACTGAAGATTACGTGAAGAATCTATATGTTTGTCCTGACTGTGGCCACCATAGTAGAATAGGCTCTAAAGAGTATTTAGATATTTTTTTTAATGCTAAATATGAAGAACTTTTCTCTAATTTGATTTCAGCCGACCCAATAAATTTTGTTGATACAAAACCATATACAGAACGATTAGAAGAAACTAAAGAAAAAACTAAACTAAAAGATGCGATTAAATGTGCAGTTGGCAATATTGGATCTGTAAGAGCTATAATAGCATGCATGGATTTTTCTTTTATAGGC…	MVLSWLKNKKTNVTDVTNKKDMPEGLWDQCKACKTMLLTEDYVKNLYVCPDCGHHSRIGSKEYLDIFFNAKYEELFSNLISADPINFVDTKPYTERLEETKEKTKLKDAIKCAVGNIGSVRAIIACMDFSFIGGSMGSVVGEKISLSIDYAIKNKIPLVIISKSGGARMMEAAFSLMQMAKTAAKLTLLAKAKIPYISYLTDPTTGGVTASFAMLGDFNISEPGAMIGFAGPRVIKETIKKDLPKDFQSAEFVLEHGFLDFIEDRRKIKQKIENLLQMLGF	K01963	Bacteria	Bacteroidota	Solitalea	scn:Solca_2327	368.237
	151	LOCUS_01450	sequence001	162379..163263	CDS	permease-like cell division protein FtsX	ftsX	GTGTCTGAATTAGAAAAAAGTTCTATTAGAACAAAAACAAAAAAAATATATATATCAACTGTACTCAGTATGGCGATGCTGCTCTATACTTTAGCTGTGCTGATTTTTTTACTAATGCAGCAACATAAACTTACAAATAAAATAAAAGAAAAAGTTGCTGTAAATGTCTTTTTTAAGGAAAATGTACGCGAAGCAGATGTATTAAATGTTAAAGCTCAATTACAAAATAACACCTATATAAATAAAATTAATTATATAAGTAAGGAAAAAGCTGCAGAAACTTTAAAAAATGACCTGGGCGAAGATTTTTTGAAATTCTTAGGAGTTAATCCTCTTTTATACTCTTTAGACATTTATATGAAAGCAAACTATTCTGATAAAACCCATATAGAAAGTGTA…	MSELEKSSIRTKTKKIYISTVLSMAMLLYTLAVLIFLLMQQHKLTNKIKEKVAVNVFFKENVREADVLNVKAQLQNNTYINKINYISKEKAAETLKNDLGEDFLKFLGVNPLLYSLDIYMKANYSDKTHIESVVQILTNNPKIKDVLYNPILIEDLNKNINILGSVMAFFGLLMFILSVALISNTVNLSVFSERFIIKSMQLIGATRSFIRMPYLRLGVLYGFLSALSSIVALVATFIILNKNFADFSKLIEITNKEIALLFIIIIGMGVFISCLSTWMSVNKYLKYNIQEIYI	K09811	Bacteria	Bacteroidota	Pseudopedobacter	psn:Pedsa_0247	254.988
	152	LOCUS_01460	sequence001	163267..163449	CDS	hypothetical protein		ATGGTTTTTACAAAAAGAAATTATTATCTGCTAGCGTTATCTGTAGTTGTGTTAATAACAGGTTTTTATTTAATGCACGGATCAGTAGATATTATGAGTAATACTAAAATCAACGTAGCTCCGCTAGTTGTTATAATAGGCTATATTTTATGTGGCTGCTCAATACTTATAAAAGGTAAGTGA	MVFTKRNYYLLALSVVVLITGFYLMHGSVDIMSNTKINVAPLVVIIGYILCGCSILIKGK	0	Bacteria	Bacteroidota	Sphingobacterium	spsc:E2P86_07645	53.9138
	153	LOCUS_01470	sequence001	163474..163842	CDS	ribosome-associated heat shock protein Hsp15	hslR	ATGGGAAAATGTATTAATAATAGTGATGGTGCTCTCAGGTTAGATAAATTCTTATGGTGTATAAGGTTTTTTAAGACTCGCTCCAGCGCATCTAAAGCCTGTAATTCAGGAAAAATAAAATCGAAACAAAGATCTTTAAAGGCTTCCTCTACAGTTAAAATAGGCGATATATATACACTCGATAATAAGGAGATAGAAGTAATATCCCTCCCTAAATCCAGATATAACGCCGAAGCAGTAAAGCTATATTATAAAGTTTTAAAACAGGAGGATGTTAATTCACATAATATAGGATCTGTAAATTCCAAAAGTATAAAACCAACAAAAAAACAGCGTCGCACTCTAATAAAGCTGCTAGGGAATAAATAA	MGKCINNSDGALRLDKFLWCIRFFKTRSSASKACNSGKIKSKQRSLKASSTVKIGDIYTLDNKEIEVISLPKSRYNAEAVKLYYKVLKQEDVNSHNIGSVNSKSIKPTKKQRRTLIKLLGNK	K04762	Bacteria	Bacteroidota	Flavisolibacter	fla:SY85_11250	84.3445
	154	LOCUS_01480	sequence001	complement(164272..164469)	CDS	hypothetical protein		TTGTGTTTAGGAAAAGGAGGAGATCTTTTTACTATTATAGATAGAATATATAAAGGATCGCTTGAAGAAAAATATTATAATACAGATGGCGGCTTTTATGGATATTTTCTTGACGCAAGTGATGTATTAAGAGAATATCCTATTTTTGCTATATTATTGAGCAGTAGCCCCACCCCGACAATGAATATATTTTACTGA	MCLGKGGDLFTIIDRIYKGSLEEKYYNTDGGFYGYFLDASDVLREYPIFAILLSSSPTPTMNIFY	K03650	Bacteria	Clostridia	(no genus)	lbx:lbkm_3319	32.3426
	155	LOCUS_01490	sequence001	complement(165644..166309)	CDS	hypothetical protein		TTGTTTGCGAAAAAACTATTATTATTAATTACATTATTGTCAATAAGTGTCCTAAGCTGCAATAAAGAAGATTCAGCACGTAATGGAAACTCTAGTAGCGAAGAACAAGAACAAGGGGTTTGGGGCTATAATTACCTTATTAAGAATCTTAATGTACAACAGAATACTGCTAAGTATCTTTATCCAAAGTATAACGATGAAAATGCACCTTTGTATGAGAGAGTGGTTCCGGTGGATCCTTCAAAATTCAAATGGATTATAGAGTATTTTGACGGTCCATTTGTGAGATTTTGGCTGCAAAATATAGGCTGGTTAGAAAAATGGCGCGTAATAGACGTTGATTCGGCCAACCCGAAAAGTGATGGGTCGATAGATGCCGTTATGCGGACACCAACCTCA…	MFAKKLLLLITLLSISVLSCNKEDSARNGNSSSEEQEQGVWGYNYLIKNLNVQQNTAKYLYPKYNDENAPLYERVVPVDPSKFKWIIEYFDGPFVRFWLQNIGWLEKWRVIDVDSANPKSDGSIDAVMRTPTSNFSQRWKLIGKKSVNSGIFEDFIGVIVNADTGQMLELAAYYDDGDLVRYAVAETPYNGSKEEKYYNEHGDFAEYSTDKATTIWSVEMY	0	Animals	Other arthropods	Centruroides	cvs:136970220	35.4242
	156	LOCUS_01500	sequence001	complement(167605..167796)	CDS	hypothetical protein		ATGGTTGATAACGTTTTCCTCGAAAACGCAAAACATAAGGATACAATATTGAAATATGGTACTATGGAGTGGAACAACAATTTTGGTAATTATTTTGGGCTTGGCACACAAGTTTACTTCTACTATGATTATAAACTTACATTCGAACATAGATTCTCTGATAGCTCTCCCAATTCCAGATATATCAGGTAG	MVDNVFLENAKHKDTILKYGTMEWNNNFGNYFGLGTQVYFYYDYKLTFEHRFSDSSPNSRYIR	0	Bacteria	Bacilli	Lactococcus	lpaa:BHS01_10675	31.187
	157	LOCUS_01510	sequence001	complement(168148..168762)	CDS	hypothetical protein		ATGAAAAAAATTTTCTTTACTCTAACCATAATATTAACTACATCTTGTGTAATATTTTCATTTAAAAACGATGAAATTAAATACGATATTTTAAAAGACTATTCTAATATAGTATGGTTTTTAAGCACTTCCGAATCTACCCATTCAGGCTCCATGCAGATAAAAGATGGTTATGTAACTGTAAAAAATGGAAACATATCAGGAGGGAAAATTAATATAGACGTTAATAGTATAATAAATACAGATATTAAAGATGCAAAACTTAAAAATGATTTATTAACATTTTTAAAATCTTCTAATTTCTTTAATGTCAATAAATACCCAACAATAATACTAGAAATTGTATCATCCCATCCAACAACTGAGAATCAATGTTTATTAAAAACGAACCTTACTATA…	MKKIFFTLTIILTTSCVIFSFKNDEIKYDILKDYSNIVWFLSTSESTHSGSMQIKDGYVTVKNGNISGGKINIDVNSIINTDIKDAKLKNDLLTFLKSSNFFNVNKYPTIILEIVSSHPTTENQCLLKTNLTIKGVTIPVNFSTMIKNKTDKAILIETCRVHIVKESVSLLVNNSKIPMELQKVITPNTNFELELAQLVGKAAN	0	Bacteria	Bacteroidota	Solitalea	scn:Solca_4455	111.694
	158	LOCUS_01520	sequence001	complement(168821..171694)	CDS	aminomethyl-transferring glycine dehydrogenase	gcvP	ATGGTTAATAATAGTGTTCCCCCAGTTGATAGTTTTATTAATAGGAGCATTTCTTTATCAGAAGAAGAAATAACTAAAATGCTAAAAACTATAGGCATAGAATCTATAGATAGATTAATAAAGCAGACTGTCCCAAATAATATAGCTTTTAAAGGAAAATTAGACCTTCCTATCGCACAATCTGAAAGCATCTACTTAAAACATATTAGTGATATAGGACAGCAAAATAAATTATTTAAAACTTATATCGGCCTGGGGTATTATTATTGTAATATCCCCTCGGTTATTCTAAGAAATATATTCGAAAATCCAGGTTGGTACACAGCCTATACTCCATATCAAGCTGAAATATCACAAGGCCGTCTAGAAGCATTATTTAATTTTCAAACAATGATTAGC…	MVNNSVPPVDSFINRSISLSEEEITKMLKTIGIESIDRLIKQTVPNNIAFKGKLDLPIAQSESIYLKHISDIGQQNKLFKTYIGLGYYYCNIPSVILRNIFENPGWYTAYTPYQAEISQGRLEALFNFQTMISSLSGLPIANASLLDEATAAAEAMLMQFRVRKNKEASTYLIVDDIFPQTLEVVKNRAQNLNINIITCNFKDAADKIDDTIFGVLLQFPMASGNILDYSNLSSKINSINATLAVSADLLSLCLFKSPAEMGAHIAVGSTQRFGLPVGYGGPHAAYFATTEEFKRNIPGRIIGLSIDKDENKAYRMALQTREQHIKREKATSNICTSQALLAIMSGMYAVYHGPNRLKQIATNINTLSNILNTILNQLGFKQKNEIFFDTIRIIEIENL…	K00281	Bacteria	Bacteroidota	Solitalea	scn:Solca_4446	1069.68
	159	LOCUS_01530	sequence001	complement(171734..173731)	CDS	ATP-dependent zinc metalloprotease FtsH	ftsH	ATGACACAAGATAAGGCATCTATGCGCAACAAGATTCCTAAGAAAATTATTCCTAAAAATCCCAAGTTTAATTCAATGTGGATTTATGGAATCATCTTAATCATAATTCTCATTTTTCATTTCTATTCAGGAACTACTCCTAAAGCTATCTCCTATGATCAGTTTGAAGAAGCTCTAAAAAATCATGCTATAGAAAAAGTATCAGTCCAAAAAAATAACGACATATTTGAGATCTATACTTATATAAAGCCTGACCAAATAGCAAACTATCTAGGATCAGAGAATAGTAAGAATACTTTTGTTAAAAATGGGCCTCAATTTGTATTAAATGTACCTAGTACTGATTACAGTAACTTTATTAATAAGTTTGATAGTATTCAGAAAAATTTTGCCAAAGAA…	MTQDKASMRNKIPKKIIPKNPKFNSMWIYGIILIIILIFHFYSGTTPKAISYDQFEEALKNHAIEKVSVQKNNDIFEIYTYIKPDQIANYLGSENSKNTFVKNGPQFVLNVPSTDYSNFINKFDSIQKNFAKENKINLVVQAPKDNMWFSTLLNILIPIGLFFLIWMFIMRRMSGTNGATGQIFNIGKSKATLFDKETQVNITFNDVAGLEEAKEEVMEVVDFLKFPKKYTNLGGKIPKGVLLIGPPGTGKTLLAKAVAGEAQVPFFSLSGSDFVEMFVGVGASRVRDLFKQARAKAPCIIFIDEIDAIGRTRGKSHIMGGNDERENTLNQLLVEMDGFGTDSGVILMAATNRPDVLDSALLRPGRFDRQISIDKPDLKGREQIFKVHIKKLKLAPEID…	K03798	Bacteria	Bacteroidota	Solitalea	scn:Solca_4110	899.812
	160	LOCUS_01540	sequence001	complement(173855..174193)	CDS	ribosome silencing factor	rsfS	GTGCCAATTATAGAACATATTATAGACGCTGCATTAGAAAAAAAAGCTACAAACGTTGTCTGTTTAGACTTAAGAAGACTGCATATAGGAATAGCAGATTATTTTATAATTTGTGATGCAGATAACTCCAAACAAAGCGTAGCTATAGCTGACAATATAGAAATGTTATTATATAAGGATTTAAATATTATGCCATACAATAAAGAAGGTTACAGTAATGCCGACTGGATATTATTAGACTATGGAGATACACTAGTACATATTTTTAAGAAAGAAAAGCGTTATTTTTATGATCTTGAAAGCTTATGGGGCGATGCAGAAATAAAAGTGCATAACTAA	MPIIEHIIDAALEKKATNVVCLDLRRLHIGIADYFIICDADNSKQSVAIADNIEMLLYKDLNIMPYNKEGYSNADWILLDYGDTLVHIFKKEKRYFYDLESLWGDAEIKVHN	K09710	Bacteria	Bacteroidota	Anseongella	agd:FRZ59_01930	122.094
	161	LOCUS_01550	sequence001	174263..175042	CDS	biotin--[acetyl-CoA-carboxylase] ligase		ATGGATAATCAAGTTTATATCGGGGGAAAAAAAATACGTTTAGAATCAATAGATTCAACTAATAGCTATTTGAAAAGTATTATTGCAAAATCTGCGCCTATTTGTGAAGGTACTGTAATAATGGCATACAATCAATACAAAGGTAGAGGTCAGCAATATAATAATTGGATTAGCGAAGCAGGTAAAAACATAACTATGAGTTTTTTTGTTAACCCTATGTTAAAAATAGATGACTTTTTTTTATTGAATAAGATTTTTAGTTTGTCTATACAAAATTATTTAAGAGAGGAATTGTCTATCCCTATTTATATCAAGTGGCCAAATGATTTTATAGGTGAGCATAAAAAATTATGTGGACTACTTATAGAAAATATGGTTAGCCATAAGTTAATAAATAAA…	MDNQVYIGGKKIRLESIDSTNSYLKSIIAKSAPICEGTVIMAYNQYKGRGQQYNNWISEAGKNITMSFFVNPMLKIDDFFLLNKIFSLSIQNYLREELSIPIYIKWPNDFIGEHKKLCGLLIENMVSHKLINKSIVGIGLNVNQEKFLGITSNIQATSMKIIAKKNYDIEEVLDGLCNTINKEYLNFRNKKENARYLAHLHLQYINNLYCYNHEQEFLDLINFNKFKGKIVDVSNTGALVLQTHEGKKSYDCKTIKLLI	K03524	Bacteria	Bacteroidota	Pedobacter	phe:Phep_0032	169.474
	162	LOCUS_01560	sequence001	complement(175140..175331)	CDS	histone H1		ATGAACCTATCAGAACAATTTGCAAATCTTAAAGGAAAATTCACAGAAGCTGAAGAAGAACTGATGAAATTTTACGACAAAAACAACAAAGCTGCTGGCACGCGCGCTCGTAAGGCTTTATTAGACATCCGTAACTTAGCTCAAGAAATTAGATTAGGCATACAAGAACTGAAAAATTCTGGCGGCAAATAA	MNLSEQFANLKGKFTEAEEELMKFYDKNNKAAGTRARKALLDIRNLAQEIRLGIQELKNSGGK	0	Bacteria	Rhodothermota	Salinibacter	sru:SRU_1731	64.6994
	163	LOCUS_01570	sequence001	175481..175942	CDS	RNA methyltransferase		ATGATTGTAGTACTAGATAACGTCCGTAGCATGCATAATGTAGGATCTTTATTTAGAACTTGTGATGCTTTTATGGTTGAAAGCATATGCTTGTGTGGTATAACAGCTACTCCTCCGCATCGAGAGATAGAAAAAACTGCATTGGGAGCAACCAAAAGTGTAGATTGGCGCTATTATACCGATAGCCTGGATGCAATTAAATTTCTTAAAAAAAATGGTTATACAGTTTGTGCTGTAGAACAATTTTATAAGTCAGTACTTATACAAGACTTTAATGTTTTAAGTGATATCAGGTATGCATTGGTTTTTGGTAATGAAGTTACAGGAATAAACCAAAATTTATTAGAAGTTGTAGATTATATAATTGAAATTCCTCATATCGGAACTAAAAAATCTTTT…	MIVVLDNVRSMHNVGSLFRTCDAFMVESICLCGITATPPHREIEKTALGATKSVDWRYYTDSLDAIKFLKKNGYTVCAVEQFYKSVLIQDFNVLSDIRYALVFGNEVTGINQNLLEVVDYIIEIPHIGTKKSFNVSVAAGIALWNFFIKAQSG	0	Bacteria	Bacteroidota	Mucilaginibacter	mgin:FRZ54_13755	192.971
	164	LOCUS_01580	sequence001	complement(175953..177986)	CDS	excinuclease ABC subunit UvrB	uvrB	ATGAAATTTAAATTATACTCATCCTATAAACCTGGTGGGGACCAACCTAATGCTATAAATGAACTAATACAGGGAATTAACAATAAAGATCCATATCAGGTATTATTAGGAGTAACAGGGTCAGGCAAAACTTTTACTATAGCAAACGTAATAGAAAAATTGCAAATGCCAACTCTTATATTAAGCCATAACAAAACTTTAGCAGCCCAGCTTTACGGCGAATTCAAACAGTTTTTCCCGGAAAATGCTGTTAACTATTATGTATCGTATTACGATTATTATCAACCAGAAGCCTACATAGCAAGTACAAATACATATATAGAAAAAGATTTAAAAATAAATGAAGAACTAGAAAAACTTGGACATATAAGCGCATCTTCTTTAATGTCCGGAAGAAAA…	MKFKLYSSYKPGGDQPNAINELIQGINNKDPYQVLLGVTGSGKTFTIANVIEKLQMPTLILSHNKTLAAQLYGEFKQFFPENAVNYYVSYYDYYQPEAYIASTNTYIEKDLKINEELEKLGHISASSLMSGRKDVVVVSSISCIYGMGNPNDYSELTYSIKIGDIVTRNNFISKLIEMLYNPMLSEFTRGNFRVIGDTIDIYTPYENFLYRISFYSDEIDEITSIDIENGKTINKFEELTIYPANIFVTSREKIKSAIPEIKHELEQRKLQLLNEKKILEAARLQERVNYDIEIMQELGYCKGIENYSRFFDRRKSGERPFCLLDYFPDKYLTIIDESHVTVPQIKAMYRGDRARKISLVENGFRLPSALDNRPLSFEEFEDITDQTIYISATPGDYEL…	K03702	Bacteria	Bacteroidota	Pseudopedobacter	psn:Pedsa_3208	869.381
	165	LOCUS_01590	sequence001	complement(177976..179073)	CDS	cysteine desulfurase family protein		ATGCTTTTTGATAACTTAATTTCAGAATTTTATAGTTTAGAAAAAAAATATTTTGCTAATTCTTCATCTAGTCATGAACTAGGCAAGCTGGCTCTTAACGAAATAGAGTGTTCTCGTAGGCTCATAGCCGATATTTTTAAAACTAAAGAGGATAATATATACTTTGTATCAGGAGCATCAGAAGCTAATAATACTATTATTAGTGCAGCTCTCAACCTTGGTATTAGAACAATTATTACATCAGCCTTAGAACATCCAAGTATTCTTGAACCCATTAAGTATTTAGTAAAATATAATGACTTTAATATATTTTATGTAAATAATGATACAAATGGCCTACTAGACTACAATCATTTAGAACAATTATTAACTAAGCATAAAAATGAAAAATGTTTAGTT…	MLFDNLISEFYSLEKKYFANSSSSHELGKLALNEIECSRRLIADIFKTKEDNIYFVSGASEANNTIISAALNLGIRTIITSALEHPSILEPIKYLVKYNDFNIFYVNNDTNGLLDYNHLEQLLTKHKNEKCLVSIMHANNEIGNLNNIQCISKLCKDNNALFHSDIVQTAGYYDIFPEELKIDFMSLSAHKFHGPKNVGAMYINSKINIIPLIKGGKQEMGMRAGTQSASTILLMAKALEQIYSNKSTYNNYILGLYNHCLNRLSNELKNVSINGNASNSLHKILNISISGKQSTESLLINLDTNNICVSSGSACSSGALEPSHVLKAINYNSENANIRISFSINNTISEVDYFIETLKSIYNEI	K04487	Bacteria	Bacteroidota	Adhaeribacter	add:HUW48_02710	290.812
	166	LOCUS_01600	sequence001	179200..180384	CDS	hypothetical protein		ATGAAAAAATATACATTAATATCTGTCATGCTATTATTTACTGTTCCTATAGGGAACGCTTTAGCTCAAAAGATTTTATCTATGGAAGAAGTTTTAGATATGGCAATAAAAAATAGCGCTTATTTACATTATTATTATTTAGATCTTGAAAAACATCAGTTTATAAACAAAGGCACGTTGAATCTGCCAGATCCACTAGTTTCAATCAAAATTTTTAATAAAAATACCCAAGCAGCGTCTATTAGACAATATATAGATATTACATCTATATATTCGGCTATTAACAAAAATTTAAATGGAGACCTGGAATTATCTAAAAATAAATATTTAATTGCTCTGCAAAATTTTAAGAAAGATATTTTAGAAATATATTTAAAATCACAATATTTAAATGAGCTA…	MKKYTLISVMLLFTVPIGNALAQKILSMEEVLDMAIKNSAYLHYYYLDLEKHQFINKGTLNLPDPLVSIKIFNKNTQAASIRQYIDITSIYSAINKNLNGDLELSKNKYLIALQNFKKDILEIYLKSQYLNELTKVLKLQSDKLKQVVFNYSKTKTKNKLSAAHRLIIDSTLKDIYSEYLSKEIDFLSTVKIIKGIAGINYGKIEIPALEAYEYPDMYIQDNMADSNIEKIKYSQSLHNLKLEKLKLVPNVFLQWNHTINGNPNGYLVNYFEVGLSVPIFFGKYNLSIKQAKFDTKVAQERLNILQQEKWKNLQIALSQINSIETKLNHFDNNLLESANKIMIEVNNLDDFYDENLLHIIDLINKAYTIRTDYLHTLYSYNKAVIQIKFINNSL	K15726	Bacteria	Bacteroidota	Zunongwangia	zpr:ZPR_4281	89.7373
	167	LOCUS_01610	sequence001	180400..181521	CDS	IscS subfamily cysteine desulfurase		ATGAAATTTCCAATATACCTTGACAATAGTTCTACAACTCCTATAAGTAAAGAAGTTTTAGATGCTATGATGCCATTTTTAACTTATAATTTTGGTAACCCTTCTAGCAGACTGACTTACCATGGTATGTTAGCTAATTTAGCAGTAGATAAAGCCAGGCACAATATCGCTAAATTAATTAATGCTAAAGCAGAAGAAATTATTTTCACTTCGGGCGCAACAGAGTCAAACAATTTAGCCATAAAGGGGATTTTAAACGCTATAGATGAGGATAAAAAGCATATAATAACATCTTCAATAGAGCACAGTTCTGTATTAGAAGTATGCAGGTATTTAGAAAGTATTGGATACCAACTAAGTTTTATAAAGGCCAAACCGAATGGGGATATTGATTTAAAG…	MKFPIYLDNSSTTPISKEVLDAMMPFLTYNFGNPSSRLTYHGMLANLAVDKARHNIAKLINAKAEEIIFTSGATESNNLAIKGILNAIDEDKKHIITSSIEHSSVLEVCRYLESIGYQLSFIKAKPNGDIDLKELENEINPTTGLISIMHVNNETGAIMPIEAIATIAQKNNIILHSDCVQSIDKIPIDVRQTNIDMLSFTAHKIYGPKGCGALYVNSKYLNKIVPIINGGGQEAGLRSGTLNTPSIVGLATAIEQVKTDNNSIQNLRNYFESELEKHLDIVINGRDTNRIHSISNITFKGVDAEKIILKLQGKISCSMASACSNAKNGISHVLAGIGLSAKDIKSSIRFSLGKYNTQQEIEYVVKALINTIK	K04487	Bacteria	Cyanobacteriota	Crocosphaera	cyt:cce_0279	331.257
	168	LOCUS_01620	sequence001	complement(181622..182113)	CDS	disulfide bond formation protein B		ATGCAGTTTGTTGAACATGAATTCCCATGTCCTTTATGTTTAATTCAACGGATGGCAATGCTTGCAGTGGTATTTGGCCTACTTTTAAACGTATTATACCAGATTAAACCTATGCATTATGGTATTTCGATATTAAGCGCTTTACTAGGTATGGCTCTATCGATACGACAAGTGCTATTACATATATGCCCTAAACCTGGGACCCCAACCGGATATGGGCTTCCTGTAATGGGGATGCACTTATACACGTGGGCGCTAATATTTTTCTTTGTATCTATAGTTGCTTGTGCAATATTATGCATTTTATATAAAGACAAATTTAGTCATATAAAGGAAATACCTGCAAATTTATTAAAGTTAGGGAAGTTTGCGCTATATATGGTAGCTCTGATAGCTCTA…	MQFVEHEFPCPLCLIQRMAMLAVVFGLLLNVLYQIKPMHYGISILSALLGMALSIRQVLLHICPKPGTPTGYGLPVMGMHLYTWALIFFFVSIVACAILCILYKDKFSHIKEIPANLLKLGKFALYMVALIALTNFFATFFECALGVCPDDPIEYMLIKGKYY	0	Bacteria	Bacteroidota	Chryseobacterium	cgn:OK18_17900	169.859
	169	LOCUS_01630	sequence001	182451..183371	CDS	2-hydroxyacid dehydrogenase		ATGGATAAAAAAATTTTAATAGTTGACGATCTACACCCAATTTTATTGGATCTATTAAAATCTTACTTTGTTTTGGATTATCGGCCTACCATAGGACTTGAAGAGGCAGCCTCTATAATCATGGATTATAATGGGTTAATCATAAGATCAAAATTTAATGTCTCTCATGAATTTTTAGAAAAAGCACAAAATTTAGAATTTATAGCTAGGGCAGGGGCAGGTATCGACAATATAGACGAAAAAGCAATAATAAAAACAAGGGTAAAAATTCTAAATGCTCCAGAAGCTAACAGAGACGCTGTTGCAGAACATGCCTTAGGTTTATTATTATCTTTACTTAATAATATAAATACATCTAATACCCAAGTAAAAGATGGTAAATGGATCCGTGAAGGAAAC…	MDKKILIVDDLHPILLDLLKSYFVLDYRPTIGLEEAASIIMDYNGLIIRSKFNVSHEFLEKAQNLEFIARAGAGIDNIDEKAIIKTRVKILNAPEANRDAVAEHALGLLLSLLNNINTSNTQVKDGKWIREGNRGYELNNKTVGIIGYGNTGSSFAKLLRDFNVKILAHDKYKTKFGNGYVNESSLQELLKESDIISLHIPLTEETKYYADNNFFSSLDKPIWFLNTSRGKIVNISALLKAMKAKKILGAALDVLEQEPPRDADWFNDLVNNDKVLLTPHIAGWTYESYKKISIVLANKIKELYGL	K00058	Bacteria	Bacteroidota	(no genus)	sbx:CA265_23175	305.834
	170	LOCUS_01640	sequence001	complement(183368..183904)	CDS	hypothetical protein		ATGAAATTGTTTAAGTCTATATCTTTTTTATATCTATTAACTATTCTGATTGTATCTTGTAGTAATAATGAGCTAACAATTAATTGGCCTGAACTTGAAAATAATTATTCTGTTAGCAAAAACATTAAATCTGTACATAGTGTAAATTCTAAAATTAATTATGTACTAGAAGCAAATATTATCCGACCATACAACAAAGAGGTAAATACAGACGAACTACTTCAAGGGTTTGACCTCATAATATATGATGAAAATAATAAACCCAGCTCTAGTATTAAGGCTAATTATGGGCTATATTTCCACGAAAAAGATATAATGGAAGCAAAAAAAGGTGTTATTATAAAAACTGCTAAAAACGAAATTATCAAAACCGATCATTTAACATGGGATCATACTAGT…	MKLFKSISFLYLLTILIVSCSNNELTINWPELENNYSVSKNIKSVHSVNSKINYVLEANIIRPYNKEVNTDELLQGFDLIIYDENNKPSSSIKANYGLYFHEKDIMEAKKGVIIKTAKNEIIKTDHLTWDHTSDKVYTDAFVTIITDKRTITGYGLESANNLQDFQLKKVSGTIDINN	0	Bacteria	Bacteroidota	Lacinutrix	lan:Lacal_0577	66.6254
	171	LOCUS_01650	sequence001	complement(183901..184191)	CDS	Asp-tRNA(Asn)/Glu-tRNA(Gln) amidotransferase subunit GatC	gatC	ATGAACAGTAACAATATTAATATTACAGAATTGGCTAATTTAGCAAAATTAGAAGTTAAGGACGTTGAAATTCACATAAAAGATTTATTAGAAATTTTAAAGCTGGCCGAGAAATTAAACGAGTTAGATACTCTGCAAATTGATCCTTTAACTTCAATGGTTAATATGTCAGATCCTAATAAGTTAAGGGAAGACGAAGTTATAGGTTCTATAAGTACAACTGAAGCTTTATCAAATGCACCTTCTGCTAAAGGATCCTTTTTTACTGCGCCAAAAGTTGTGAATAAATGA	MNSNNINITELANLAKLEVKDVEIHIKDLLEILKLAEKLNELDTLQIDPLTSMVNMSDPNKLREDEVIGSISTTEALSNAPSAKGSFFTAPKVVNK	K02435	Bacteria	Bacteroidota	Pseudobacter	pgo:FSB84_11375	78.9517
	172	LOCUS_01660	sequence001	184362..184598	CDS	hypothetical protein		ATGTCAAAAATTAGGAAGGTTCTATCACAGCTGCACTTAGGAGAGTCTGGTACCATAACCGACTTCAAAGATAACAATTTATCAATAGTTTTAATGGAAATGGGTTGCTTGCCCGGAATAAAAATAACGTTAGAAGGCAAGGCTCCATTAGGAGGAGCTCTGGCTATAAAAGTTATGGACTATAAATTAGGTTTGAGTATGCAGGAAGCTGAATCTGTTGTATTAAATGTTTCATAG	MSKIRKVLSQLHLGESGTITDFKDNNLSIVLMEMGCLPGIKITLEGKAPLGGALAIKVMDYKLGLSMQEAESVVLNVS	K04758	Bacteria	Bacteroidota	Olivibacter	oli:FKG96_08030	73.1738
	173	LOCUS_01670	sequence001	184817..186934	CDS	ferrous iron transport protein B	feoB	ATGCATAATACTATAAAAGTTGTATTAGCAGGGAATCCTAATACAGGCAAATCAACTGTATTTAATGCTTTAACAGGATTAAGTCAAAAGACTGGAAATTTCCCAGGGGTAACAGTTGAAAAAAAAACAGGCTATTTCTATAAAAATAACGTAAAAGTAGAAATAACAGATTTGCCTGGCATATATAGCCTATATCCCAGATCCCTTGATGAAAAGATTGCGCTAGAAACAATATGTAGCAAAGATGCCAGGCCCGATATTGTAGTAATAATAGCAGATGCAACAAATCTTAAACGCAATCTATTATTATATACGCAAATAGCAGATTTATCAATACCGACAATTTTAGTTTTAAATATGATAGATGAAGCTGAAAGACAAGGTATAAAAATAGATATC…	MHNTIKVVLAGNPNTGKSTVFNALTGLSQKTGNFPGVTVEKKTGYFYKNNVKVEITDLPGIYSLYPRSLDEKIALETICSKDARPDIVVIIADATNLKRNLLLYTQIADLSIPTILVLNMIDEAERQGIKIDIGKLACSLNTKIIELNARNKIGIEELKSALVSPIPINRNPKQLYTYDANENLLNKIKIKCNVSNDYEALHLAHQANNLNFVDKPDQDYIKEVIRETGFNTAQAQRDETMSRYKYLDALLKDISDAPKLGNEVRHSKQNSIDKVLTHKIFGLVSLCVVLFITFQLIFTIAEYPKSLLENSFADLQSLLKDILPKGAFSSLLIDGLIPGLSGVITFVPQIVLLFGFITILEDSGYMARIVFIMDSIMRKVGLNGKSVVPLMGSMACAVP…	K04759	Bacteria	Bacteroidota	Solitalea	scn:Solca_4354	727.243
	174	LOCUS_01680	sequence001	186947..187546	CDS	hypothetical protein		ATGATAAAAATATTATCACAATATTTACCAGCAAGCACAGTTAATATAATATATAGTTGGATACAGAATTATAAAGTACATTTTATAATTACGCCGAAAAGGAATAGTAAAAAAGGTGATTATACACCATTATGTAAAACTTCAGCTTATAAACACAGGATTAGTGTTAATGGCAGCCTTAATAAATGGGCATTTTTAATAACCACAATTCACGAATTTGCGCACCTGATTAATTGGGAAAAATACGGTTCGTCAGTTATGCCGCATGGTAAAGAATGGAAACAGGAATATAAAAAGCTTATGCAGATGTTTTTTGTAAATAATATTTTCCCATTAGATATATATAAAGCTTTAGTAAAGTATATGGTTAATCCTAAGGCTTCTACCAGCTCGGATTTA…	MIKILSQYLPASTVNIIYSWIQNYKVHFIITPKRNSKKGDYTPLCKTSAYKHRISVNGSLNKWAFLITTIHEFAHLINWEKYGSSVMPHGKEWKQEYKKLMQMFFVNNIFPLDIYKALVKYMVNPKASTSSDLDLMRSLYKYNLDRAACLIDDLPIQSLFMYQGRKFKKIEQMQKKYRCMDVNKKDYYLFHPTAEVEVL	K02742	Bacteria	Bacteroidota	Mucilaginibacter	mgin:FRZ54_01780	182.57
	175	LOCUS_01690	sequence001	complement(187558..189030)	CDS	cysteine--tRNA ligase	cysS	ATGGAAAATAAGCTTAAAGTTTATAATTCTCTAACCAGAACCAAAGAAATATTTAATGCTAAAAATAAAAATTTTGTAGGTATATACGTATGTGGTCCAACTGTCTACAATACAGTGCATATAGGGAATTGTAGAACTTTTATTTTTTTTGACATAGTATACAGATATCTCCTACATTTAGGTTATAGGGTTCGCTATGTACGCAACATTACTGACGTAGGGCATTTAGAAAATGATGGTCAGAATAGTAATGATGAAGACAAAATAAGCAAAAGAGCCAGAATAGAGCAATTAGAACCTATGGAAATTGCTAATAAGTACACCTATGCATTCCATAAAACATTGGAGCAATTAAATGTTCTTCCTCCATCAATAGAGCCTATGGCAACGGGTCACATT…	MENKLKVYNSLTRTKEIFNAKNKNFVGIYVCGPTVYNTVHIGNCRTFIFFDIVYRYLLHLGYRVRYVRNITDVGHLENDGQNSNDEDKISKRARIEQLEPMEIANKYTYAFHKTLEQLNVLPPSIEPMATGHITEQIALVEEILKKGFAYETNGSVYFDLEKYAKIHNYGILNNRHLEDLINNTRELSGQSDKKGRLDFALWIKAKPEHIMKWPSPWSVGFPGWHIECSAMARKYLGDTFDIHGGGLDLLSTHHSNEIAQSQAATNHIPARYWLHTNMLTLNGTKMSKSLNNAILPEEIFNGNHKALSGSYKPMVLRLLMLQAHYRSQLDISDTALEAANKAYNKLVATLNKLKQIPISDKSSFNVEDIKNQAYKAINDDFNTATLLAVLFDIAYKVNL…	K01883	Bacteria	Bacteroidota	Pseudopedobacter	psn:Pedsa_3445	578.17
	176	LOCUS_01700	sequence001	complement(189314..189976)	CDS	hypothetical protein		ATGAAAAAAATCTTACTATTAACTACCCTGCTATCATTCAGTATTATAGGCTGCAATAAAGATGAATCTTTAAAGCCTGACGGCTCTCAGAATGAACAAAAATCGTTGCGAAATTATCTCAGAGTTGAGAACTACCTTATTAGTAATTGTAGCAGTTCTAACTCCAGCTATATTTTTCCGGACCGTAATGATGACATGACTTGGGTATGGGATACTGAAGCTCTGGAAGATCCACTAAAATTGGCTTGGACTATGGAGTATCTTGATCATAACTTTATAAAATTTTGGGCGCAAAATAAAGGCTTTTGGCAAAGACAGCGTGTATTGGATATTGATTGGAGACACCCCAACGGTAATGGAACAACAAATGCTGTTATGTGGCAGATAAATGGCGACCCT…	MKKILLLTTLLSFSIIGCNKDESLKPDGSQNEQKSLRNYLRVENYLISNCSSSNSSYIFPDRNDDMTWVWDTEALEDPLKLAWTMEYLDHNFIKFWAQNKGFWQRQRVLDIDWRHPNGNGTTNAVMWQINGDPNQEWNLIGEKDIESGVIKFFRGVMVNKYTGQMLQLASRIENGKRRKYAVVGELYKGSDEEKQYNTYGNFYQFCSNAKKNTIWIIKNR	0	Bacteria	Actinomycetota	Micromonospora	mcay:PVK37_20645	36.5798
	177	LOCUS_01710	sequence001	191279..192010	CDS	shikimate dehydrogenase		ATGAAAGTATATGGCCTTATAGGAAGATCATTATCTCATTCTGCATCCCGAGATTATTTTACTAAAAAATTTCATAGGTTAAATATACAAGATGCCTCTTACGAATTATTTGAAATACCGGATATATCCGATTTGCCGAAGCTATTAAAAAAGCCTTTTATAAAAGGCTTTAACGTCACTATACCATACAAAGAAGCTGTTATTGAATATTTAGACTTGCTAAGTGAAGAAGCAAAAGAAATAGGTGCAGTAAATACTATATATTATGGTAAAAAGCTTATAGGATATAACACTGATGCTAAAGGTTTTCTAAAAACCTTGGATAACAATAAAAAGTATATAGAAAACAAAAAAGCTTTGATTCTTGGTAGTGGCGGGGCATCTAAAGCGGTTATTTAC…	MKVYGLIGRSLSHSASRDYFTKKFHRLNIQDASYELFEIPDISDLPKLLKKPFIKGFNVTIPYKEAVIEYLDLLSEEAKEIGAVNTIYYGKKLIGYNTDAKGFLKTLDNNKKYIENKKALILGSGGASKAVIYILNKLQIDYLIVSRSKTGKHFLSYSDLSKEVMQDFKIIINCTPVGMYPKINYAPLIPYHYIGSEHFCYDLIYNPVESRFLQLAYKQGAKTLNGYDMLVYQAEEAWMIWNS	0	Bacteria	Bacteroidota	Ferruginibacter	fei:K9M53_02600	249.21
	178	LOCUS_01720	sequence001	191989..192483	CDS	hypothetical protein		ATGGATGATATGGAACAGTTAATACTACAATTAGTACAAGATATTTTCAACAGGTTGCTGGCTAAAAATATGAGTTTAGCGACTGCAGAAAGTTGCACAGGGGGTTACTTAGCGCATATATTAACAACACTGCCGGGTTCTTCTGATATCTATAAGGGTGGGGTAGTTGTATATACGGCTTTAGCCAAGACAACACTTCTTAAAATAAATAAAACTATAATAGATAGTTTTGGCGAAGTAAGCAAAGAAGTGGCAATAGAAATGGCCAAAAACACACGATTATGTTTAAACACTACATTTGCCCTGGCAACTACCGGTTATGCCGGCCCTAGTGGAGGTAGTGCTAATAATCCTTGTGGTACAGTGTACATGGCTATAGCTACAACTGATGACATTATA…	MDDMEQLILQLVQDIFNRLLAKNMSLATAESCTGGYLAHILTTLPGSSDIYKGGVVVYTALAKTTLLKINKTIIDSFGEVSKEVAIEMAKNTRLCLNTTFALATTGYAGPSGGSANNPCGTVYMAIATTDDIIVQKQLYNNKTRKEIIEQSSLDILKLLTTLIL	0	Bacteria	Bacteroidota	Arcticibacterium	als:DJ013_03175	125.176
	179	LOCUS_01730	sequence001	complement(192508..193956)	CDS	sodium/proline symporter PutP	putP	ATGGATTTATATTTAAAATTAGCCGCTGTGGGCACATATTTTATATCTATGCTAGCTATAGGGCTGTATTCATATATTAAAACGTCCTCGCAAAGTAGTGAAAGCTACATGCTAGCAGGTCGTAATCTAGGGCCAATGGTTACAGCTTTGTCTGCGGGAGCTTCGGACATGAGCGGTTGGCTGTTAATGGGTTTGCCAGGTGCCATGTATGCAATAGGTTTATCCAGTATATGGATGGCTATAGGATTAACTGTGGGAGCTTATTTTAATTATATATTAGTTGCACCTAAATTAAGAATCTATTCTGAACTTAAGCAAAGTGTAACTATACCAGATTTCCTTTCCAATAGGGTTTATGACAAATCTCATATATTAAGTTTGGTTGCAGGTATAGTAATT…	MDLYLKLAAVGTYFISMLAIGLYSYIKTSSQSSESYMLAGRNLGPMVTALSAGASDMSGWLLMGLPGAMYAIGLSSIWMAIGLTVGAYFNYILVAPKLRIYSELKQSVTIPDFLSNRVYDKSHILSLVAGIVILIFFTLYVSSGIVAGGTFFESAFKINYSIGIIVITSIVVLYTTFGGFMGVSLTDFVQGTIMVAALIVVPIITIYKIGGINETVSIVYNTNHKLFSLFQGTSFLSIVGLLAWGLGYFGQPHIIVRFMAIKSVEQIPSARRIGISWMLFCVVGAMSIGLVGLAYVQKFHLSLDNPEAIFIFLADIIFNPFIAGILLSAILAAIMSTISSQLLVSASAVANDIFKVFSKRVVSDKVIITISKLSIVVIAILALLLANNKNNSILNLVGH…	K03307	Bacteria	Bacilli	Priestia	bmq:BMQ_1420	530.02
	180	LOCUS_01740	sequence001	complement(194406..194897)	CDS	2-C-methyl-D-erythritol 2,4-cyclodiphosphate synthase	ispF	GTGATTCTTGATAAAATTAGAATAGGTTTTGGATTCGACACACACAGGCTGGAGAAAGGAGATGGGCTTTTTATTGGAGGTATCTCTGTTAAAAGCCCCTTTAGCGCGATTGGTCATTCTGATGCCGATGTTTTATTGCATGCAATATGCGATGCTTTATTAGGGGCTGCTAATTTAGGCGACATCGGTGTTCACTTCTCTAATAAGGACGATAGATGGAAAGGTATTCGTAGTACTAAATTATTAGAGATAACTAATACTCTAATTAAAGAAAAAGGATTCTCAATTGTTAACATAGATTCATGCATTTCTTTAGAGCTACCAAAAATAGTTCATAAACGTAACGAAATGCAAAGTGTTATCTCTAATATCTTGGAAATCTCAACCGATAGAATATCT…	MILDKIRIGFGFDTHRLEKGDGLFIGGISVKSPFSAIGHSDADVLLHAICDALLGAANLGDIGVHFSNKDDRWKGIRSTKLLEITNTLIKEKGFSIVNIDSCISLELPKIVHKRNEMQSVISNILEISTDRISIKATTNEKLGFIGRNEGISAYANVLLYLND	K01770	Bacteria	Bacteroidota	Fulvitalea	fax:FUAX_37070	179.874
	181	LOCUS_01750	sequence001	complement(194908..196122)	CDS	2-oxoglutarate dehydrogenase complex dihydrolipoyllysine-residue succinyltransferase	odhB	ATGGCAATAGACGTTAATGTTCCTTCACCTGGCGAATCTATAACAGAAGTTACCGTAGGAAAGTGGCTAAAACATGATGGAGAGTATGTAGAACTCGATGAACCGGTAGTAGAGTTAGAATCTGAAAAAGCTACTTTAGAAGTTAGAGCTGAGTCAGCTGGCATTTTGCACCCAAAATCACAAGAAGGTGATACAGTAGCAGTAGGGGCAGTATTATTTAGTATAGATACAGATTCAAAAAAACCAAGTATGCATACTAAGTCTGTTGAAGCTACAGACAACAAACAAACTAGTAATATAGCTAGCAGCGTTAAAGACACTACTAATGCAAACCATTATGCTACTAACCACCCGTCACCAGCTGCGGCAAAAATTCTTGCAGAGAAAAATATTGATCAA…	MAIDVNVPSPGESITEVTVGKWLKHDGEYVELDEPVVELESEKATLEVRAESAGILHPKSQEGDTVAVGAVLFSIDTDSKKPSMHTKSVEATDNKQTSNIASSVKDTTNANHYATNHPSPAAAKILAEKNIDQKDISGSGKGGRITKSDALDFKTNENKNDAASEQNRDINQRSEKREKLSNLRKTIAKRLVAVKNETAMLTTFNEVDMHAVMSLRSKYKDKFKEKYDVNLGFMSFFTKACCEALKLFPAVNARIEDNEIVYSNFIDISIAVSTPKGLVVPVLRNAEKMSFVEIENGIVKLALKARDGKLTMDDMKGGTFTITNGGTFGSMLSTPIINSPQSAILGMHNIVQRPVAINKEVAIRPIMYLALSYDHRIVDGKESVGFLVTVKNLLEDPNR…	K00658	Bacteria	Bacteroidota	Solitalea	scn:Solca_3126	488.804
	182	LOCUS_01760	sequence001	complement(196149..198857)	CDS	2-oxoglutarate dehydrogenase E1 component		ATGGGATCTTTAACCTACGCTAACGGTTTACAAACTGAATATATAGATTCTTTATATAACGATTATAAAAAAAATCCTGAATCGGTAGATAGCAGCTGGAGAAGTTTTTTCGAAGGATTTGACCTTGCTTATCAAAACAATAATACAGGCAACAACGCTGTTTCTAATAAGGAAACTGATGTATTAAAATTAATTCAATATTATAGAGATAATGGCCACTTGTTTGCAAAAACTAATCCTATAGATGGCATAGAAACTGTAGTTAGTAAACACAACGAGCCTTTACTAACTGATTTTAACTTAACAGAATCTGATTTAGATTCCACATTTGTAGCTGGCAATGTACTAGGGCTTAACAATGCAAGCTTAAAAGCTATTATAGAACTTCTTAAAAAAATC…	MGSLTYANGLQTEYIDSLYNDYKKNPESVDSSWRSFFEGFDLAYQNNNTGNNAVSNKETDVLKLIQYYRDNGHLFAKTNPIDGIETVVSKHNEPLLTDFNLTESDLDSTFVAGNVLGLNNASLKAIIELLKKIYCSTLGYEFSYITDKQEREWLQNAVENPDTNTLAPELRTTILKDLNKASLFEDFLHTKFVGKKRFSLEGGETLIPSLHLIADKSSDCNVKKIIIGMAHRGRLNTLVNILGKPYVDVFAEFDGKGIDQTDPYGGDTSYHMGYENIMKTSSGKDIYIGLCPNPSHLETVNSITEGLSRALIDTKLNSNKELIPVLIHGDAAVAGQGIVYEVTQMASLPGYETGGTIHIIINNFVGFTTDAFDERTALYCSDIAKIIETPVLHVNGMDP…	K00164	Bacteria	Bacteroidota	Solitalea	scn:Solca_3127	971.459
	183	LOCUS_01770	sequence001	complement(198956..199672)	CDS	hypothetical protein		ATGTTAAAAAAGTTGCTTAACATTATTAATTTTTCCAAATCACAAACAAAAGGAATATTAATATTAACTGCCTTACTATTTATTTCTTACGTGTTTCGTATGATTATACCGTTTTTATATACGGATAATAATCCTAAAAAAGATAAAAAATTTTTAGCTTATAAAGAAGCTGCTATTGCTTTCAATAAAAAGTTGGATAATATAGCAAAAACTAACTCAGAACTAAACTACAACCATCAAATATATAAGACTAAACCTAATAATTATTTTAAAAAGCTACATCTAAAAGACAAACATATTAATCCTACCAACGAAACAAAACTTATAGAGATTAATTCTGCAACCAAAGAACAATTGTTGACCATTGAGCATATAGGACCCACCTTTAGCAGCCGTATA…	MLKKLLNIINFSKSQTKGILILTALLFISYVFRMIIPFLYTDNNPKKDKKFLAYKEAAIAFNKKLDNIAKTNSELNYNHQIYKTKPNNYFKKLHLKDKHINPTNETKLIEINSATKEQLLTIEHIGPTFSSRIVKYRDMLGGFYSKEQFKEVYRITPLALENLYKRTTIDISLIKKININKADNKGIWSIPYLNYSQKKILFLYIQDRGQINNLNELYNIESINKELIDKIIPYISLK	0	Bacteria	Bacteroidota	Solitalea	scn:Solca_0404	99.7525
	184	LOCUS_01780	sequence001	199757..201175	CDS	trigger factor	tig	ATGCATATAACAAGTAATAATAAGCAAGACAATACTGAGACCATAACCATAACCCTAGAGCAGAAAGATTATAAGCCACGTATTGAAGAATCTTTAAAAAAATATTCTAAGTCGGTTAATATCCCTGGTTTTAGACCAGGCAAAGCTTCTGTATCACATTTACGTCATGTATACGGAAATACCGTTTTATTCGAAGAAATCAACAAAATAGTTGATGAAGCATTAAATAGCTATATACAAAAAAATAATCTGGACGTTGTAGGCGAACCTATTTTAGTTAACGAAAATGCATTTAAGGATTTATCTATAGAATCGTCTCAAAATATCAATTGCGAATTTGAGATAGGATTCTCTCCTGATATGTATGTAGATATTAAGAATAAGGAGTTTATTAAATAT…	MHITSNNKQDNTETITITLEQKDYKPRIEESLKKYSKSVNIPGFRPGKASVSHLRHVYGNTVLFEEINKIVDEALNSYIQKNNLDVVGEPILVNENAFKDLSIESSQNINCEFEIGFSPDMYVDIKNKEFIKYNIKPSNQDIDKEIELLQKAFAERQEVEKSDLTSMLSVEVEKIYVDENNKGDITSRLVDIKSINTETIRNIFLDLYVGHTFNISISNLDAQDLQELLNNTLKIQNENIQQEVINNLKIKVNKIWKEEIPAVNSELFSKVFPNDTPGNMDEFRKSLEKGIESRYNEYSEINLAGQIVSYIEKELEKKNLPEIFLKKWLKRANNQLSEDNIDEGFKKFLDNLRWALFEKKVKKNENIEVSKEEITQAAILHISEVSRSHNYNMTQEQLK…	K03545	Bacteria	Bacteroidota	Solitalea	scn:Solca_1147	209.534
	185	LOCUS_01790	sequence001	201212..201919	CDS	ATP-dependent Clp endopeptidase proteolytic subunit ClpP	clpP	ATGGATAACAAATTATTTCAAGAATTTAGGTCCTATGCAATAAAGCACCACCGTATAAATAGCACTAAATTAGATAACTTTATTACTTACACTAGTAGAAGTAATGGTCCAACTAATGTAACGCCATATATCTTGGAAGAGAGGCAATTAAACGTCACGGCTTTAGATGTATTTTCGCGCTTAATGCTTGATAGAATTATTTTCCTGGGAGAAGGTATAAATGACTCTATTGCAAATATAATACAGGCACAGCTATTATTTTTAGAGTCTTTAGATGCAACTAGAGATATTAGTCTATACATAAACAGCCCGGGCGGTTCCGTATATGCAGGTTTTGGTATTTACGATACCATGCAACTTATAAAGCCAGATGTAGCAACTATTTGCACTGGTATGGCG…	MDNKLFQEFRSYAIKHHRINSTKLDNFITYTSRSNGPTNVTPYILEERQLNVTALDVFSRLMLDRIIFLGEGINDSIANIIQAQLLFLESLDATRDISLYINSPGGSVYAGFGIYDTMQLIKPDVATICTGMAASMAAVLLCAGAQNKRTALPHSRVMIHQPMGGAQGQASDIEITAREILKIKKELYEIIELHTGQTYKKVEAAADRDYWLTAPEAKEFGMIDEVMKYHKTIKK	K01358	Bacteria	Bacteroidota	Solitalea	scn:Solca_1148	324.324
	186	LOCUS_01800	sequence001	201950..203203	CDS	ATP-dependent Clp protease ATP-binding subunit ClpX	clpX	ATGTCAAACAGAAACGCTTCTGAGTATTGTATAATATGTGATAAATCTGCGAAACAATCAGTATTAGTTAATTTTGGTAAAGGTGCTATATGCAGTACTTGTATAAACTTGTTATACGAGCACATAAAATTAGATCAGCCCGTTAATACCGAGGTTAACGAAAGCCAATTGTTTGACGATAATTATATATTAGCAAAGCCTAAGGAAATAAAGTCTGTTCTAGATGATTATATAATATCTCAAGATTTTGCTAAAAAAGTGCTTTCTATAGCGGTATATAATCATTATAAAAGACTTGTACATAAAAATAACGACCAATCAGAAGTTAACATAGAGAAATCTAATGTGATACTAATAGGCGAAACCGGCACAGGCAAAACCCTATTAGCAAAAACTATA…	MSNRNASEYCIICDKSAKQSVLVNFGKGAICSTCINLLYEHIKLDQPVNTEVNESQLFDDNYILAKPKEIKSVLDDYIISQDFAKKVLSIAVYNHYKRLVHKNNDQSEVNIEKSNVILIGETGTGKTLLAKTIATVLNVPFCICDATVFTEAGYVGEDVESILSRLLQAADYDVKLAENGIVYLDEIDKLARKSDNPSITRDVSGEGVQQALLKMLEGTIVNVPPQGGRKHPDQKMIKINTENILFITAGSFSGIESKILKRLNSQAIGYQTGENRNDIDKDNILQYVTHNDLKSFGMIPEFLGRVPIIATLNSLKRQDLYNILTKPKNALIKQYQKLFSIDDIDIKFTEEALNFIVDKAIELKLGARGLRSICETIMIDYMYELPSTNQPITITVTLP…	K03544	Bacteria	Bacteroidota	Pseudopedobacter	psn:Pedsa_1866	486.493
	187	LOCUS_01810	sequence001	203219..204313	CDS	TerC family protein		ATGTTTTATATTTTAAACCTAAAGCCGGCTAATTCAGCTGGACACGAAACTATAATCTTTTCTGTAAGCATAATAGTTATAGTGTTTTTTTTGTTATACGATTTAGGCATTTTTAATAAAAATAAGGCTCATCAAATAACTACTAAAGAAGCTTTATTAAAAACATGCCTTTGGGTAAGTCTATCAGTTATATTCTTTGCATTCTTGTACTTTAAAGGGGATCTCCTTCATGGTATAACTAACCAGGAAAAATTATTAGAAGTAATAAACAAATTTGGAATAAAGCTTAGCTTAACTGGAGATTTTGCAACTGATATTGTATCCTACAAAAATAACTTATCAATTAACTATTTAACCGGCTATTTGATGGAATATGCTCTATCTGTAGATAACGTATTT…	MFYILNLKPANSAGHETIIFSVSIIVIVFFLLYDLGIFNKNKAHQITTKEALLKTCLWVSLSVIFFAFLYFKGDLLHGITNQEKLLEVINKFGIKLSLTGDFATDIVSYKNNLSINYLTGYLMEYALSVDNVFVIILILQSFTIDPKHYHKILFLGIIGAIIMRFILIFVGSILISKFAWILYIFGLFLIYAGIQMFVKRNHKQKIEIENYYIIKLLGKFIPIDKSNINTGKFFTRINGKLYMTSTFIALIVIEFSDLVFALDSIPAIFAITKDPYIIFFSNIFAILGLRSLFFLLSDIVDKFRFLKIGLSILLVFIGLKMLFANLLYKIGYKTVHSLIFIVIILVGSIILSQIFPDKKEKPSL	0	Bacteria	Bacteroidota	Solitalea	slas:L2B55_04010	357.836
	188	LOCUS_01820	sequence001	complement(204310..204975)	CDS	ATP-binding cassette domain-containing protein		ATGACTAAAGTTGCAGAGCTACATAACGCTTCTATATATCAGAATCTTAACCTGATATTATCTAACGTTACTTTTTCTATCTCTTCTGGTGAACTCCTATATTTAATAGGATCGACAGGAAGTGGCAAAAGTTCTTTGTTAAAAACTCTTTATGGAGAATTACGATTAAAAAAAGGCTCGGGGCATTGTGTTGGCTATAACTTAAATAAACTTAAGGACAAACAAATACCTTTGCTTAGAAGGAGTCTTGGTATGGTATTTCAAGATTTTCATTTACTATATGACAGAAATATAGAAAAAAACCTTCTATTTGCCTTAAGTGCTACAGGTTGGAATGATAAAAAAGCCATGCATAAGCGCATAAATGAAGTTTTACATCAAGTAGGATTAACAAATAAA…	MTKVAELHNASIYQNLNLILSNVTFSISSGELLYLIGSTGSGKSSLLKTLYGELRLKKGSGHCVGYNLNKLKDKQIPLLRRSLGMVFQDFHLLYDRNIEKNLLFALSATGWNDKKAMHKRINEVLHQVGLTNKIKKYPQELSGGEQQRVVIARALLNNPKLILADEPTANLDPATSDEVMDILKKICENGTSIIVSTHNYNLISSHPSKTFQCQLNSLIEF	K09812	Bacteria	Bacteroidota	Aequorivita	asl:Aeqsu_2060	259.225
	189	LOCUS_01830	sequence001	complement(204968..205189)	CDS	hypothetical protein		GTGACTTTCTACATTCTTAAAATAAAGGGCATAGCTAAAATACCTGATTATGTACAAGTCAGAGACGCAGATTTTATGCTTATAGCTTATTTTAGATTAGATCGAATATCAAATGGGATAGCTAAGATTAAATTTATAAAGGAAAAAGAGCAAGAAATTTCAGAATGCATAGAAGAACTGCCTTTTGGCCTTATAAAGAAAATTTGCTTAAATAATGACTAA	MTFYILKIKGIAKIPDYVQVRDADFMLIAYFRLDRISNGIAKIKFIKEKEQEISECIEELPFGLIKKICLNND	0	Bacteria	Bacteroidota	Olivibacter	oli:FKG96_13420	67.0106
	190	LOCUS_01840	sequence001	205458..205895	CDS	division/cell wall cluster transcriptional repressor MraZ	mraZ	ATGTTTTTGGGAGAATACGAGTGTAAAGTAGATGTTAAAGGAAGAATCATTTTGCCGAGCAACTTAAAAAAACAGCTTCCTGAAGAAGAAAAAGGAAAGTTTGTGGTAAATAGAGGGTTCGAGCAATGTTTAGTTTTATATCCTTTTAATGAATGGCTGAAGCTTAGCAGCAAAATAAATAGCTTGAATTTTTTTAATAAAAAAAATAGAGACTTTGCAAGATATTTTTTTAGAGGCGCCACAGAACTCAATATGGATAATAACAATAGAATTCTTATACCTAAAAATTTAACAGGATACGCGAAAATAAGTATGGAAACAGTACTATTTGCTTATAATCATAAAGTAGAAATTTGGGATAAAAAAACATACAACGACTTATTAAATGCTGAGCCTGAA…	MFLGEYECKVDVKGRIILPSNLKKQLPEEEKGKFVVNRGFEQCLVLYPFNEWLKLSSKINSLNFFNKKNRDFARYFFRGATELNMDNNNRILIPKNLTGYAKISMETVLFAYNHKVEIWDKKTYNDLLNAEPEDFSTLAEEVMGG	K03925	Bacteria	Bacteroidota	Solitalea	scn:Solca_2746	211.846
	191	LOCUS_01850	sequence001	205899..206822	CDS	16S rRNA (cytosine(1402)-N(4))-methyltransferase RsmH	rsmH	ATGGAAGAAAAAATATATCATACTCCGGTATTGCTGGAAGAGAGTATAGAGGCACTTAACATAAAAGCTGATGGTATATACGTAGATGTTACTTTTGGTGGCGGTGGCCATTCTCTGGCAATACTATCTAAATTAAACGATAAAGGGAGATTATTTGCATTTGATCTCGATTTAGATGCTCAAAAAAATATGCCACACGATAGTAGGCTAATTTTTATCAATGCCAATTTTAAACACATAACTAAGATGTTAAAACTCCATAATGTATCTAAAATTAACGGTTTGCTAGCCGATTTAGGAGTATCTTCTCATCAGATAGACACCCCAACCAGAGGTTTTTCTACCAGGTACGATGGCTTACTTGATATGCGGATGAACCAAAAAGCTACATTATTAGCA…	MEEKIYHTPVLLEESIEALNIKADGIYVDVTFGGGGHSLAILSKLNDKGRLFAFDLDLDAQKNMPHDSRLIFINANFKHITKMLKLHNVSKINGLLADLGVSSHQIDTPTRGFSTRYDGLLDMRMNQKATLLAKDIINTYSQDELQRIFSEYSQIRNSKSLAQAIVNNRRNKAITTTQELKEVAIKLSKHHKNINKFLAQIFQAIRIELNQELEALKALLIQSVDIIDNNGRLVIISYHSQEDKMVKNFIKKACFEATLELKDQYGNNLVKYPFKPYNKKPIIASQGEIFRNSRARSAKLRVGIKID	K03438	Bacteria	Bacteroidota	Pseudopedobacter	psn:Pedsa_0127	315.464
	192	LOCUS_01860	sequence001	206826..207104	CDS	hypothetical protein		ATGGAACCAGCAGGGCAATTTTTAATAAATAAAATAAAATTTTGGGCCTTTTTACTGTTAATAATAATTATTTATATAACTAACCGTTTAATTATGGAAAGATTATTGTCAAACAATGTTAAGGAAGCAGATAAACTAGAAGATATAATTTTAAACTATAAAATGGTTAGAGCTAAACTAATGCAAGCTACCAGTAAAAATGAAATGTTAAAAAAAGCTAAAAAATATGGTTTAACAGAAGCTAAAAAACCACCTATAAAAATAACAGTTAAAAAATAA	MEPAGQFLINKIKFWAFLLLIIIIYITNRLIMERLLSNNVKEADKLEDIILNYKMVRAKLMQATSKNEMLKKAKKYGLTEAKKPPIKITVKK	0	Bacteria	Bacteroidota	Cytophaga	chu:CHU_2747	48.1358
	193	LOCUS_01870	sequence001	207104..208870	CDS	penicillin-binding protein		ATGACAATAAAAAACAACATAATTATCAGGGCATATTGTTTTTACGTTTTAGTAATAATAATAGGTTTATTAATTATAGCAAAAATTGTTATTATACAGCTTAATGATACATCAAGAAGCTCAGTACAGTATATAGAAATAGAGTCTATACCAGGAAACCTGTATTCTTCTGATAATAAAATTTTAGCAACCACTATAGCATCTTATGATATACGAATTGATATGAATATAGGACACATTCAAAATAGTGACTATAATCAAATAATAGAAGATGTAAGTACTGCTATAGGTAGTGTTATAAATAATGCTGATAAAAATGCTTTGAAAAATAGGTTGCAAGAAGCAAGAAAATTACGCAATAGATATTTTTTGATAAAATCTGCTATAGGTTTAGAGGAA…	MTIKNNIIIRAYCFYVLVIIIGLLIIAKIVIIQLNDTSRSSVQYIEIESIPGNLYSSDNKILATTIASYDIRIDMNIGHIQNSDYNQIIEDVSTAIGSVINNADKNALKNRLQEARKLRNRYFLIKSAIGLEELQGLKNFNVFQKSNNKTGLMVVKKFKRIYPFSSMALRTIGYSTNNNMVGIEGAYNSYLTSESVKVPITRGLGGIVVPLDADYLGINKGSDITLTIDTKLQSILQEVLLNSLIANKAESGTAILMEVKTGKIKAISNFLQNIDNTYSEKFNLAVGSSIEPGSTFKLASIMAALEDKKFNINDSVNVENGSTKFYNHILRDVTKPQQENITIKEAFKYSSNVGIAKAIWNSYKNNPQQFINRLKQFHMASKLDLDIKGEGMPAIKTPQ…	K03587	Bacteria	Bacteroidota	Pseudopedobacter	psn:Pedsa_0129	446.817
	194	LOCUS_01880	sequence001	208872..210350	CDS	UDP-N-acetylmuramoyl-L-alanyl-D-glutamate--2,6-di aminopimelate ligase		ATGAATATTAGTAAAGAAGACATATTAAAAAGCATTAGCTATATAAAAACTGTTAATGATACGGCTGTGGATGTTCTTGTAAGCATAACTAATATCTATACAGATTCACGTGAAGTAGCGGCAAACAGTATATTTATCGCCTTAAAAGGAGATCTTTACGATGCACACCAATTTATAGATCAGGCTATCTTAAAAGGAGCTGTAATTATAATATGTACAGAATTACCAATAAAACTCCATAAGGACATATTATATATATCAGTATCTGATTCTAAAAGAGCTCTAAATAACCTAATAACTGCATTCTATAGCCAAGAAATAGAAAAAATAAAAATAATAGGTATAACCGGAACAAATGGCAAAACCACTACATCAACATTACTATACCAACTATTCAGC…	MNISKEDILKSISYIKTVNDTAVDVLVSITNIYTDSREVAANSIFIALKGDLYDAHQFIDQAILKGAVIIICTELPIKLHKDILYISVSDSKRALNNLITAFYSQEIEKIKIIGITGTNGKTTTSTLLYQLFSQLGYKVGLISTIDIKINNESYPTKNTTPDILSLNKFLYKMVQQGCKYSFMEVSSHALIQERVKNIDFYIAALTNITHDHLDYHKTFNNYIKAKKILFDNLTAKSIALVNKDDKHSTVMLQNTKADKKTYAIKNMADFKASITEKSLSGMQLCIDNQDIWVKLTGMHNAYNILLVYAIATLIGIDKHRLLTHISKLDPIKGRFEMNYLANGVITVIDYAHTPDGVKNILESINNTKQKDQQIITVIGAGGDRDAEKRPIMANEAYQL…	K01928	Bacteria	Bacteroidota	Imperialibacter	iro:RT717_17670	455.292
	195	LOCUS_01890	sequence001	210358..211593	CDS	phospho-N-acetylmuramoyl-pentapeptide-transferase	mraY	ATGTTATACTTTTTATTTGAATACCTAAAGCAAAAATTTGATTTAATAGGGGCAGGTTTGTTCCATTATATATCATTTCGGACAGCTCTTGCAGTAATAATGTCTCTATATATAACAACTGTATTTGGAAAAAGTTTTATAAAATTATTTTTGAAGTACAGCGTTAAAGAGCCCATACGAGCTTTAGACCTAGGTAACGAAAATATAAAGGCTCAAACACCTACTATGGGCGGAATATTAATAATAATATCCATTCTTATCCCAACACTACTGCTAGTAAAAATAGATAATCCATATATTTTACTTATGCTATTTACAACGGTAGAAATGGGTTTAGTAGGCTTTATTGATGACTACATAAAAGTATTTAAAAAAAATAAAGACGGTCTACCTGGTAAA…	MLYFLFEYLKQKFDLIGAGLFHYISFRTALAVIMSLYITTVFGKSFIKLFLKYSVKEPIRALDLGNENIKAQTPTMGGILIIISILIPTLLLVKIDNPYILLMLFTTVEMGLVGFIDDYIKVFKKNKDGLPGKYKIIGQSICGLVVGLVMYYHPGIVVKENIPNTKNLYDKSYNHTEISSQERFNNNTKSLKTNVPFFKNNQFDYSKLLGTASKHIGPLLFIIAVIIIVIAVSNGANITDGMDGLLAGSASIIISTLGVLAYISGNLVFADYLNIFYIPDSGELMIFAGAFMGATIGFLWYNTYPAQIFMGDTGSLMIGSIIAVFAIIIRKELLLPILCGVFLIESLSIIIQVLYFKYTKRMYGQGRRIFLMAPLHHHFQKNGIHESKIVTRFWIIGFM…	K01000	Bacteria	Bacteroidota	Solitalea	scn:Solca_2741	494.967
	196	LOCUS_01900	sequence001	211601..212959	CDS	UDP-N-acetylmuramoyl-L-alanine--D-glutamate ligase	murD	ATGGAAAAGATTAAGAAAATAGCAATTCTAGGGGCCAGTGAAAGTGGTTTAGGAGCAGCAATACTGGCAAAAAGCAAAGGCTATAATGTTTTCGTATCAGACTTGGGCATTATAAACGATAAATATAAACAAGAGCTTATAAAATATGGAATCAATTATGAAGAAAACAAACATAGCCTGGAAATATTACTAAGCTATAATACGATTATAAAAAGTCCAGGTATTCCAAATAAATCTGATATTATCAAAGCAATAAAAAATCAAAATCTGGAATTATTATCTGAAATAGAATTTGCCAGCAGATTTACTAAAGCTAAAATAATAGGCATAACAGGTACCAATGGAAAAACTACAACAGCATCTTTAGTTTATTACATATTACAAGAAGCTGGCAAAAAT…	MEKIKKIAILGASESGLGAAILAKSKGYNVFVSDLGIINDKYKQELIKYGINYEENKHSLEILLSYNTIIKSPGIPNKSDIIKAIKNQNLELLSEIEFASRFTKAKIIGITGTNGKTTTASLVYYILQEAGKNVIIAGNIGYSFARALIEKPQADYYVLELSSFQLEDIKNFKSDIAIILNITEDHLDIHKTMNEYLKCKFNIIKNQNIGDIFIYNADDELINTFLDNHNIKSRKFPMSLKTDKNVLHDGAIKHGDNIILKNNSQEEYINTNNFALYGNHNMYNSMAAIIAARLYEVKSESLKQSLQSFKNIDHRLEKVATIKGIQFINDSKATNINATWYALESTHTKIILLMGGVDKGNDYSKIKDLVKNKVKIIINLTKDPKQRDKLHEYFQDYVD…	K01925	Bacteria	Bacteroidota	Pseudopedobacter	psn:Pedsa_0132	461.455
	197	LOCUS_01910	sequence001	212980..214116	CDS	FtsW/RodA/SpoVE family cell cycle protein		ATGAACAAATTAATCAATTCAATATACGGAGACAAATATATATGGTCCATAGCCATAGGGCTATCAGCAATATCTCTGCTTGCTGTTTATAGCTCTACATCTCTACTAGGTTATAAAGAAAATAAATTCGTACTTACATATTTAATCAAACATGCCAGCGTAATAATTAGTGGTCTAATTATAATGTATATAACGCATCTAATTAATTATAAATACTATATAAAATTATCGAATATATTAATAGTAATAGCAGTACCACTATTACTATACACACTTTTATTCGGAACATCTATAAACGAAGCTAGCAGGTGGATAAGAATACCTATAATAGATAAAACTTTCCAGACTTCTGACTTTGCAAAATTTGCGCTATTCATATATCTGGCAAAAGAACTTGCT…	MNKLINSIYGDKYIWSIAIGLSAISLLAVYSSTSLLGYKENKFVLTYLIKHASVIISGLIIMYITHLINYKYYIKLSNILIVIAVPLLLYTLLFGTSINEASRWIRIPIIDKTFQTSDFAKFALFIYLAKELAFKQKIIKDFKSGFLPIIAAIIVICVLVAPSNLSTAIMIFATSMLLLVIGRVSFTQILLLIMCGAVIISLTMMYGPRKEVYKNRLEAFISPGKHDLGKNYQRKHAKIAISSGGVFGKGPGNSTQRNYLPSPYADFIFAIIIEEYGLIGASVVVFLYLALLARVIKISLQTDNAFAALLVVSLGFSLVIQALLNMAVAVNLLPVTGVSLPLISMGGTSIVFTCITFGIILNISRTIYTNENKRIKFQ	K03588	Bacteria	Bacteroidota	Solitalea	scn:Solca_2739	439.113
	198	LOCUS_01920	sequence001	214088..215218	CDS	undecaprenyldiphospho-muramoylpentapeptide beta-N-acetylglucosaminyltransferase	murG	ATGAAAATAAAAGAATTAAATTCCAATAAAATAAAAAATTCACCATATAGAATTTTGTTATCCGGGGGAGGTACAGGAGGTCATATATTCCCGGCATTAGCTATAGCTGATGCTATAAAGCTTAAAAACCCTAAAGCACAAATCTTATTTGTGGGCAGCAAAGGTAAAATTGAAATGTCAAAAGTACCAGAGCATGGCTACGACATAATAGGCATCCCTATAGACGGTTTGCAAAGAAAATTATCTTTAAAAAATATTATATTGCCATTAAAGCTGGTATATGCTGTACTAAAAGCTTTGATTATAATAAAAAAATTTAAACCAACTGTAGTTATAGGAACTGGTGGTTATGTATCCGGGCCGGTATTATTTGTTGCAGCCCTAAAAAAGATTCCTACC…	MKIKELNSNKIKNSPYRILLSGGGTGGHIFPALAIADAIKLKNPKAQILFVGSKGKIEMSKVPEHGYDIIGIPIDGLQRKLSLKNIILPLKLVYAVLKALIIIKKFKPTVVIGTGGYVSGPVLFVAALKKIPTIIQEQNSISGLTNKILSRYVTHICVAYDNMQDYFPAKKIIFTGNPVRKQILDVKKLKNLGLEYFNLKSDVQTILCLGGSLGADTINSAILNSLDVIEDNNLQLIWQCGPNYYDKIKKTIRLEKYPNIIIKDFIENVQYAYAVADIIISRAGAMTIAELAIIGKAVILVPSPNVTNNHQTNNALALVKQKAAIYINNNQAEKDLIKTAVELSKNKKEQQKISKNLAKIARCDSSYIIAKLALSY	K02563	Bacteria	Bacteroidota	Solitalea	scn:Solca_2738	375.17
	199	LOCUS_01930	sequence001	215221..216594	CDS	UDP-N-acetylmuramate--L-alanine ligase	murC	ATGAAGCATACAAATATATATTTTATAGGCATAGGCGGTATAGGCATGAGTGCTTTAGCACGCTGGTTTAAACAAAAAGGATGTTACGTGGCGGGTTATGATTTAACAGAAACAGAATTAACAAAACACCTTAGTAACCAAGAGATAGAAATTACATATAATGACAATTCGGATCTAATACCTGATAGCATAAAAAAAAGCCCTCAAAACACTTTAATAATATATACACCAGCTATACCGGAAGAAAACAATATATACAGCTACTTTAAGTACAATAATTTTGAAATAAAAAAACGCGCAGAAGTATTAGGGCATATAAGCCAAGAATATTTTGTTATCGCCGTTGCAGGCACCCATGGCAAAACAACTATAAGTACTCTTATTGCACATATACTAACA…	MKHTNIYFIGIGGIGMSALARWFKQKGCYVAGYDLTETELTKHLSNQEIEITYNDNSDLIPDSIKKSPQNTLIIYTPAIPEENNIYSYFKYNNFEIKKRAEVLGHISQEYFVIAVAGTHGKTTISTLIAHILTHTGYGCNAFLGGISLNYDSNLILSNKKTMIIEADEYDKSFLNLCPNIAIITAIDTDHLDIYGNYDALKETFIEFANKIAPHGILIVNEKIKHTFTKTFNNLISYALNDTNSTLTAENITYSQNYSRFDLFSAHYKIMGIQIPLLGDYNIQNTVAAIAVAKSLNIGDNKIKEALINYKGIKRRGQNIIKTEQTIFIDDYAHHPAEIDALLQSIKTNYPKKSITIIFQPHLYSRTKDLAKEFAKSLSRADDIILLEIYPAREQPIEGI…	K01924	Bacteria	Bacteroidota	Roseivirga	rsr:T7867_09680	424.476
	200	LOCUS_01940	sequence001	216581..217333	CDS	cell division protein FtsQ		ATGAATACTCATAAAAAAAAAATATATATAGCTCTATTAATAATTTTTAGCATGCTGTTTATATTTTTGATCAGCTTAACATATATAGAACGAACACGGTTACCTAAAAAATATAAAATTAAAGAAGCGTATATAATTAACTCTGGTGAAATTAAAAAATTCATAGATATAGCTACAATTATCAGAGAGCACCCTGATTCGCTATCGCTGTTAGCAATACAAGAAATATTCTTGTCAAATCCTTATATAAAAAGCTGCCATTTATCTGTTAATTACAATGGTAAGGCAATTATTAGCTTACAACCCAGAAAAATAATAGCTAAAATAAATAATATCTATAACAAACAATTTTTATTAGATTATGATAATGAGAAAATACCTATAGCAAAAAATTTAGAA…	MNTHKKKIYIALLIIFSMLFIFLISLTYIERTRLPKKYKIKEAYIINSGEIKKFIDIATIIREHPDSLSLLAIQEIFLSNPYIKSCHLSVNYNGKAIISLQPRKIIAKINNIYNKQFLLDYDNEKIPIAKNLELLDIVEIKGSQEKYEYLKEITDNMTLQASTITKYILADSSLKNRVIELKIVENKNIRLLVKSTIDDKKYNFILGNDMQIEKKIKNIHIFFKDIMPKFKTKNYSWINLKYNNQIICYK	K03589	Bacteria	Bacteroidota	Ornithobacterium	orh:Ornrh_0586	69.707
	201	LOCUS_01950	sequence001	217349..218638	CDS	cell division protein FtsA	ftsA	ATGGAAGAAGATTTAGACATACTAGCAGGTTTGGATATTGGAACAAATACAACGAAAATAGCTATAGCACAATACTCAAGCTCCCTTAACACATTAAATTTAATTGCGCTCGAATCTATACCTTCAGCCGGAGTAAATAAAGGAGTAGTAAACAACATAAACGCTGTAGCAGATAAAATGCAAATCCTTATAAACAGCATAACTAAAAACTATAGTATAGAATTAAATACTATAAATCTGGCTATAAAAGATCCTAATATTAAACAATTACAACATAAATTTGTAATAACAAGGAATCCTGGTCAGGCAATATCGGTTGGAGACATAGATAGATTAATAAACGATGCTTATGAATTAGCCGTTTTGCCAGGCAGATCTATATTAAATGCAGCTCCAATA…	MEEDLDILAGLDIGTNTTKIAIAQYSSSLNTLNLIALESIPSAGVNKGVVNNINAVADKMQILINSITKNYSIELNTINLAIKDPNIKQLQHKFVITRNPGQAISVGDIDRLINDAYELAVLPGRSILNAAPIYYNLDNETGIINPVGRMATHIEAYFNIILGETFVLHNLSKCINKVNLNINEVIFSPLASAEACLVNEEREAGAILVNIGSETTEISIFQENVLSYINVIPIGSNLITKDIAEALQILPKQAESIKIEYGSALATSNADIPIPVAGLRGDIFKTIPSRDLNYIIQIRSEEILEYIIAEIKNAGISSKLLGGIILVGGGAKTKNIDILARHMFNTPVRIGNPSEHINGPYKDKMIDPIFATAIGLTVNYKNNIKNQEAVFKSLGTVKK…	K03590	Bacteria	Bacteroidota	Solitalea	scn:Solca_2735	278.1
	202	LOCUS_01960	sequence001	218646..219881	CDS	hypothetical protein		ATGAAATTCGAATTATTTGAAGAAAATTCATCAATAATAAAAGTGCTTGGCGTTGGCGGCGGCGGATCAAACGCAGTAAATCACATGTTTAAGCAAGGAATAAAAGGTGTAGATTTTATAATATGTAACACAGATTCACAAGCCCTGGCAACAAGTCCTATACCGAATAAAATACAGTTAGGAGCAAATTTAACAGAAGGCAGGGGGGCAGGTTCTATACCAGAAGTGGGAAAAAAAGCTGCACTGGAAACTACAAACAAAATACAAGACATATTAAGCAAGCAAACAAAGATGGTATTTATAACTGCGGGTATGGGCGGTGGTACAGGAACCGGAGCCAGCCCGATAATTGCAAAAATAGCTAAAGATCTAAACATACTTACAGTTGCAATAGTAACC…	MKFELFEENSSIIKVLGVGGGGSNAVNHMFKQGIKGVDFIICNTDSQALATSPIPNKIQLGANLTEGRGAGSIPEVGKKAALETTNKIQDILSKQTKMVFITAGMGGGTGTGASPIIAKIAKDLNILTVAIVTIPFAFEGKRRKLQAEEGLRELKKYVDTILVISNDKLRDMYGNLNISEAFSQADNILTTAAKGIAEIITIPGYVNVDFEDVKTVMLGSGGGAIMGSGISEGEDRAQKAVKAALTSPLLNENSIKGAKHILINISSGENEILMDEIAVITDYIQDQAESQADIIWGNCYDESLGNAISVTLIATGFDNSSSKAPGTKQKQNRNATKDYHLKTYVQTTINYDQTEDQSGKYYYDKNNFFNKKTDSSEISSANYREKLKVIESIPAYLRR…	K03531	Bacteria	Bacteroidota	Anseongella	agd:FRZ59_00460	453.366
	203	LOCUS_01970	sequence001	complement(219907..220482)	CDS	D-sedoheptulose 7-phosphate isomerase	lpcA	ATGGATAATATAAAACATAGTTTTCTAGAAGCTCAAAGGATTTTGAATGAATTTGCAAGCTTAGAGGAAAATTTTATTAAAATAAGGCAGGCAGGTGATTTAATAGTTAAAGCTTTAAAGAGTAACAAAAAAATTATATCATGTGGAAATGGCGGATCTATGTGCGATGCGATGCATTTTGCAGAGGAATTAAGCGGTAGATTTAGAATTAATCGAGCGCCATTACCTGCCATTGCTATCTCTGACCCAAGCTACCTGAGTTGTGTTGCTAATGATTATGGGTATCAATATAGTTTTTCTAGATTTATCGAAGCTATGGGGCACCCGGGCGATATCCTTATTGCAATAAGTACAAGCGGAAATTCAGCTAATATAATAGAAGCTGTAAAAGCTGCAAAA…	MDNIKHSFLEAQRILNEFASLEENFIKIRQAGDLIVKALKSNKKIISCGNGGSMCDAMHFAEELSGRFRINRAPLPAIAISDPSYLSCVANDYGYQYSFSRFIEAMGHPGDILIAISTSGNSANIIEAVKAAKKMQMWVVALTGKDGGQLASICDLELRSPASKFSDRVQEIHIKIIHTLVNYIEQCLFNN	K03271	Bacteria	Bacteroidota	Labilibaculum	mbas:ALGA_1383	256.914
	204	LOCUS_01980	sequence001	complement(220475..222442)	CDS	cytochrome c biogenesis protein CcdA		ATGAGTAAAGGTATTTTTTATTTACAAATGCTAAAAAAAACTATATTAGTTTTATTAGTAATTCTTAATTTAATTACATCAAATGCTCTGGCACAAATAGAAAAACCTGTTTCTTGGACATTTTCAACGAACTCAATTAGCGATACGGAATTAGAATTAATATTTAATGTTAATATTAATAAATCCTGGCACATATACTCAACACAATTAAACGAAGAGGATGGCCCGATCCCTACAACATTTCATTTTAATGATTCTCCAAACTATAAATTAATAGGAAAAGTGCAGGAGTTAAATACTCCAACGAAAGCTTTTGACAAATTCTTTAACGCCACAATATCGTGGTTTGATAACAAGGCAGCGTTTAAACAAAAAGTATTAATTAGTAAGCCCTTAGTT…	MSKGIFYLQMLKKTILVLLVILNLITSNALAQIEKPVSWTFSTNSISDTELELIFNVNINKSWHIYSTQLNEEDGPIPTTFHFNDSPNYKLIGKVQELNTPTKAFDKFFNATISWFDNKAAFKQKVLISKPLVNISGYIEYMACNDEKCLPPTNQDFSFNITKESQNAIPDKHTGSLSKSGATNTNIFYIFIIGFVSGLLGLLSPCIYSMIPIVIGYFSKHKKENAVKYSILYSLFILLTYILLGFLITLLFGSAALNNLATNIYFNIAFFIIFILFALSFFGDFEIRLPNFIINKSDKLSTKQNIVGIFFMAFTLVLVSFSCTVPILGTLLVQVSMASNLLYSLSGILGFACSIALPFGLIAIFPRLLLGMPKAGGWMQTIKVTLGFLELALALKFLS…	0	Bacteria	Bacteroidota	Paludibacter	ppn:Palpr_2533	520.005
	205	LOCUS_01990	sequence001	complement(222435..223643)	CDS	M20 family metallopeptidase		ATGATAGCTGGCAATAGCTCTTTAAATCAATTAGTTAATACTGCTACTGAGAATATATTTCCAGAATTGATAAAAATAAGGGAGCACTTACATACGAATCCAGAACTTTCTTTTCAAGAATTTAATACTGCAAAATTTATTCGTGGCATATTAGACGATTTGAATATAGAATGGCAATCTGTTGCAAATACCGGCACTGTTGCTTTAATAGATTGTGGCATAAAAAATGCTAAAACGATTGCTTTAAGAGCAGATATAGACGCTCTGCCTATTAAAGAAATATCTGATAAAAGCTATGCATCAATTAACGCAGGAGTAATGCATGCTTGTGGACACGATGTACACACTAGTTGCTTAGTAGGTGCAATCAAAATAATACTTTCTTTGAAACATCTATTA…	MIAGNSSLNQLVNTATENIFPELIKIREHLHTNPELSFQEFNTAKFIRGILDDLNIEWQSVANTGTVALIDCGIKNAKTIALRADIDALPIKEISDKSYASINAGVMHACGHDVHTSCLVGAIKIILSLKHLLKGNVLCIFQPGEEKLPGGASLILKSNALSPTPDWIIGQHVQPSIEAGKVAFLKGKAMASSDEIYITVKGKGGHGAMPQLTIDPIVIAAQIIISLQQIVSRCANPFTSSVLTIGKIQADGATNIIPGEATITGTFRTMDEQWRNQAKELINKICKNTAEQFGAKAEVNIIHGYPYLINDHDLTDNLSQLAKEYLGDGGVTSIDPTMASEDFAFYSQKFKGCFYRLGVGNKDKNIVSPVHTPTFDIDNNALKVGSGLMAYLTIKKFQN…	0	Bacteria	Bacteroidota	Olivibacter	oli:FKG96_00250	430.254
	206	LOCUS_02000	sequence001	complement(223640..224956)	CDS	dihydrolipoamide acetyltransferase family protein		ATGACAAACGAACCTCTAACAAATACTATACAGTTAATAATGCCGCAAATAGGAGAAGGTGTAACGCACGTAACTGTAAAAAAATGGCTGAAACAACCTGGAGATAGTGTTGGAAAAGATGAAAATATACTAGAAGTTTTTTCTGATAAGGTAGATATTTTGATACAATCGACAAACTCAGGAATTCTGGAGAAACAACTTGTTCAAGCTAATGAAGAGCTCCAAATAAAATCACCTTATGCCCTACTTAATTCGGCAGAAACGGGTAGCGCTAGAAACATTTTTACAGATAACAAAAGTATTAACAATCAACAAACAATAACAACAAATATCTTAGAAAGTAAAAATGAGGAAATAGATACTGCTGCAGATTTTAATCCTACAAACGTATTTTATTCA…	MTNEPLTNTIQLIMPQIGEGVTHVTVKKWLKQPGDSVGKDENILEVFSDKVDILIQSTNSGILEKQLVQANEELQIKSPYALLNSAETGSARNIFTDNKSINNQQTITTNILESKNEEIDTAADFNPTNVFYSPLVKSITKKENISDEELSLIKGSGKDGRIIKDDILNYVKSRSAGSKHYNTKDNKNLDAVTPNKAGQSQKLKDGDNIIPMDNIRKIIATNMIKSKQISPHVSSVVEADVTKIVEWKNNNQQKFLSKNGIKLTFTPIFTEAVAKSLVQYPMINSSVDNDNIIMHKDINIGIATALPNGNLIVPVIKCANEKNIIGLAKDINDLAQKARQNNLSPNDINQGTFTITNMAPFNNIMAFPIIKQPEVAILAIGKITKRVVVTKDNAIAIRD…	K00658	Bacteria	Bacteroidota	Alkalitalea	asx:CDL62_16615	374.015
	207	LOCUS_02010	sequence001	complement(225033..226136)	CDS	DNA replication and repair protein RecF	recF	ATGCAATTAAAAGAAATATCTATACAAACTTTTAGAAACTATGAAAACACTAAAGTCTTATTTGCAGAAAAAATCAATTGTTTTATAGGTAAAAACGGATCTGGGAAAACGAATCTGCTCGATAGCATACACATATTATGTCTAAGTAAAAGCCACCTAACCCATCTAGATAAAGAGAACATAAAGCATTTAGAGTCTCGGTGCTCTTTAAGCGGTACATTTATTAAAAATGAATTTCACGATACAATAAATTGCATTATTGAAGAAAATAAAAAGAAAATATTCCAAAAAAATGACAAACAATATGAAAAAATTTCTGACCATATAGGCATATTCCCACTAATCTTAATAGCTCCCAGCGACATATTTGCTCTATTGAGTAATAGAAAACTACGATTA…	MQLKEISIQTFRNYENTKVLFAEKINCFIGKNGSGKTNLLDSIHILCLSKSHLTHLDKENIKHLESRCSLSGTFIKNEFHDTINCIIEENKKKIFQKNDKQYEKISDHIGIFPLILIAPSDIFALLSNRKLRLKLIDNIISQTNKKYLNALINYNKLLENRNSALKQNNKSCQDLISIYDDELAKYGTFIFNKRDNMINELSIQIDKYYKDISKNSYSIDIKYKSAITSLNQYLQQLSHQLQLDMALGHTSFGIHRDDIEFNINGYNIQKFASQGQQKSFIIALKLAQYDYIHKLTNIKPILLLDDILDKLDFERTNSLIKKIITDDFGQTFITNTNAEPLYEYLKETNNDIKFFLIENGRITEYKH	K03629	Bacteria	Bacteroidota	Solitalea	scn:Solca_4382	313.923
	208	LOCUS_02020	sequence001	226257..226883	CDS	hypothetical protein		ATGTATACTAATAACCTCAGTAAGTTACTTAAAATTATTATTCCTATAGTTATAATAGTGGTAATATGTGGATCAATTTTTATTTGGTATAATAATGTTTACCGGGTAGATAAAAATAGTAATGCTCAGGATGAAAGCTTTATGGCCGTACGTTATTTTGAAGCGCGTAACTGGGATAAAGCGCTAAATGGCGATGGTAATTATCCGGGATTTATTAGTATTATAGATAAATATAAGGGTACTAATACTGCTAATATAGCTAATTACTATACAGGTATAATTTATCTTAATAAAGGGAATTATGATAGTGCTATAAAATATTTTTCCCAGTATGATGCTAAAGATGCTGTAACTAAAATAACTGTTTTAGGGCTATTAGGAGACTCTAATGTGGAACTT…	MYTNNLSKLLKIIIPIVIIVVICGSIFIWYNNVYRVDKNSNAQDESFMAVRYFEARNWDKALNGDGNYPGFISIIDKYKGTNTANIANYYTGIIYLNKGNYDSAIKYFSQYDAKDAVTKITVLGLLGDSNVELKKYDEALIYYKKAINEAKNKEGQLGSVYMLKLGLLYESLNKNKDALDTYNEIKRLYINPPIDNIDKYIGRAEAKL	0	Bacteria	Bacteroidota	Solitalea	scn:Solca_4381	183.726
	209	LOCUS_02030	sequence001	226908..227453	CDS	6,7-dimethyl-8-ribityllumazine synthase	ribH	ATGTCGAGTATAAGTTTTGATATTGTAAAGATTAAAGGTATAAGATCATATAAAGTCGCAAAATCAAGCCAAGTAGCTATATTTTGTTCTGAATGGCATAAAGATGTTACCCTATATATGCTTGAGCAGTGTGAATCTACATTGCATAGTTTAGGAGTAAGAAAAAAATTCATACATAAATATTCAGTACAGGGAGCTCTGGAATTACCATTAGGGGCTCAATTTTTGCTTAATACTAAACCTGATGAGTATGATGCTATAATATGTATAGGTTGCGTTATAAAGGGTGATACTCCTCATTTTGAATATGTATGTCAGGGAGTTAGTAGTGGAATATTAAAGGTTTCTTTGAAGTATAATATACCCATTATTTCAGGTGTATTAACGACTTTTAATAAA…	MSSISFDIVKIKGIRSYKVAKSSQVAIFCSEWHKDVTLYMLEQCESTLHSLGVRKKFIHKYSVQGALELPLGAQFLLNTKPDEYDAIICIGCVIKGDTPHFEYVCQGVSSGILKVSLKYNIPIISGVLTTFNKKQAEERIDGSVGNKGAEIAIAAISMIALKKDIQEKFKKQENSKNQEGK	K00794	Bacteria	Bacteroidota	Chryseotalea	chrw:KA713_10845	131.339
	210	LOCUS_02040	sequence001	227631..228395	CDS	TatD family hydrolase		ATGGTTTTAACTGATACGCATACTCATTTATATTGCCATAACGAGGGCTTGGAAGGTCAGTTAAATAGGGCAATCAGTGGCGGTGTTAAGAGGCTTTTTATGCCTAATATAGATTCAGCAACTATTGCTCCGATGCTTGATATAAGCAGGCAGTATCCCAATAATTGCTTCCCTATGCTTGGTTTGCACCCGGCATCAGTAAATAATAATTATCGAGCTGAATTAGAAAAAATAAAATCTGCATTTACGCCGTTAAATAAAATATGCGGGGTAGGGGAGATAGGTTTAGATTATTTTCATTCTAAAGAATTTGTCAATGAGCAAAAAGAGGCTTTTATAGAACAAATTAGTTGGGCCAAACAATACAATTTACCTATAGTAATACACTTGCGTAATGCA…	MVLTDTHTHLYCHNEGLEGQLNRAISGGVKRLFMPNIDSATIAPMLDISRQYPNNCFPMLGLHPASVNNNYRAELEKIKSAFTPLNKICGVGEIGLDYFHSKEFVNEQKEAFIEQISWAKQYNLPIVIHLRNAYKDFIDIVRKYFPNPINAVVHCFSGDVSQAEELVSLGFFLGIGGILTYKNSTLRDVLQYVPIENIVIETDAPFLAPVPFRGKQNESSYILYTAAQLAKVYNVTMSDIALITTENSKRLFLK	K03424	Bacteria	Bacteroidota	Solitalea	scn:Solca_4390	256.529
	211	LOCUS_02050	sequence001	complement(228397..229905)	CDS	polysaccharide biosynthesis C-terminal domain-containing protein		ATGCGTGTTAGTTTTAACCTGAAAAGTTTTATCAAAAATACTTTTATATACGGATTCAGTTCGGTTTTAGCGCGTATATTAAACTTTTTACTTACCCCCCTGTATGTGCGTAGTTTTGACACTAACGAATATGGCACAATAGTACTATTATTCAGTTGGGCATCTATATTAAATGCGATATTGGCTTTTGGTATGGAAACTAGCTTTTTCAGGTTTTTATTCGATAAGTATAGCAAAAGACAAATCTACACTAATAGTTTTTTTGTTGTATTTGCAATTTCTTTATTGTTTATTTTGTTAACTAATACGTTTATTGATCCAATATCTCAATATATTATCCCTAATTATAAAAATACGAACGAGTACTTATTATACATCCGACTGTTTTCTTTTATATTA…	MRVSFNLKSFIKNTFIYGFSSVLARILNFLLTPLYVRSFDTNEYGTIVLLFSWASILNAILAFGMETSFFRFLFDKYSKRQIYTNSFFVVFAISLLFILLTNTFIDPISQYIIPNYKNTNEYLLYIRLFSFILFFDAITIIPLAYLRARGMALRYSMIKALNIGIYIFLNILFIVFIPYYIKEQLPHYEIISRYYKADWVGYVFIANLISSAFSLLLLAKEFKKVIFKYVNISVISKLTKYSWPIMIANLSFIINENIDKIMLAKLLPDNISEQEVGIYGACSKIAIFLNIAIQAFRLGAEPIFFKHSKEQDANKLYANIMLYFVIAISIVAMIINTNIPILKYFIKANDAVNEHLYWSGLKVVPILLFAYICLGIYMNLSIWYKLGNKTQYGLYISGI…	0	Bacteria	Bacteroidota	Pedobacter	pcm:AY601_4590	465.692
	212	LOCUS_02060	sequence001	complement(230156..230371)	CDS	hypothetical protein		ATGACTGAACTCCCCTGTAAAGTTGATGCATATTCATTTTGGATAGCTACAGTAGCTTTTTCCACTGTTAATGTTGGCACCGACACACTATTAGTAGTATCTGGTGCTTTCTTATTTTTATTATTCGAACATGATGCTAAACCAACAGACACAATTATTAATAGTATCCTAGATATAATACTGATTCTTTTTATAGGCATAAATAATGCTGTATAA	MTELPCKVDAYSFWIATVAFSTVNVGTDTLLVVSGAFLFLLFEHDAKPTDTIINSILDIILILFIGINNAV	0	Bacteria	Spirochaetota	Sphaerochaeta	sbu:SpiBuddy_0393	30.8018
	213	LOCUS_02070	sequence001	230307..231308	CDS	efflux RND transporter periplasmic adaptor subunit		GTGGAAAAAGCTACTGTAGCTATCCAAAATGAATATGCATCAACTTTACAGGGGAGTTCAGTCATAGAAATAAGATCCCAGATAAATGGTTATATAACTAATATACTCGTTAAGGAAGGTTCATATGTCCATAAGGGTCAAGTTCTATTTGAAATAGATAGGCGTATATACCAAGCTGACCTTGATGCAACAATACAAAATAAAAATGCCGCTTCTTCCAGGGTTAAAGCTGCAAAAATAGAGTTAGATAAACTAGGTCCATTAGTTGCAAATAATGTTATCTCTAAAATACAGCTTAAAACAGCTCAAACTCAATATCAGGAAGCTATAGCATCTTTAAAGGAGGCAGAAACAAAAATAGCTACTGCCCAAACTAATATGGACTATAGTATTATAAAA…	MEKATVAIQNEYASTLQGSSVIEIRSQINGYITNILVKEGSYVHKGQVLFEIDRRIYQADLDATIQNKNAASSRVKAAKIELDKLGPLVANNVISKIQLKTAQTQYQEAIASLKEAETKIATAQTNMDYSIIKAPIDGYIGLITKRIGSLIKNTDAEPITVLTSTNTIYAYFSMSELDFHNLYSKLPGRNMDIKTKNIPNVHLKLPDGQIYESNGRISVVTKQIDSTTGSITLRADFPNYNNILLSGGTAKIILNRNITDVIAIPIKAVLDIQDKAFVYVLDKDNKAQQRQIIIGYRNNNFYIIEAGLNPGERIVIDGLNKVSNGTKVINTKS	K03585	Bacteria	Bacteroidota	Chryseobacterium	chz:CHSO_4208	275.018
	214	LOCUS_02080	sequence001	231421..234456	CDS	efflux RND transporter permease subunit		ATGAGTAGATTCCCGGATATAGCCCCTCCTACAATATCTGTGTCGGCAAACTATCCTGGTGCAGATGCAGCTACAGTAATAAGATCAGTAATAATACCTCTTGAGGAAGCTATAAACGGAGCTGAAAATATGCGTTACATGGTATCTTCTGCAAGTAATGATGGTTCAGCTTCTATAGATGTTCTTTTTGAATTGGGTACCAACCCGGATCAGGCGGCTGTAGACGTACAAAATAGAGTTGCCAGGGTTACAAATAGGTTACCTGCAGATGTTATAACATCCGGGGTAGCTACGAGAAAGCAACAAAGAACCGCCCTTATGTACATGAGTATTTATGATACAAGTGGTAAATACGATGAAACATTCTTGCAAAATTATGCTAACATTAATGTTGTGCCA…	MSRFPDIAPPTISVSANYPGADAATVIRSVIIPLEEAINGAENMRYMVSSASNDGSASIDVLFELGTNPDQAAVDVQNRVARVTNRLPADVITSGVATRKQQRTALMYMSIYDTSGKYDETFLQNYANINVVPVMQRVKGVGNVRVFGSKDYAMRIWLDPQKLSSYNLSPQQVIAAIQEQSIETAPGKLGANSSSQLEYVIKYAGKYNNVEDYKKIIIRTEGSQILYLEDIANVELGAANYDVVSRFDSYHGVTLSVLQTAGSNANEVQIALNKVLSEAKAKFPDGIKYQIIFNTKEHLDTSIEQVKSTIIEAFILVFIIVFIFLQDFRSTIIPAIAVPVSLIGTFFFLNLFGFSINMLTLFALVLAIGIVVDDAIVVVEAVHSKMEQENIDGKVATIK…	0	Bacteria	Bacteroidota	Chitinophaga	cpi:Cpin_6105	1183.32
	215	LOCUS_02090	sequence001	234449..235840	CDS	TolC family protein		ATGCGTAAATTGGTAAAATTAACTATATATACATCAGCTATACTATTGTCAGCTTGTAGTGTAAATAATAAATATAAAGTAGACTTACAAGTACCGTCTAAATATCAAAATATAGCACAAAAAGTTTCTAATAAGGCGGCGTTACACACTCTGGAGTGGGATACTTTTTTTAAAGATGCAAATTTAAAAAAGCTTATTCAGGAAGCTATAAATTCTAATTTTGATCTTAATAATGCAACTAAAACTTTGCAAATAAGTGAAAAATATTTTAGGCAATCTAAACTTAACTATTTACCTAATTTAAACTTAGCTATATCTGGCAATTACTCTCCCAAGGATAACACAAATAAACTAGACAATACTTTTAACTTTAATACCGGTTTACAAGTTGCTTGGGAA…	MRKLVKLTIYTSAILLSACSVNNKYKVDLQVPSKYQNIAQKVSNKAALHTLEWDTFFKDANLKKLIQEAINSNFDLNNATKTLQISEKYFRQSKLNYLPNLNLAISGNYSPKDNTNKLDNTFNFNTGLQVAWEVDLWGKLRSNEQAMLAQYLETAAGRQAVKAQIIAQVAQEYYHLHFLHNKLNTLKKYQSLADSTVKIMELQFQAGNTTYLSVQQGIAEKLTIDKMLPQIQENIIITENAINFLIGKFPDKILTTNSPHLVTSDGYAIGVPSDLLRYRPDVQQAEYALTAASAKANITLKEMYPNFTITANGGVQLIKNSVWFNIPNALFALAEGSIIQPLFNKRKLRTNYEIALIEREKAVINFKEKVTNAVMEVSNTLMQLNKLKETRKIVKKKVD…	K18139	Bacteria	Bacteroidota	Mucilaginibacter	mup:A0256_12825	342.813
	216	LOCUS_02100	sequence001	complement(235859..236368)	CDS	hypothetical protein		ATGAGATTTACGCTTCTACCCAATGCTATATATCTATTACTATCTATTAGCATAACTTCTTATGCACAAAGTAATAATAAGACACAGGATACAAACGATATCATTAACAACATTACTATTAAAATAATGGATAGTAATGTTGTTAAGCTATTAGAGAAAAAAGATGATCTGGATAAAAAAACTAAATTACAAGGCTATAGAATACAAATTTTCTCTGGTCCTAGTAGAATTAATGTTTATAGCACACAAGCTAAATTTGCAATACACTACCCTAATGTAAATAATTATATAACTTACGACGGATCTAATTATAAATTACGTGTAGGAGATTTTATATTTTACAAAAATGCTGAAAACTTTAGGAAAGAGATATATAATAAATTCAATATAGCTTTAATA…	MRFTLLPNAIYLLLSISITSYAQSNNKTQDTNDIINNITIKIMDSNVVKLLEKKDDLDKKTKLQGYRIQIFSGPSRINVYSTQAKFAIHYPNVNNYITYDGSNYKLRVGDFIFYKNAENFRKEIYNKFNIALIIKDTINKHITTDNNTEEAPELPANTEHNEDNNILIP	0	Bacteria	Bacteroidota	Solitalea	scn:Solca_4097	84.7297
	217	LOCUS_02110	sequence001	complement(236411..239689)	CDS	preprotein translocase subunit SecA	secA	ATGTTAGAATTGCTTACAAAGATATTTGGTAAAAAATCTGATAGAGATATAAAGAAACTCAAAAACATTCTCAACCATACGAATACTGTTTATAACGATATCCGCCATATATCTAATGACGAACTTAGAGAAAAAACGATAACATTTAAGAGCAATTTAAATAGCCTGCTAAAACCATTAAATAACGACATAGAACAATTAGAAGCTTTAGCTTCTGAAACTAATGATATATATCAAAAATCTGATTTATATCATAAAGTTGAAAAACTAAAAGAACAATCCTATGAAAAAACTCAAGAGTATCTAAATAGTATATTACCTGAAGCTTTTGCTGTAATAAAAGAGACTGCCAGAAGGTTTAAAGAAAATGATGAATTGCACGTAAAAGCAACTGATTTA…	MLELLTKIFGKKSDRDIKKLKNILNHTNTVYNDIRHISNDELREKTITFKSNLNSLLKPLNNDIEQLEALASETNDIYQKSDLYHKVEKLKEQSYEKTQEYLNSILPEAFAVIKETARRFKENDELHVKATDLDKNLATKKDNIIIKDDIAIYKNTWQVSGYNVKWDMTHYDVQLLGGMVLHQGKVAEMATGEGKTLVATSAAYLNALTGKGVHMVTVNNYLAKRDSEWMGPLYEFHGLTVDCIDNYNPHSKDRKQAYLADIVFGTNNEFGFDYLRDNMVNRQNELVQRELNYAIIDEVDSVLIDDARTPLIISGPTGKTNDVTENFEELKPYMEILIKAQNEYIVSAINNAQKLLSDNNSEEAGLLLLRCHRGMPKNKNLIKLLSEPGNKQLLQKTEN…	K03070	Bacteria	Bacteroidota	Solitalea	scn:Solca_4098	1276.15
	218	LOCUS_02120	sequence001	complement(239753..242857)	CDS	basic secretory protein-like protein		ATGAGCATGATAAAAATAAGTAAAAAAGCTTATTTAATATTTACACTCTTATCAACTCTTACTTTAATATTTAACAAACAATCTGTTGCGCAATATTTTGGTAATAATAAAATTCAGTATAAAAAATTACAATTTGAAATATTCGAAACGCCACATTTTAACATATATAACTACTTCAAAAACAAAGAATTTATAAATAACATAGCTAATATATCCGAGTTATACTATAAGCATCATAGCACAATCCTAGAAAGAAATTTAACAAATAAAAATCCTATAATAATTTATGCTAACCACTCTGATTTTAGCCAAACAACATTATCGCCGGAAAATATTGATATAGGAACCGGAGGAGTAACAGAAGGGTTCAAAAATAGGATATTTATGCCAGTTTTTGAA…	MSMIKISKKAYLIFTLLSTLTLIFNKQSVAQYFGNNKIQYKKLQFEIFETPHFNIYNYFKNKEFINNIANISELYYKHHSTILERNLTNKNPIIIYANHSDFSQTTLSPENIDIGTGGVTEGFKNRIFMPVFESRQQNKHVIGHELVHGFQYDILKNTDDISLENIRNIPLWMTEGMAEYMSKGSVDAATALALRDSFINKKLPGIKDLNNLNKYFPYKYGQAFWAFITSNWSDKIIKTLFLNTAKYGYLKALEKTLSCSEEELSQMWKDQTAYIYEPLVNGTTEPIGKEFLGNKSREKLNLAPQLSPDGQFITFFSEKNAISIDLYIAETETGKIIKKISGHTEKLHIDEYNYIEDSGSWGPNSDNYVYTVVSKGRTALIIVDVATGKTIKEIFIKEL…	0	Bacteria	Bacteroidota	Solitalea	scn:Solca_1399	904.434
	219	LOCUS_02130	sequence001	complement(242869..244515)	CDS	hypothetical protein		ATGAATATCAAACTTTATATAAAAAGCTCATTATTAGTAGCCTTCCTGATTATTTTAAGTGTAAATATAAATGCTCAAAGTTTAGATCAGTCTTTAAACAATGCAACAAAACTTATCGAATTAGAAAAATTTGAGTCATCCAGAAATATTCTATCTACTTTAACTTCTACAAAAAAATCTGACGAAGCATATTTCTATACTGGTATTAGTTATCTGTCAAATCTTAATTTTGAGGATCCTAATATTTCAATAAAAGATGCTAAAGAATCCTTTACTAAAGGTATAAACTCTAATAATAAATCTGCTTTAAATTATGTAGGGTTAGGTATCATAAGCTTAGAGGACAATGATAAAAATCAAGCAGAAAATTATTTTAAACAAGCTTTAAAACTTAATAAT…	MNIKLYIKSSLLVAFLIILSVNINAQSLDQSLNNATKLIELEKFESSRNILSTLTSTKKSDEAYFYTGISYLSNLNFEDPNISIKDAKESFTKGINSNNKSALNYVGLGIISLEDNDKNQAENYFKQALKLNNSYLTNLYIGKAYTYTNNKDLEKAIGYLKNAIKRNRKSTDAYITLGDAYLKNNDPNNSILAYKTAQDINPAYFPTYIKQSAIYKYARNYNAALKPLNYIITTDSNYLPAYRHLAELYAASNQTDKALDIYKNQYMPRTDNSCSDNIVYAKFLFQASKYKESANLLKQLKEKCNLKPVFYRLLAYASYNTQDYKTANDAINTFFKEQDPNQFLASDYIYKSNISMSMGDAKEAKTYADKALETSNNSPEVISNLAQESFNLKHYDEAF…	0	Bacteria	Bacteroidota	Solitalea	scn:Solca_3741	334.339
	220	LOCUS_02140	sequence001	complement(244662..245543)	CDS	hypothetical protein		ATGTTCAGAACAGCTAAAATTTTTCTAAAACTATCTATATATACAATTATATTATTGTGCATAATAGAATGTCAAAACTCAACTAAAACAAAAGATAATAACAATTATCAATTGCACATAGGAATAGACTCGTCGCTAAAGTCTATAACAAATGAAATAATAAATTTATTTAATTATTACAATCCAAAATTAATATTAAAAATAGATTACAACAAGGCAGCAATAATTAATAATAATTTTAACGATAATTATTATGATATAATAATTATTCCCAAACAGAAAAAATATAATTGGAGGAACCTAAGCAAACTTAATATATATCCTAAAGAAGAAATGTTGCTTAAAGATGCTTTAGTGTTTATCACTTCTTCTGGAAACCAACTAAGCAACATTAACATA…	MFRTAKIFLKLSIYTIILLCIIECQNSTKTKDNNNYQLHIGIDSSLKSITNEIINLFNYYNPKLILKIDYNKAAIINNNFNDNYYDIIIIPKQKKYNWRNLSKLNIYPKEEMLLKDALVFITSSGNQLSNINIKNLNQEALKFNKLIFDANINQEYYKYLVELNPGIKNNIKIYSDTLNAANLLIYLNSNDLIVTNIAKIINNKKIENNFKILDINSKENFEAYIHPSKENLINNKYPLGIEVVAIYKDTSPYLARSFIDFSLGQISQLVIYKYGLLPRKIYRRVIEINNNAI	0	Bacteria	Bacteroidota	Myroides	mals:NWE55_10385	50.447
	221	LOCUS_02150	sequence001	complement(245554..245745)	CDS	hypothetical protein		ATGGCAAACAAAATACTTCTATTAAAGACAATAAAAATATTAATAGCCTCAGCATATATAGCTTTGGGATTAACAGTTGCTTTTATACTTGATAATCTATCAATAGAAAGCAAACAAAAATATATACTAGGAATAATCATTATCATATACGGAATATTTAGATTAATAAGAACGATTTTACCTAGTAAATAA	MANKILLLKTIKILIASAYIALGLTVAFILDNLSIESKQKYILGIIIIIYGIFRLIRTILPSK	0	Bacteria	Acidobacteriota	Tunturibacter	tpsc:RBB77_18620	29.6462
	222	LOCUS_02160	sequence001	complement(245767..246579)	CDS	energy transducer TonB		ATGCTAAATAATATAAATTTAGAGGATAGAAAATGGATAGAGCTTATATTTCTGAATAAAAATAAAGCCTACGGTGCCTATAAACTACGCAAAAATTATAGCAAAAATATGAGCTTAGCGCTAATATTAGCAGTCCTTATATTTACCCTACCTATATTAATTCCATTTCTAGCACAATTTATAAAACATAAACCTGCTATTAATAATGAACCTGTACATACTTTAGAAATCAGCGATTTAACATTGCCACCACCTATAGACCCTACTTTACCGCCACCGCCGCAGGTAGCGGATCCATTACCGCCTCCGGTTCGTTCAGCGGTTAAGTTTACACCTCCGGTTATAAAAAAAGATTCTGAAGTGCCTAAAAAATTCGATCCCCCTCCGGTAATAGACGAT…	MLNNINLEDRKWIELIFLNKNKAYGAYKLRKNYSKNMSLALILAVLIFTLPILIPFLAQFIKHKPAINNEPVHTLEISDLTLPPPIDPTLPPPPQVADPLPPPVRSAVKFTPPVIKKDSEVPKKFDPPPVIDDIKQDVGIKNVSGKDNAPAKDPDLDNDQSLTGDNQIFLHVEEAPQFPGGLPAFYKYIGENIKYPPLARESGIQGRVFIQFVVEKDGSITDVKVLKGIGYGCDEEALRVVKNSPNWSPGKQNGKTVRVQYNLPIVFQLR	K03832	Bacteria	Bacteroidota	Solitalea	scn:Solca_3744	253.832
	223	LOCUS_02170	sequence001	complement(246586..247203)	CDS	biopolymer transporter ExbD		ATGGCTAATATAGAAACCGGTGGTGGCGCAAAAAAAGATGGTAAAGTTAGATCAAAAAAATTATCAACACGAGTAGACTTTACTCCTTTAGTAGATCTAGCTATGTTACTTATAACTTTTTTTATGCTTACAACCACAATGGCTAAACCTAAGGTTATGGAATTGACTGTTCCTGCCAACGATAAAAAGCTAAAAGAAGAAGAAAAAACTGTAATAAAAGAATCGTCTGTTATAACGCTTTTACTAATACAAGACAATCGTATACTATATTATTTTGGAAGAAAGCTTGCAGATATAAAAGAAACCAACTATTCAAAGGATGGTATCAGGAAAATTTTATTAGACGAAAGTAGAAAAAGAAACCCTGCACTAGATTCAATAAAAATCTATAAACAACAA…	MANIETGGGAKKDGKVRSKKLSTRVDFTPLVDLAMLLITFFMLTTTMAKPKVMELTVPANDKKLKEEEKTVIKESSVITLLLIQDNRILYYFGRKLADIKETNYSKDGIRKILLDESRKRNPALDSIKIYKQQLQDNQISQSSYNELVKKLKSDDNNLIVVIKTSDKAKYDNLVNILDEMLITNIGKYAIVDISKPEINLINTKY	0	Bacteria	Bacteroidota	Solitalea	scn:Solca_3745	214.542
	224	LOCUS_02180	sequence001	complement(247213..247827)	CDS	biopolymer transporter ExbD		ATGGCTAGAATAAAAATACATAGAAAAAGCGTATGGATAGACATGACCTCGATGGTCGATGTATGCTTTCTATTATTAACATTTTTTATGTTAGCAACGAAGTTTAAAGCTGACGATGCTGTAGATATATCAACTCCGGCTAGTATATCTGAACTTGAAATACCTGAGAATACATCTATAAACATACTTATAGACAAAAATAGCCGGGTATTTTTTGGCGTAACAGGGAATCAATTTAGAGGCGATTTACTATCTCGAATTGCAACGCAGAAAAATATAAATTTTTCTAATTATGAAAAATCTATATTTAGGGTTATAGAAAATTTTGGAGTGCCTCTTAACCAGCTAAAAGAATACCTGGATCTTCCTCCATCACAAAGAAAAGCAATGGATAAAGTT…	MARIKIHRKSVWIDMTSMVDVCFLLLTFFMLATKFKADDAVDISTPASISELEIPENTSINILIDKNSRVFFGVTGNQFRGDLLSRIATQKNINFSNYEKSIFRVIENFGVPLNQLKEYLDLPPSQRKAMDKVATGIPVTSDNDATNELYTWILSARRVTGNAPIIIKGDKNANIEVINKVIKTLQSQKANRFSIITDLKKENN	0	Bacteria	Bacteroidota	Solitalea	scn:Solca_3746	212.231
	225	LOCUS_02190	sequence001	complement(247830..248663)	CDS	MotA/TolQ/ExbB proton channel family protein		ATGAAAAACTCCGGTATAAACAGTACTATTACAAGTTCATCAAAGTTTAATTCTACCTTTGCATCATTAGCTATTGTAATATGTATAGTAGTTGCCATACTATTATATACTTTTGTATTAGGCCATCCATCTAATTTTGAAGGCAACAATCCTGCTAATAATCCTGTTAGCGGTGGCTTTAAACACTTTATGGGTTTAATATATAAAGGTGGTTATATAGTCCCTATATTGATAGGAATGGTTCTTATTAATCTTACTGTTGCTATAGAAAGATATTTGACTATATCAGGAGCAGTAGGAAAAGGATCGCTACAAAGCTTTGTGCTTAAAATAAGGTCGTACCTACATAATAATAATATAGAAGGAGCAATCAATGAATGCGATAATCAACAAGGTGCA…	MKNSGINSTITSSSKFNSTFASLAIVICIVVAILLYTFVLGHPSNFEGNNPANNPVSGGFKHFMGLIYKGGYIVPILIGMVLINLTVAIERYLTISGAVGKGSLQSFVLKIRSYLHNNNIEGAINECDNQQGALANVTRSGLISYQEVTSNPKSSKEQKEIVLKKEIEEATNLELPMLEKNLVITATLASGSTLVALLGTVLGMIKAFAALGAAGGGDQMALSIGISEALINTALGIGNAALATFLYAYFTSKIDTITYAIDETSYSIEQTFAKNNS	K03561	Bacteria	Bacteroidota	Solitalea	scn:Solca_3747	317.775
	226	LOCUS_02200	sequence001	249778..250497	CDS	phosphate response regulator transcription factor PhoB	phoB	ATGAAAAAGCCAGAAACAGTAGAAACAATTAAAATCGCTTTAATAGAAGACGATGTACAGTTAAATGATACCTTAAAATTTTGTTTAAAATCAGAAGGATTTAAAGTTTTATCTGCATATTCAATTAAAGAGGGCAGAGAACTAATTATGAGGGAAAGACCACATATAGTATTACTAGATTGGGGTTTGCCAGATGGAGAAGGGGTAGAATTATGCGAGCAACTTAGAAACGACGGATTTAGAAATGTTATATTTTTATTAACTGTCAAAAAAGACAGTTTTGATAAAGTAAAAGCTTACAAGGCAGGCATAACTGAATATTACGTTAAACCAGTGCACCCGGCTGTACTTATATCAATGATATATAATAAACTGGAATTTCTATCTAACGTATCACAG…	MKKPETVETIKIALIEDDVQLNDTLKFCLKSEGFKVLSAYSIKEGRELIMRERPHIVLLDWGLPDGEGVELCEQLRNDGFRNVIFLLTVKKDSFDKVKAYKAGITEYYVKPVHPAVLISMIYNKLEFLSNVSQSEEIYRIDDIEYHPRTHTLFKKGNRIEITVIENRILYYFVSHPNKIINREALNKTVWDNNNNINTRTIDMHIVRLRKKVENDANNPNLIITLRGKGYMFVNKKDEA	K07670	Bacteria	Bacteroidota	Pedobacter	pgj:QG516_16615	219.164
	227	LOCUS_02210	sequence001	250577..251389	CDS	glutamate racemase	murI	ATGAGTCAAGAACAAAGTAGAAATAACCCCATAGCATTTTTTGATTCAGGTATAGGAGGATTAACCGTTTTAAAAGAAATGATGCACCTCCTGCCATTTGAAAAATATATATATTTTGCAGATACTCATAATACTCCTTATGGAGTTAAACCACCTAATATAGTTGTCAATTATATACAGGACGCAGTAGCATTTTTGTATTCAAAGAATATAAAAATGCTTGTAATTGCGTGTAATACAGCAACAGCTATAGCAATAGAGCATTTACGTAACAAATACAAATTTATAATTGTAGGTATAGAACCTGCTATTAAAATCCCATTTGATAATAAACACCCAGGCAAAGTATTATTGTTAGCTACAACTTTGACATTGCAAAGCGACAAACTCAATAACCTT…	MSQEQSRNNPIAFFDSGIGGLTVLKEMMHLLPFEKYIYFADTHNTPYGVKPPNIVVNYIQDAVAFLYSKNIKMLVIACNTATAIAIEHLRNKYKFIIVGIEPAIKIPFDNKHPGKVLLLATTLTLQSDKLNNLIDSVCLDKNLIVKKPADKLVQFAENFDFGSTDVDKYIVSLFNNINLKEFSTIVLGCTHFSYFKDRFNKIIDNDRTIVIDGNYSTALNACNLLGMYGILSQNKDLLPIDFYGTQGKTFNNSYKDKLSYAINYLQSNII	K01776	Bacteria	Clostridia	Acetoanaerobium	cst:CLOST_2401	199.519
	228	LOCUS_02220	sequence001	complement(251376..253439)	CDS	ribonuclease R	rnr	ATGACAAATAAAAATAAAGATAAAGCAATCAGTATATTCGCAAAAATGCTGTTAATTAAAAACATAGCTAAGCTTTTTAACTACAAGTTTCTCAAACTAAAATTTTCTAACACTAAAACGTCTACAATTAACGAAACAAAATCCGGCAAGAAATATAAAAACAAACAAAATTTTAATAAAAAAGTTGGAAATAGCCATATAACAGGAACTTTGTATTTAAATAATTACACTAAATCATATGTTGCTAATGATCAACATAAAATATATATATCTAAAAGAAATACTTCTACCGCTCTGCATAGGGATCTTGTAGAGGTATACTGTCAAAATCCAGAAGTTGGTAAAGCTAACCGTATAACTAAAATATTAAAAAGGAGTAAAATATATTATGTCGGAATT…	MTNKNKDKAISIFAKMLLIKNIAKLFNYKFLKLKFSNTKTSTINETKSGKKYKNKQNFNKKVGNSHITGTLYLNNYTKSYVANDQHKIYISKRNTSTALHRDLVEVYCQNPEVGKANRITKILKRSKIYYVGILRKDKDDYYLHPDDNKVLKPIIIPKERIKNTAVGTKVVVKITMWKSDKLVGEIKNILGVPGDSDVENKAIIAELGFSEKFPKNVQDLANSLDETISKAEIKDRYDFRDTTTFTIDPIDAKDFDDAISIKTLDTGNYQIGVHIADVSQFVKEDDLLDIEAQKRATSVYLVDGVIPMLPERLSNNLCSLKPNVDRLTFSVVFEITKDYKIKNYSIHKAIIHSNKRFTYEEVQEILDKKKGLFYNELNILNNIAKALRKNRIRNGSINF…	K12573	Bacteria	Bacteroidota	Pseudopedobacter	psn:Pedsa_1242	581.637
	229	LOCUS_02230	sequence001	complement(253494..255851)	CDS	transglycosylase domain-containing protein		ATGTGTACTAACAATCCTGGCACTAAGAAATTCATAAAATTATTCTGGATTATATTCTGCAGTATACTAGGATCAATAGCTTTATTAATAACTTTAACATATTTCGAAGTATTTGGCAAACTACCAAGCTTTATAGAGCTAGAAAACCCCAAAAGCAATATTGCATCGGAAGTAATATCTTCTGATGGACATAACCTGGGAACCTATTATACTGAATATCGCTCTATGGCGGAAGCTAAAGAAATATCTCATAACGTTATAAATGCCCTTATTGCTACAGAAGATATACGATTTTATTCACATTCGGGAATAGATTTTTACAGGATGCTATCCATATTCTACTTTAATTTAATAGGTAAAAAACAAGGTGCAAGTACAATAACACAACAATTAGCACTT…	MCTNNPGTKKFIKLFWIIFCSILGSIALLITLTYFEVFGKLPSFIELENPKSNIASEVISSDGHNLGTYYTEYRSMAEAKEISHNVINALIATEDIRFYSHSGIDFYRMLSIFYFNLIGKKQGASTITQQLALNLFDKREKDLIKRLIQKIKESIIAIQLEKRYTKETIAAMYLNTVFFGSNAFGIKAAAKTFFNTTPDKLTINQSAILIGALKGVTLYSPIRNPQRAIIRRNVVLKQMVKANLLSKAQYVAYAAEDLNLDYHPINNVDGLAPYFREVLKKEIVDMINDGTIAKKADGSTYNIYKDGLKIYTTINSTLQKKAEEAIAENLKSLQEDFFKYWQDKNQYPWTNIPGYIDKAIETSLAYKELASEGLSKTEIYLKLNEPVLTTLFSWDGPKE…	K05366	Bacteria	Bacteroidota	Solitalea	scn:Solca_3303	822.002
	230	LOCUS_02240	sequence001	complement(255943..258636)	CDS	hypothetical protein		GTGCAACAAAGCAAATATTATATTAAATTCAGACTTAAGATTTATATAGTTCTAGCATCTATCCTACTATCCAGCTGCGGAACTAGCCAATTATCTAAGCTATACCATAATTTCAATGCAAGGTTTAATTATTTAATTAATGCTAGAGAATTATATAACAAGACACTAACCGAATTTGAAATATCGAAACCGGACAATTATAATAAACCTGAGCCTATTAAGATTCCCACTGAATCTGAAGCTTTAAGCATGTCAGATAATCTTGACGAAGTCATAAAAAAAGCCTCTTTTATAATAAAAAAACATTCAAATAGTACATATATAGAAGAAACCTATATGCTGGTTGCAAAATCAAATTTTTATAAACTAAACCTTAACAATGCAAGTAACATATTCCAA…	MQQSKYYIKFRLKIYIVLASILLSSCGTSQLSKLYHNFNARFNYLINARELYNKTLTEFEISKPDNYNKPEPIKIPTESEALSMSDNLDEVIKKASFIIKKHSNSTYIEETYMLVAKSNFYKLNLNNASNIFQYIYNNFNNVKIKQEAMAYNALCKMLLGLNEEANESIDIALNITKEPKEINNIIYKANAQILAHNNHFLFAAEQMNLAALYSNKNNRTELLRNKLIEAFYYKKANNNIASENIYKDIIDNNTKPKAVINNAKINYLMSLIANKTSISKIEEEVLQEINKDENKYDPLFQSQLYYLLGTLYADDKNYDKAITNFDNSVKKAGVNNLYRQAIGNKAIGDIYYENKKNFKEAVRYYDMVIAASLTNIPGYNILQIRKTNLNNINNELAAI…	0	Bacteria	Bacteroidota	Solitalea	scn:Solca_3302	340.887
	231	LOCUS_02250	sequence001	complement(258672..260216)	CDS	glycoside hydrolase family 10 protein		ATGCATATTAACCATACTTCCCTGAAAACCAAGATTGTTATAATTATAGGAGTTGTAGGGTTTTTCCTTTCAAATAACCTTATAGCTCAGGAAATATACCCAAAAAGAGAATTTAGGGGTGTGTGGATTACTACTGTTAATAACATAGACTGGCCGTCCCAGCCTGGATTAAATTCTTACAGACAGCAAGAAGAGATAATTAATATATTAGATCAGCTTGAATCGATAGGTGTAAATAATGTAATACTACAAGTACGCCCTTCAGCTGATGCTTTTTATGCACAAAGCAATGAACCCTGGTCATATTGGTTAACTGGCAAGCTGGGGAAACCACCTAAGCCTTACTATCAGCCCTTAAAATTTATTATTGATGAAGCACATAAACGTGGCATAGATGTG…	MHINHTSLKTKIVIIIGVVGFFLSNNLIAQEIYPKREFRGVWITTVNNIDWPSQPGLNSYRQQEEIINILDQLESIGVNNVILQVRPSADAFYAQSNEPWSYWLTGKLGKPPKPYYQPLKFIIDEAHKRGIDVHAWLNPFRAVQDRTKARRYNNPIITEKPTWFVYYDKQILFNPGVPEVRQYINNIVANLVRNYDLDGIHFDDYFYPYPVPGKYFNDYRTFKQYNPTQIPNIDDWRRHNVNIFVESVNRTIKSIKPYIKFGISPFAIWQNSSQTPLGSETAGLSSYKTLEADSRLWIKNGWVDYVAPQVYFHIGHPKANFTCLVSWWGSNSFGRHVYVGMAAYKVGTDRKNWNQDQLTRQIEVSRLYNHTVHGQIYYNTSSFLKNPIGSTSKIKNNAY…	0	Bacteria	Bacteroidota	Solitalea	scn:Solca_4063	513.457
	232	LOCUS_02260	sequence001	260426..261574	CDS	N-acetyl-alpha-D-glucosaminyl L-malate synthase BshA	bshA	GTGAAAGTAGGTGTAATTTGTTATCCAACCTATGGAGGTAGTGGGACAGTAGCTGTAGAGCTAGGCAAAGCTTTTGCTAAGGTTAATCATGAAGTACATTTTTTTTCTTATGAAAAGCCCCGTAGATTAGACATAAAACGGCCAAATATATTTTTTCATAAAGTACAAGTTCTTAAATACGATTTGTTTAAGTACCCATCCTATGATTTGGCATTAGTAGGCAAAATAGTCGAAGTTGTTACGGAAGAAAAACTAGATATTTTACATGCTCATTACGCGATTCCTCATGCTCATGCTGCTTTTATAGCACAAAAAATATTATATACTAAAAATATTAAAATACCATTTATAACGACTTTACATGGTACAGATGTAGAAATAGCCATACAAAATAATATA…	MKVGVICYPTYGGSGTVAVELGKAFAKVNHEVHFFSYEKPRRLDIKRPNIFFHKVQVLKYDLFKYPSYDLALVGKIVEVVTEEKLDILHAHYAIPHAHAAFIAQKILYTKNIKIPFITTLHGTDVEIAIQNNILGLPIEFDLNMSNGITSVSENLKHKTLSNFDIRQNIEVIPNFIDLDKFKTISKTAKRKVKEKIFLASDEKILIHVSNFRSTKRVLDVIKIAKKVMDHMHVKLLMIGDGPDICMAKKLSEDLNISDKVFFCGNQNYVEKYLSISDLFLLPSEHESFGLAALEAMACGVPIISTNIEGIPEVNKQGQTGFLSNLGDINDMAEKAMYLLNNNERLCEFKKNAASHAKTFNIDRVQPIYEKYYTDIINQHKYK	K00754	Bacteria	Bacteroidota	Olivibacter	oli:FKG96_05010	389.808
	233	LOCUS_02270	sequence001	complement(261696..262463)	CDS	hypothetical protein		ATGCAAGAAAACAGTAAAGATTTTAGTAAAGAAAAAGAGAACAATCTATGGCCTATGCGCTTAAATAAGTTCATAGCTAGATCAGGATTATGCGCACGTCGGGAAGCAGATATTTTAATTACTCAATCCAAAATTAGTGTAAATGGAAATATTGTTGTCGACCTAGGTTATAAAGTGCAAAAAAATGATGTTGTTAAGTTTAAAGATGCTCCTTTAAATCCGGAGGTTTTTGAATATATATTATTAAATAAGCCTAAAGATTTTATAACTACAACTTACGATCCACAAGACAGGAAAACTGTAATGCAACTAGTAAACACAGCTAGTGACAAGCGCCTATATCCAGTAGGTAGACTAGATAGAAACTCGACAGGTTTACTAATATTAACAAATGATGGT…	MQENSKDFSKEKENNLWPMRLNKFIARSGLCARREADILITQSKISVNGNIVVDLGYKVQKNDVVKFKDAPLNPEVFEYILLNKPKDFITTTYDPQDRKTVMQLVNTASDKRLYPVGRLDRNSTGLLILTNDGELAKYLTHPSSNVEKVYHVLLNKSLKEPDLIKIQSGLYLEDGFIKPDEIAYPNFNNKKEVGITIHSGKNHIIRRIFKHLHYEVIKLDRVLYHTLTKKDLPRGKWRRLTKFEILALKKLSKSL	K06178	Bacteria	Bacteroidota	Solitalea	scn:Solca_4367	291.197
	234	LOCUS_02280	sequence001	complement(262447..262638)	CDS	hypothetical protein		ATGGGAGAAGCAATCAATAAGTATACATCATATTTAAACGTACATAACAATACTTTATTTATTAGTTTCTCAAATAGTGTACTAACGACAGAAATAAATCTGTCCAAAACTAAAACTATAAAAAAAATAAATTTGTTTTTAGGGCATAACTTTATAAATGAAATAAGCATAGTAAATGCAAGAAAACAGTAA	MGEAINKYTSYLNVHNNTLFISFSNSVLTTEINLSKTKTIKKINLFLGHNFINEISIVNARKQ	0	Bacteria	Bacteroidota	Filimonas	fln:FLA_4123	46.595
	235	LOCUS_02290	sequence001	complement(262787..265393)	CDS	ATP-dependent chaperone ClpB	clpB	ATGGCTATCAACTTCGATAAATACACAATAAAAGCTCAGGAAGCGCTAGATATAGCTTCAAAAACAGCTATCAACAACCAAAACCAAGCATTGGAGCCGATACACATCTTCAAAGGATTATTAGATGTTAGCAATAGCACAGCTACATTAATACTGAATAGGTTAAATATCGATTTAACCGAAATTAATGAAGAAATTACAAAACAATTATATAAACTACCAAAGGTATCATTGACAAATAATCAGGTATATTTAAGCGATAGCAGTACCCAGGTATTAAGCAAAACTGAAGAATTAGCAAAAAAATATAATGACGATTTTATAAGTGTAGAAATGCTTTTGCTAAGCATGGTAATAACAAAAAATAATGTCTCTGATTTATTAAATAAACTTGGAATC…	MAINFDKYTIKAQEALDIASKTAINNQNQALEPIHIFKGLLDVSNSTATLILNRLNIDLTEINEEITKQLYKLPKVSLTNNQVYLSDSSTQVLSKTEELAKKYNDDFISVEMLLLSMVITKNNVSDLLNKLGINEQNIITTMDKVRNGNTANSQTAEESYDALNKYAKNLNEMAKSNKLDPVIGRDDEIRRVIQILSRRTKNNPILVGEPGVGKTAIAEGIAHRIINSDVPDNLQQKVIYSLDMGALIAGAKYKGEFEERLKGVIKEIEKSNGDIIIFIDEIHTLVGAGGGEGAMDAANILKPALARGDLRAIGATTLSEYQKFFEKDKALERRFQKVIIDEPNAQDAISILRGLKERYENHHKVRIKDEAIIAAVELSMRYITSRFLPDKAIDLIDEA…	K03695	Bacteria	Bacteroidota	Solitalea	scn:Solca_0887	1093.95
	236	LOCUS_02300	sequence001	265745..265984	CDS	hypothetical protein		ATGAAAATATTAAAGCCATTTATAATAGCATTGTTTTTAATATTACTAAGTGTAGCAATATGTATATTAAACGTCATAACTATAAAACAGTTTGCTTATTATACCCATGATAAAACAGCAACAGAAGTATTATTTAAAGGTATATTTGTTTATATATTACAACCATTTTCTGCGTTTAGTTTATTATTTGTAGGAATAAAAACTATCACAAAAAAAACTCAGTTGAATAAAACCTCTTAA	MKILKPFIIALFLILLSVAICILNVITIKQFAYYTHDKTATEVLFKGIFVYILQPFSAFSLLFVGIKTITKKTQLNKTS	0	Animals	Reptiles	Trachemys	tst:117873864	31.9574
	237	LOCUS_02310	sequence001	complement(265981..267090)	CDS	hypothetical protein		ATGTATTACAACAGATATAAGAATAACAAAGAGAAAAAAAATATTATCAAAGAGTGGACGATAGCCATAATAATTGCTCTCCTAGCTGTTATACCAATACGTATGTTCATAGTAGAAGCCTATAACATACCTTCATCGTCTATGGAGAAAACTCTGCTTACAGGTGATTTCCTCTTGGTAGAAAAATTATCTTATGGGCCCAGACTCCCTATAACGCCTCTGGCTGTTCCTCTTACCCATCAATCCTTTCTAGGGATGCAGGCTTATTCTTCTAACATACAGTTTAACTACAGGCGCATTAAAGGCTTAAACGCTATTAAACACAACGATATAGTAGTATTTAACTATCCACAAGATAAAATTGCTGACAATATATATCGCCCTATAGATAAAAAAGAA…	MYYNRYKNNKEKKNIIKEWTIAIIIALLAVIPIRMFIVEAYNIPSSSMEKTLLTGDFLLVEKLSYGPRLPITPLAVPLTHQSFLGMQAYSSNIQFNYRRIKGLNAIKHNDIVVFNYPQDKIADNIYRPIDKKENYIKRCIGLPGDIISIKNSQSYINNKKISDPNNLQYAYIINTNGRMFNNKLLEDNDIFLQIIQNNLYYGFLTNKQVGILKNLDNVIKIEKAIIREKVSSSEVFPHKINEYKWNIDNFGPLWIPAKGETIKLTIKNLPLYSLVIQDYEHNNLEVKNNKIYINGIETNQYTFKMDYYFMMGDNRHNSLDSRYWGFVPEDHIVGKPLLIWLSLNPRKTFLNKIRWSRLFKKVQDSDPNN	K03100	Bacteria	Bacteroidota	Anseongella	agd:FRZ59_17670	341.658
	238	LOCUS_02320	sequence001	complement(267102..267842)	CDS	4-hydroxy-tetrahydrodipicolinate reductase	dapB_1	ATGAAAATAGCATTAATAGGGTATGGAAAAATGGGCAAACTAATAGAGAGTTTTGCAATAGATCAAGGCCATACTATAGAGCTAACAATAGGATCTGAAAATACCAGTGATTTAACTATAGATAAACTAAAAAAATGTGATATAGCTATAGAATTTAGTACTCCTAATAGTGCACTGGAGAATATATTAACGTGTGTAAATGCACGAATTCCACTAGTAGTTGGCACTACAGGCCAATGGTATGAACAATTAGATTTAGTAAAAAAAGAAGTAGAAGCAAACAAAACAGCGTTATTATATGCAACTAATTTTAGCATAGGAGTCAATATATTTTTTGCTATAAATAACTATTTAGCGGAAATAATGAAATCATACAATAATTATAATCCTGAAATTGAA…	MKIALIGYGKMGKLIESFAIDQGHTIELTIGSENTSDLTIDKLKKCDIAIEFSTPNSALENILTCVNARIPLVVGTTGQWYEQLDLVKKEVEANKTALLYATNFSIGVNIFFAINNYLAEIMKSYNNYNPEIEEIHHTQKKDSPSGTAITIANGILSRLTNKTKWENIVLKDNEKHHFSNDTLQIKSVRKDPAPGTHIVKYISPTDTIQICHEAFNRNGFALGSVLAAEWLHGKKGIFTMEDIIKF	K00215	Bacteria	Bacteroidota	Mucilaginibacter	mup:A0256_07875	261.536
	239	LOCUS_02330	sequence001	complement(267860..268498)	CDS	hypothetical protein		ATGCTTTATCTGTTTAAAATTACCACTTTATTAACCCTATTATTAATAGGAGTTTCTCAAATATGTGCATCTGCTAAACCTTCGCCTTTAATAAACACTGAAAACCAACTCGATAATAATACCTCGGGTAATAGTATAAATACTAAACAAATAAACTCAGAGTTTGTAAAGCAAAAATATTGGGTACAATCTCTTGTATTGCCTGGCTTAGGTCAAATTAAAAATAAAAAATACTGGAAGCTCCCAATTATATATGGTGGATTTGGTGCTTTAGCTTACTCAATAGTATGGAATAACGGATATTATAACGACATGATAAACGAATATAAAGCAAGGACAGAGAACAATACAAACCTAAAACCTAACCCTATATATGATAATGTTCCGCTTAATCAGTTT…	MLYLFKITTLLTLLLIGVSQICASAKPSPLINTENQLDNNTSGNSINTKQINSEFVKQKYWVQSLVLPGLGQIKNKKYWKLPIIYGGFGALAYSIVWNNGYYNDMINEYKARTENNTNLKPNPIYDNVPLNQFINAANYYKRNLTLSVIVAIALYGLQIIDAYVDQELAKFEVNDNLALKISPHINNFAYRNYKDTISVPYGLKLSLSLNIN	0	Bacteria	Bacteroidota	Solitalea	scn:Solca_2893	147.132
	240	LOCUS_02340	sequence001	complement(268555..269466)	CDS	ParB/RepB/Spo0J family partition protein		ATGAGTTCAAAAAAAACATCTCTAGGAAAAGGTCTGGAAGCTTTACTCAAAGATAGTTACCTTTATAATACTAGCTCACAGCCATCAGAGCGAAGGAGCGTAGCATTTATTCCAACTAATAAAATACAAACAAACCCATTCCAACCACGTAAGGAGATTAAGCATGAAACTCTTGTAGAATTATCTGAATCTATTAAGGTACACGGTCTAATACAACCAATTACAGTTAGAGAAATTAAAAATGGCTCTTATCAACTAATATCTGGAGAGCGTAGATTAAAAGCTTCAAAAATGGCTATGGTAGAAGAAGTACCTGTATACATAAGAACTGCCAATGACCAGGATATGCTAGAGATGGGGCTTGTAGAAAATGTTCAACGAGAAGATTTAAATGCCATA…	MSSKKTSLGKGLEALLKDSYLYNTSSQPSERRSVAFIPTNKIQTNPFQPRKEIKHETLVELSESIKVHGLIQPITVREIKNGSYQLISGERRLKASKMAMVEEVPVYIRTANDQDMLEMGLVENVQREDLNAIEIAISIKRIIEECNLKQEEVSTRLAKSRSTITNYLRLLKLAPEIQIAISNNDISMGHAKALLSVQNNLLQVKLFRKTIKQNLSVRKLEELIKNSIELKEEKIKVESNISTDEQQSLCKGIEKMIIQKTGIEPKVKININSYKGEIKFIINSKSELEYLSSIFEGLQDNQL	K03497	Bacteria	Bacteroidota	Fulvivirga	fuv:JR347_10970	251.906
	241	LOCUS_02350	sequence001	complement(269477..270271)	CDS	AAA family ATPase		ATGAATAAAGTCATAGCTATAGCTAATCAAAAAGGTGGGGTTGGTAAGACAACTACTGCTATTAATTTGTCAGCAGGTCTTGCAATATTAGACCAAAAAACCCTTTTGATAGATGCTGACCCACAAGCAAACAGCACTTCAGGTATAGGCATAAATCCTAAAGAAATTAAAGGCGGGACTTATGAATGCATAATAAATGATCATTCTCCCAAGGAATATATACAAAAGACAAATATTAAAAATTTAGATATATTACCTGCTCATATTGATCTGGTTGGATCAGAAATAGAAATTATAAACTTAAAAGATCGAGAGTATAAAATAAAAAATTTTTTAAAGCATATAATAGATGATTATAAATATATAATAATTGATTGTTCGCCGTCTTTAGGCCTAATA…	MNKVIAIANQKGGVGKTTTAINLSAGLAILDQKTLLIDADPQANSTSGIGINPKEIKGGTYECIINDHSPKEYIQKTNIKNLDILPAHIDLVGSEIEIINLKDREYKIKNFLKHIIDDYKYIIIDCSPSLGLITINSLVAANSVIIPVQCEFFALEGLGKLLNTIKIVQNRLNKELQIEGILLTMFDKRLRLSNQVVKEVRKHFQKLVFNTIISRNTKLSEAPSFGLPVVMHDAISAGAVNYLNLANEIIDRTMQSNHRLVATN	K03496	Bacteria	Bacteroidota	Sphingobacterium	shg:Sph21_0428	382.874
	242	LOCUS_02360	sequence001	complement(270500..271885)	CDS	class II fumarate hydratase	fumC	ATGGAATTTAGAGTAGATCATGATACAATGGGCGAAGTTAGAGTCCCTAAAGACAAATTGTGGGGAGCTCAAACGGAACGCTCACGTAATAATTTTAAAATTGGTGAAAAATCTTCTATGCCAATTGAAGTCATAAAGGGGTTTGGTTATTTGAAAAAGGCTGCAGCTCAAACTAATTTTGAGCTGGGAATTCTGGACAAAGAGAAAAGAGATTTGATTATAAAAGTATGCGATGAAATTATTGAAGGTAAGCTTGATGAACATTTCCCACTTGTAATATGGCAAACTGGTTCGGGGACACAAAGCAATATGAATGTCAATGAAGTTATAGCTAACCGCGCTGAGCAAATGCTAAATAAAAAGTTGGATGGATCAAAAACATTTATACATCCTAACGAT…	MEFRVDHDTMGEVRVPKDKLWGAQTERSRNNFKIGEKSSMPIEVIKGFGYLKKAAAQTNFELGILDKEKRDLIIKVCDEIIEGKLDEHFPLVIWQTGSGTQSNMNVNEVIANRAEQMLNKKLDGSKTFIHPNDDANKSQSSNDTFPTAMHIAAYNIVTHNTIPALEKLKNALTEKVNEFKDIVKIGRTHLMDATPLTLGQEFSGYEAQISFGIKALKNTLEHLSELALGGTAVGTGLNAPKGYADKVAKNIAKYTGLSLKSAQNKFEALASHDAIVETHGALKQIAVSLMKIANDIRMMGSGPRSGIGELLLPENEPGSSIMPGKVNPTQCEALTMVCAQVMGNDVAISVGGATGHYELNVFKPMIIANFIQSARLIGDAVVSFVEHCLLGTKANQKEI…	K01679	Bacteria	Bacteroidota	Fulvivirga	fuv:JR347_04250	669.463
	243	LOCUS_02370	sequence001	271962..272591	CDS	hypothetical protein		ATGAAAATTTTAGTAGTAGCAGCCACTCATGCTGAAATATTACCATTTATAACTAAAGTTAAGTCTAACAGCACACATATACTAATAACAGGTGTCGGTCAGGTTTTAACTGCTTTTAATTTAACTAGAAAAATTCTTCAAACAGATTGCGATTTTAATCTGATAATAAATGCTGGTATAGCAGGGAGTTTTGATTTTAATATGCCCCTGGGGTCAGTGCACCAGGTAGTTAGTGATTGTTTTTCAGACTTCGGTATAGAAGATAAAAATTTATTCATACCCATACACAAAGCGCCATTTTTTCAGGATGATATTATTAACGACCAAGGATTGATAACAAACGACTTTATTCTTGAGAGCTTACCCAGATCGAGCGCTATAACGGTTAATACTGTCCAT…	MKILVVAATHAEILPFITKVKSNSTHILITGVGQVLTAFNLTRKILQTDCDFNLIINAGIAGSFDFNMPLGSVHQVVSDCFSDFGIEDKNLFIPIHKAPFFQDDIINDQGLITNDFILESLPRSSAITVNTVHGEKNSIDRVKKNYPYQLESMEGAAFLYVCKALNIKCLQLRAVSNYITERNTDSWKINLAIENLNKNLINIVDSISN	K11783	Bacteria	Bacteroidota	Solitalea	scn:Solca_4157	181.8
	244	LOCUS_02380	sequence001	complement(272584..273021)	CDS	dUTP diphosphatase	dut	ATGGTTATACCAACTATTAATAACAGCAATAATGATTTGCCTTCTTACGAAACCCATGGAGCAGCGGGAATGGATTTAAGGGCTTACCTACCCAATAGTAGCGTGGTTATCAACTCTATGGAGAGAAAGCTAATTAATACAGGCATAAAAATGGAAATACCTAAAGGTTATGAGGGCCAAATAAGACCAAGAAGCGGCCTGGCTTTAAAAAGCGGTATCACTGTATTAAATACTCCTGGAACTATAGATTCAGATTTTAGAGGCGAAATCCAAATATTACTAATTAATTTAAGCCAGGAACCTTTCACTGTAAATAATGGAGATAGAATTGCACAAATAGTGTTTTCTAAATATGAAAGTGCTACTCTTTCCTTATCAAATCAACTAAGTGATTCAAAA…	MVIPTINNSNNDLPSYETHGAAGMDLRAYLPNSSVVINSMERKLINTGIKMEIPKGYEGQIRPRSGLALKSGITVLNTPGTIDSDFRGEIQILLINLSQEPFTVNNGDRIAQIVFSKYESATLSLSNQLSDSKRGDQGYGHTGIN	K01520	Bacteria	Bacteroidota	Capnocytophaga	coc:Coch_0751	181.8
	245	LOCUS_02390	sequence001	complement(273034..273489)	CDS	hypothetical protein		ATGAAGTTTAAATTTATATATATAATAAGTCTATTGATATTTTTTTCATGCAAAAAAGACACAAGCTATTTCGATTCAGAATTATCACAGATTAAAGATCTGATAAAAAAAGAAAATATAACCCCTATAGAATCAGATGAAAATAATGGTGTATTTTATAAGCTGATGAAGGATTCAGGTACTGAAAGCATTCATCCAGGAAAAGGATCTTATATATCAGTCCAATATAGCATAAAGTATATCAATGGAACTACTGCCAAATCTGATACAAAAGCCGAGCTATATCTTTACGAAGCACCTAAATCGTGGCAACTAATTTTGCCTAAAATGAAGGAGAAACAAGAAATGATTATAATATCTACTTCTAATATCTCTTATAGTAAAAAAATTACTGATGGC…	MKFKFIYIISLLIFFSCKKDTSYFDSELSQIKDLIKKENITPIESDENNGVFYKLMKDSGTESIHPGKGSYISVQYSIKYINGTTAKSDTKAELYLYEAPKSWQLILPKMKEKQEMIIISTSNISYSKKITDGLNTDKQPLYFYINLLSIK	K03772	Bacteria	Bacteroidota	Niabella	nso:NIASO_18405	41.5874
	246	LOCUS_02400	sequence001	273656..274357	CDS	hypothetical protein		ATGTTTTCCTGCAATAGAAACACCCGGCGCGATTATAAAAATAATAGTAGCAATGCTTTAAGCCTAGAAGGCAAAATAGAAAATATAGATGCATTTAAATCTATTGCTATAAATAATAATTTAGAAGGTACTAGCATAAGGACCTTAGGTTTATTATCCATAAATAATCAATCTAAATTGAATAAAGTAAACGTTGATATAACAAATATTTTAGGAAAACAAATCAGTGTGTCTGCAGGTATTTTTGGATTTGTTGAAGTGGCAAAAGTATATATAGATAAGGATTCAGTAAAGCTTAATATAATATCTCAGGAGCCGCAAGAATATAACTACAATTATTTTAATCAGTATGTGCCGATCAAATTTGAACTAAAAGATTTACAAAATTTGTTCTTGGGT…	MFSCNRNTRRDYKNNSSNALSLEGKIENIDAFKSIAINNNLEGTSIRTLGLLSINNQSKLNKVNVDITNILGKQISVSAGIFGFVEVAKVYIDKDSVKLNIISQEPQEYNYNYFNQYVPIKFELKDLQNLFLGLNLWEYANNSIAYVDNVYTLKNEPDAALEIVARYNKYAKPMSISISTKNKVQSYLKINYSNFTSDNLAKNVFIDTKNGEYIMSLDFVFSNIGITKLADKK	0	Bacteria	Alphaproteobacteria	Candidatus Gromoviella	gagg:Gromo_00402	41.5874
	247	LOCUS_02410	sequence001	274417..275643	CDS	peptidoglycan DD-metalloendopeptidase family protein		ATGGGTAAATTTTTTAAGAATACGATTTTAATTTTTACAATATTGTCGCTTTGGTTTTTGTCACTACAGGTGGCTGCCCAAGACTCAAAAACGCTAGAAAAAAAACGCAAAGGTATTCAAAATGAGATTAATATTATAAACAGGTCTCTCTCAAAAACTTTAAAAGAAAAGAAAAGTTCTTCTGAAGCCTTAGCTATATTAAAAATGCAGATCAGGGCTCGCGAAAAACTTATTAAAACAATTAACGAAGAAGTACAATTACTTCAAATAGATATCAAATCTAAAACTAATCAAAGCAATTCGCTAAAAAATCAGTTAAAATTAATGAAGCTAAGTTATGCTAAAACTATACAGCAAGCCCAGTATAGTAGAAATATCATTAATAAGCTGGTTTTTATT…	MGKFFKNTILIFTILSLWFLSLQVAAQDSKTLEKKRKGIQNEINIINRSLSKTLKEKKSSSEALAILKMQIRAREKLIKTINEEVQLLQIDIKSKTNQSNSLKNQLKLMKLSYAKTIQQAQYSRNIINKLVFIFSAKDFNQAYKRMQYFSQLASYRRAQANEINDKTKELDNKLAQIAKNINNKNYLVNSKIKEKRKLDISWQQQNKIVKQLQSEESKLRKDLAKKQKDQKSLNEAIQRAIKREIQLAKQKTASKKSTSKSLLASTPAALELSSKFLENKGKLPWPVSFGQIVEQFGTHPHPSLKKVKTNNIGVNIKTISGSNIMSVFNGDVIAVQLLYGRYAVIIQHGEYFTTYANLISVNVKRGGKVKTNQVIGKASINPEGLSEIQFIVTQGSKNI…	K22719	Bacteria	Bacteroidota	Solitalea	scn:Solca_4343	305.834
	248	LOCUS_02420	sequence001	275784..276305	CDS	30S ribosomal protein S16	RP-S16	ATGTCTGTTAAAATTAGATTAAGGCCCCTGAAATCTAGAGGTGTTTTCAGATTAGAGGTTATAGATTCTCGCTCTCCACGGGATGGAAGAGCGATAGAACAGATAGGATTTAATGATAGGAGGCAATCTCCATCTATTATGAATATTAATGTAGATAAAGCTTTGTCATGGATTGAGAATGGCGCTCAGCCTACTATAGCAGCACAGTCTATTTTAAGAAAAACTGGAGTGCTCTATAAAAAACATTTGCTTGTAGGGTGCAAGAAAGGTGCAATAACTCCCGAGCAGGTGGAAGAAAAATTTCTTGATTGGAAAAAACAACATGAGGAAAAAATTCGTAAACAAAGAGAAGGTATAATTGCAAAAGCAAAAGAAGTCCGCAATGAGTTAATGACTAAA…	MSVKIRLRPLKSRGVFRLEVIDSRSPRDGRAIEQIGFNDRRQSPSIMNINVDKALSWIENGAQPTIAAQSILRKTGVLYKKHLLVGCKKGAITPEQVEEKFLDWKKQHEEKIRKQREGIIAKAKEVRNELMTKEIAKKDKRAEAIMAKEKAKDEELLKMAKEANAEANEQKSE	K02959	Bacteria	Bacteroidota	Olivibacter	oli:FKG96_03570	123.25
	249	LOCUS_02430	sequence001	276355..276882	CDS	ribosome maturation factor RimM	rimM	ATGGGCGAAAATATAGATGATATATATCGTCCTATAGGTGAAATATCAAAACCTAAAGGCTTAAAGGGAGAAGTAAAAGTAAATATTTATAGTGGACAATACGCTATATATTTAGAGGAATCAAAAACTTTTTTCTTTAAAGATGAGGGTCTTATGGTTCCGTATTTTATAGAAACATTTTGCAGTAATAATTTAGGCTCAGTATATATTAAAATTGAAGGTATAAATAATAGGGAGAGTATTACTAATATAGTTGGAAAAGAATTGTTTGCTAGTATTAATTTATTAGATAAATTTATTTCTGAAGATAATTTACTTAAGCTTGATGGTTTCTCTATTATCGATAATAATATAGGTGTTATTGGGGTTGTTGAGTCGATTCTTAGATACCCACAGCAA…	MGENIDDIYRPIGEISKPKGLKGEVKVNIYSGQYAIYLEESKTFFFKDEGLMVPYFIETFCSNNLGSVYIKIEGINNRESITNIVGKELFASINLLDKFISEDNLLKLDGFSIIDNNIGVIGVVESILRYPQQNLASLSYNGKNILIPLVPDLIVKIDHNKKNIIMALPEGLLEI	K02860	Bacteria	Bacteroidota	Flavisolibacter	fla:SY85_11210	94.7449
	250	LOCUS_02440	sequence001	276925..277545	CDS	hypothetical protein		TTGCAATCGATTAAATATGCTATTTGTATAATTATTGTTTATTGTAGTTGTTTAAAGCATATCATAGCACAAAACAATAAAGACGATTTGGTACAAGTTATAGGAGAAGTTATAGACGCAAAAAGTAATAAGCCTATACCATTTGCATATATATTTGTCAAAGACACTAACCGTAAGGCTATAGCCGATGCAAAAGGGATATTTATAATTTCATTATATAAAAGCGACACCACAGTCGTAGCTTCATTTGGGTATAAAAGTCGAGCATTTTTTATAGATAAAGAATCAAGTCTAACTGATAAAATTTTTCTTAAAATATTTTTAGACCCTAATATTAATATGTTGAAAAATGTAATAGTATGGGGGCTTACAAAGCATAATTTTGAACGTGCATTTGTA…	MQSIKYAICIIIVYCSCLKHIIAQNNKDDLVQVIGEVIDAKSNKPIPFAYIFVKDTNRKAIADAKGIFIISLYKSDTTVVASFGYKSRAFFIDKESSLTDKIFLKIFLDPNINMLKNVIVWGLTKHNFERAFVNEKIPNDHIYPLKISIAKEQIYKVPETGINIGIDSLIKSMPLIKDIWENAANERRHNTIINNERDKIPLLPLK	0	Bacteria	Bacteroidota	Chondrinema	clit:OQ292_31755	53.5286
	251	LOCUS_02450	sequence001	277579..278241	CDS	tRNA (guanosine(37)-N1)-methyltransferase TrmD	trmD	GTGCAAATAGATGTTATAAGTATATTTCCTAACCTAATTGAAGACGTATTAGGATATTCCATCATCAAACGAGCTCGTGATAAGAATTTAGTAAATATCAATGTACATAACCTTAGAGATTATACTACTAATAAGCATAAAAAGGTTGATGATTACCCATATGGTGGTGGCTCGGGCATGGTTATGCAAATAGAACCTTTTGTTAATTGTATTGAATCTTTAAAGGTAAAAGTCTCCTATGATGAGATAATCTTATTGTCGGCAGATGGGCTTAGATTAAACCAAAATATATCCAATCAGCTATCACTAAAAAAAAATATAATGCTTCTATGTGGACATTACAAAGGGGTAGATGAAAGATTGGTACAGAATTTTATAACTAAAGAAGTGTCGATAGGA…	MQIDVISIFPNLIEDVLGYSIIKRARDKNLVNINVHNLRDYTTNKHKKVDDYPYGGGSGMVMQIEPFVNCIESLKVKVSYDEIILLSADGLRLNQNISNQLSLKKNIMLLCGHYKGVDERLVQNFITKEVSIGDYVLTGGELPAAVLIDSVVRLLPGVLSDEESALKDSFQCGLLHEPIYTRPANFRGLKVPEILLSGNEKKINEWRLEEAVKRTKLKKR	K00554	Bacteria	Bacteroidota	Porifericola	prho:PZB74_07370	300.441
	252	LOCUS_02460	sequence001	complement(278254..278988)	CDS	DNA repair protein RecO	recO	ATGCTATATAGTACTAAAGGCATTGTTCTTAGAAAATACAACTATGGAAACTCTAGCATTATAGCTGAAATATATACAGATAAATACGGTAAGCAAAAATATATAGTTAAAGGCATAGGTAGTAAATATAACAAAATATCTATATCTAATTTTAAACCTCTCAATGTAGTTGATATAATTGCAAATAGTAATAAATTACATTTTAATCATTATATCAAAGAAATTAAAAGCCATGAAGGCAATATTGCGAGTTGTTTTATAAAACTTAATATAGCATTTTTTATTAGCGAGCTGTTAGATAAATCCTTGGCTTATAAAATTGTAGATTCTGATTTGTTCAATTACACTATAAATTCTATAGAAGAACTCAGTTTATATAAAAATTCAACAGATATAGCT…	MLYSTKGIVLRKYNYGNSSIIAEIYTDKYGKQKYIVKGIGSKYNKISISNFKPLNVVDIIANSNKLHFNHYIKEIKSHEGNIASCFIKLNIAFFISELLDKSLAYKIVDSDLFNYTINSIEELSLYKNSTDIANFHLFFIINLSKYLGFYPIENWQDINTQEIYFDMHKAKFAEEKPKSDFMDIETSKLFILFLTSSNQLVKNKINTTREIKRNLTKDLLRYYSIHNGISSEIKSYSVIETLFN	K03584	Bacteria	Bacteroidota	Urechidicola	lul:LPB138_10825	126.331
	253	LOCUS_02470	sequence001	complement(278998..279789)	CDS	hypothetical protein		ATGGCTGCAGATAAACCTGATAAAATTATTGTCAATAAAAATTATATATGCACCAATAGCTACACAGCCAGAATCGTTGAAATTTTCTTAGAATTACAAAGAAACCAATTTGTAAAAAACATTACTGAATTTTGTAAAATTATTAGGTATAATACTTCTTCATGGACTTTAATGTCAAAAGGGGAACGTAGTTTCCCTAAAAAAAGAAGTATAGAAAGTGTAATGATTTCAAGGTTTAATATTAACCCTGAATTTTTAGAAAACGGTAAGCTCCCTATTTTCAATAACCCTTATCAACCTCTAGGATCTTATGCAAGATATAATTTTAACGATGACAATGATGGCCATACTCAACTAAATGATAGTGAAGAAAATTATACTTATAATCATAGGTATTTA…	MAADKPDKIIVNKNYICTNSYTARIVEIFLELQRNQFVKNITEFCKIIRYNTSSWTLMSKGERSFPKKRSIESVMISRFNINPEFLENGKLPIFNNPYQPLGSYARYNFNDDNDGHTQLNDSEENYTYNHRYLPFISILEQSNISHQLLSVNSIGNSYDFYSNVDRNSYLYEVSSDNMMPKLKYGDIILIDLIDKVSWYNLKAGNEIYILLYDNKFIIKRIKSNKLKTDKIITVEDNLNNQINITIDNLQEIWQAKSIIYSKL	0	Bacteria	Bacteroidota	Fibrella	fib:A6C57_23585	53.1434
	254	LOCUS_02480	sequence001	complement(279879..280904)	CDS	hypothetical protein		ATGTTTAGAATTAAAAAAGCGTCTTCATTAATTATTTACTGTATAGTTATTTTATTTGCTAATGTTAAAGTCAATGCTCAACAAGATATTTTGACAACTCAGCATATATTTAATAAATATTATATAAACCCGGCTCACGCAGGTGAAAATATAAGTTTACAAGGATCAGGGTTTTTTAGATCGCCTTGGACGGGGGTCAAAAATGCTCCCACAACTTACTTAATATCAATTGATAGTAGCATACCAGGCTCTCCCAAAGCGGGGATTGGGGTAATAGGAGGCGTTCAAAGTGCAGGTCCATTTAATACCATCTTAGGGTACGCAGATTTTGCATATAGTATAACATTGACTGAGAATTCAAATTTAAAATTGGGAACAGGTCTTGGAATCTCCAATTAT…	MFRIKKASSLIIYCIVILFANVKVNAQQDILTTQHIFNKYYINPAHAGENISLQGSGFFRSPWTGVKNAPTTYLISIDSSIPGSPKAGIGVIGGVQSAGPFNTILGYADFAYSITLTENSNLKLGTGLGISNYSYNGNKVDSGPIHDPAAPNTKISMMIPDVRIGIVYEAKDKLSFGLSADNIISPFMNYGKDPKIILPKKHTNIYTYGTYIFSPWSNVKLAPTIMVSKRLDNTPVWLEGILKGSFNNLVSAGIAYRTYLQTGESQYSSTNSVSALAEVLAIKNIVIGYTFDFGIGDTNLNKGTHELFIQYKFNWPNKIVSETIDNENSSSTTSKNDDSKE	0	Bacteria	Bacteroidota	Cellulophaga	cbal:M667_01160	134.42
	255	LOCUS_02490	sequence001	281346..282047	CDS	succinate dehydrogenase		ATGTACGCAAATAAAAACGAATTTTTAAAGTTTATTACATCTACAGTAGCAAGAAAATATGTGATGGGTATAACGGGTCTATTTTTAATAGTTTTCTTAGTAGTTCATGCCTCCATAAATGCTCTAATATTTGTAGATTCTAGTGGTACGGTTTTTAATAACGCTGCGCATTTTATGTCCAGTAATCCGTTGATGCGAATAATAGAAATAGTTCTGTTTTTAGGGTTTATTGTTCACATAATCCAATCGTTAGTATTAACTATCGAAAACAAAAAATCTAGAAGAGTTTCTTATGCCAAGACAGATACAAAAGCTTCTAAGTGGTATTCTCGATCAATGGGCTTGTTAGGTACTCTAATACTAATCTTTTTAATAATTCACTTATTAAATTTTTGGACA…	MYANKNEFLKFITSTVARKYVMGITGLFLIVFLVVHASINALIFVDSSGTVFNNAAHFMSSNPLMRIIEIVLFLGFIVHIIQSLVLTIENKKSRRVSYAKTDTKASKWYSRSMGLLGTLILIFLIIHLLNFWTKTKFGFPNHLPSTTVPGLHDLWAEMQIVFSNPYIVLIYVLACISLSYHLLHGFSSAFQSLGVGRAKYVPIIKAVGYVYAIFIPLLYASMPIYVYFFVSMK	K00241	Bacteria	Bacteroidota	Solitalea	scn:Solca_3764	249.98
	256	LOCUS_02500	sequence001	282091..284067	CDS	fumarate reductase/succinate dehydrogenase flavoprotein subunit		ATGACTTTAAATTCACATATACCCCCAGGTCCTTTAAAAGAAAAATGGACCAAATATAAATCTGAAGTGCCATTAGTTAATCCTTCAAATAAACGACATTTAGAAGTGATAGTTATAGGTTCAGGTTTAGCTGGTTCATCTGCTGCCGCTTCTTTATCCGAATTGGGGTATAAAGTAAAGGTTTTTTGTTATCAAGATTCAGCTAGGCGTGCCCACTCAGTTGCAGCACAAGGTGGAATAAATGCAGCTAAAAATTATCCAAATGATGGAGATAGTGTTTATAGACTATTCTATGACACTATAAAAGGTGGAGATTATAGATCAAGAGAGTCTAATGTGTATAGATTAGCTGAAATTAGCAATGCTATAATAGATCAGTGCGTAGCACAAGGAGTCCCT…	MTLNSHIPPGPLKEKWTKYKSEVPLVNPSNKRHLEVIVIGSGLAGSSAAASLSELGYKVKVFCYQDSARRAHSVAAQGGINAAKNYPNDGDSVYRLFYDTIKGGDYRSRESNVYRLAEISNAIIDQCVAQGVPFAREYGGLLANRSFGGTQVQRTFYAAGVTGQQLLLGAYSALQKQVGLGLIEMFPRHEMLDLVVIDGKAKGIIARNLITGQLERHSASAVLLCSGGYGNVFYLSTNAMGSNVTATWKAYKKGAFFANPCFTQIHPTCIPVSGDHQSKLTLMSESLRNDGRVWVPKKKNDTRHPGDIPEIDRDYYLERRYPAFGNLVPRDVASRAAKERCDAGYGVGEAKHSVYLDFVDSAMRYGKIEANRLNMHELSDPEILRLGQNVIKNKYGNLF…	K00239	Bacteria	Bacteroidota	Aquirufa	psez:HME7025_00897	1050.04
	257	LOCUS_02510	sequence001	284091..284831	CDS	succinate dehydrogenase/fumarate reductase iron-sulfur subunit		ATGGATATCACTCTTAGAGTATGGCGACAAAAAAATAAGGATGATAAAGGTAAATTCTTAGATTATAAAGTTGCAGGCGTTTCAGAAAATATGTCATTTCTAGAAATGTTCGACGTCCTGAATAACCAGTTAATTGAAAGTGGGCAAGAGCCTATAGCCTTTGATCATGACTGTAGAGAAGGCATATGTGGCATGTGTTCTATGGTTATAAACGGTAGACCACATGGACCTAAGCGAGGGATAACTACTTGTCAATTACACATGCGATCCTTTAAAGATGGTGATACTATTACAGTAGAGCCTTGGAGAGCAACTGCCTTTACAGTTATTAAAGATTTAGTTGTAGATAGAAGTTCGTTTGACAGAATCATGGCTGCTGGTGGCTTTGTTTCAATAAAC…	MDITLRVWRQKNKDDKGKFLDYKVAGVSENMSFLEMFDVLNNQLIESGQEPIAFDHDCREGICGMCSMVINGRPHGPKRGITTCQLHMRSFKDGDTITVEPWRATAFTVIKDLVVDRSSFDRIMAAGGFVSINTGNAQDANNILVPKQNADKALDMASCIGCGACVAVCKNASAMLFIAAKVSQYSLLPQGQPERYIRVKSMIERAEEEGFGGCTNTGACAYECPKLIDLESIARLNRDYMKSNIN	K00240	Bacteria	Bacteroidota	Solitalea	scn:Solca_3762	387.111
	258	LOCUS_02520	sequence001	284871..285569	CDS	hypothetical protein		GTGCAAAATGACGATAAAACAAATAAAAATAATATCTATAATCAAAAAATTAAAGATATTTCTTTAAATGAACTTAGGATATTGTTTAATGGTTTAAGGCACGATATATCGTCACCTTTAATGGTTTTAACAGGCATAAGCTATAGCCTAAATAATATTGCTAAATCTAATAATCCTATAGTTACAGATGATCCTAGAGCTACAAATGTACAACTAATAAAAGACTTGTCTGATAGAATACATAATACAGCGTATGCCATAGAAGCTATTTTAGATGCTTTTTCTAAAGATATTGAAGCTTCATATAGATTTCCAAAAGTAGATAATTCGCTATGTTCAACAAGGCAGCTTTATCAGGTTCTTTCAAAGATATTAGATAAATATAGTGATACTCAAAAA…	MQNDDKTNKNNIYNQKIKDISLNELRILFNGLRHDISSPLMVLTGISYSLNNIAKSNNPIVTDDPRATNVQLIKDLSDRIHNTAYAIEAILDAFSKDIEASYRFPKVDNSLCSTRQLYQVLSKILDKYSDTQKAKIIWDRDISFEFKCNLLWLNKIITSILDSFFDNNPEEAKIHGYLNNKEKKLAIELKNFNKNIKIYNLEFCKKIMYALGGTLDIIQSDYKTNIQLTFLH	0	Bacteria	Mycoplasmatota	Mycoplasma	mmio:HLA92_00165	41.2022
	263	LOCUS_02530	sequence001	286120..287304	CDS	elongation factor Tu	tuf	ATGGCAAAAGAGGTTTTTGAACGCAATAAACCCCATGTTAATATAGGCACAATAGGCCACGTTGACCATGGTAAGACTACTTTAACTGCGGCTATCACAAAAGTTTTATCTGACAAAGGTACTTCCAAAGCAATAGCTTTTGAAGATATCGATAAGGCTCCTGAAGAAAGAGAGCGCGGTATAACTATTAATACAGCTCACGTAGAATACGAAACAGAAGCTCGACATTATGCTCACGTGGATTGCCCGGGACACGCTGACTATGTAAAGAATATGATTACTGGAGCAGCCCAAATGGATGGAGCTATTCTAGTGGTTGCAGCTACTGATGGTTTAATGCCACAAACTAGAGAGCACGTCTTATTAGCTAAGCAGGTTGGAGTTCCTGATATTGTTGTT…	MAKEVFERNKPHVNIGTIGHVDHGKTTLTAAITKVLSDKGTSKAIAFEDIDKAPEERERGITINTAHVEYETEARHYAHVDCPGHADYVKNMITGAAQMDGAILVVAATDGLMPQTREHVLLAKQVGVPDIVVALNKSDMVDDPEMIELVIMEVEELLSAHGFKTDGRIVQVSALGALNGDPKWVDSVLKLMDVVDNNITTPVRDVDKPFLLPIEGVVTITGRGTVATGLIERGKCKVGDPVEIVGFKEKPITSTITGLEMFRKTLTEASAGDNLGVLLRGVDKGEIFRGMVIAPPGTVKIHKKFKAQVYILNKEEGGRHTPFFKNYRPQFYFRTTDVTGSIELPDGVEMVMPGDNTAITVELVAPICIEQNLKFAIREGGRTVGQGQITEVVD	K02358	Bacteria	Bacteroidota	Bernardetia	fli:Fleli_2661	578.17
	265	LOCUS_02540	sequence001	287416..287613	CDS	preprotein translocase subunit SecE	secE	ATGAGTTCCTTTTTAAGGTATATAAAGGATTCGAAAGATGAATTGATTAATAAAGTATCATGGCCTTCTTATAGGGAAGTATTGTATGATGCGATATTTGTTTTAATCTCTTGCATAATACTTTCATTGGTAGTATTTGTTATTGATAAATTTTTAGGCGAAGTTCTTATTTCTACATTTTACAAAATGATAAGTTAA	MSSFLRYIKDSKDELINKVSWPSYREVLYDAIFVLISCIILSLVVFVIDKFLGEVLISTFYKMIS	K03073	Bacteria	Bacteroidota	Dysgonomonas	dys:G7050_05015	54.299
	266	LOCUS_02550	sequence001	287620..288261	CDS	transcription termination/antitermination protein NusG	nusG	TTGACTATTAAAAATAATATAAGCATTACACGTATTTATATGGAGTCCTCAGATTTTAAATGGTTTGTTGTAAGAACTAAATCAGGTAAAGAAAATAAAGTAAAAGAGCGCTTAGAGAGAGAGATTAGCGATTTGGGTTTTGCTCATTTAGTAGAACAGATAGTCGTTCCCATGGAAAAATATATTAAAATGAAAGAAGGGAAACGCTTAATAAAAGAGAAAGTATATTATTCCGGCTACGTATTTATAAATGCTCACATAAATGGAGAATTAGAAGAGATAATTGAGAAAAGGATAGTTGATGTAGTAGGTTTTCTAAGAGAAGGCAAAACGGGTAATCCCATACCTCTTAGGCTATCTGAAGTAAATAGAATGCTAAAGGATATTGATGATAGGGTT…	MTIKNNISITRIYMESSDFKWFVVRTKSGKENKVKERLEREISDLGFAHLVEQIVVPMEKYIKMKEGKRLIKEKVYYSGYVFINAHINGELEEIIEKRIVDVVGFLREGKTGNPIPLRLSEVNRMLKDIDDRVSGEIPESLPDYMVNEKIKIIDGPFSSFLGIIEEIMEDKKKLRVNVKIFGRQTPVELNYLQVEKIDTNDLSDKNQDVDLSI	K02601	Bacteria	Bacteroidota	(no genus)	sbx:CA265_02880	203.371
	267	LOCUS_02560	sequence001	288369..288812	CDS	50S ribosomal protein L11	rplK	ATGGCAAAAGAAGTTGCAGCACAAATAAGACTACGTATAAAAGCTAAATCTGCAACTCCTGCTCCTCCTGTTGGTCCTACTTTAGGTGGTAAAGGGGTTAATATAAAAGATTTCTGTGATAAATTTAATTCTGCTACACAAAATAAAGGTGGGCAGTTAGTTCCGGTTAGAGTTAAAGTCTATGGTGACAAGAGCTTTGATTTTGTTATGACTAAACCTCCTGCTGTTACTCAGTTATTGGAGGCCGTTTCAATTCAAAAAGGCTCCCCTGAATCTAATAGAAAAAAAATAGCTTCTATTTCTTGGGATAGAATTAAAGAAATAGCTGAAGATAAAATGGAAGATATGAACGCTTTTTCTCTATCTTCTGCTATGAAAATGATTGCTGGTACTGCACGT…	MAKEVAAQIRLRIKAKSATPAPPVGPTLGGKGVNIKDFCDKFNSATQNKGGQLVPVRVKVYGDKSFDFVMTKPPAVTQLLEAVSIQKGSPESNRKKIASISWDRIKEIAEDKMEDMNAFSLSSAMKMIAGTARSMGISVTGEFSDTK	K02867	Bacteria	Bacteroidota	Tenuifilum	ttz:FHG85_04425	193.356
	268	LOCUS_02570	sequence001	288855..289553	CDS	50S ribosomal protein L1	rplA	GTGGCTAAGTTGACAAAAAATAAGGAAAAAGTGGCGCAAAGCTACGATAGTGATAAATTGTATACTTTGGCAGAGGCATGCTCTTTAGTAAAGAAAAATGCTCTGGCTAAGTTTGATGAAAGTATAGATATAGTAGTATCGCTGGGAGTTGATCCTAAAAAATCGAATCAAATGGTTAGAGGCGTAGTTGCTCTTCCTCATGGGACTGGTAAATCATTACGTGTATTGGCTATATGTACAGAGGATAAAGTTAAACAAGCTTTAGATGCTGGAGCTGACTATGCTGGTATTGAATATATAGAGAAAATAGAGAGTGGCTGGCTAGACATAGATGTTATAGTAACTACACCAGATTGTATGGTTAAAATTGGTAAGATAGGTAAGATTATAGGTCCTAGA…	MAKLTKNKEKVAQSYDSDKLYTLAEACSLVKKNALAKFDESIDIVVSLGVDPKKSNQMVRGVVALPHGTGKSLRVLAICTEDKVKQALDAGADYAGIEYIEKIESGWLDIDVIVTTPDCMVKIGKIGKIIGPRNLMPNPKSGTVSVDLPKAISEIKAGKVDFKMDKGANIHVSVGKASFPEASIADNCVSAVQAINRLKPAAAKGLYLKTMSISSTMGKSVKIDLKAIGASI	K02863	Bacteria	Bacteroidota	Fluviicola	fte:Fluta_2157	266.544
	269	LOCUS_02580	sequence001	289558..290082	CDS	50S ribosomal protein L10	rplJ	ATGAAAAGAACTGAGAAACAAGAGATCATAGAAGATCTATACGAAAAATTCGGCAGTTATAGTGCCGTATATATAATAGATCATAATGGTATGTCTGTTAAAGATATTGACATTATGCGTCGAGTTGTGCATAGTGAAGGTATGTATATGAAAGTGGTTAAAAATACTTTCATAAAAAAGGCTGCAGAAAAGCACGGTGATACCTATGATAGTATTTACGATACTTTACACGGAGTGTCTTCATTAATGTTTTCTAATGTTGCGAATATGCCTGCTAAGCTGATTAAAAAAGTAAAATCTACTGTTGGTAGTTTTCCTGTATTAAAAGGGGCTTATATCGAAGGATGTTTTTATATTGGTGGTGACGAAAATCTTAGCATGTTAGCTCAGCTTAAATCT…	MKRTEKQEIIEDLYEKFGSYSAVYIIDHNGMSVKDIDIMRRVVHSEGMYMKVVKNTFIKKAAEKHGDTYDSIYDTLHGVSSLMFSNVANMPAKLIKKVKSTVGSFPVLKGAYIEGCFYIGGDENLSMLAQLKSKEELIGDVISLLQSPIRNVISGLKKSSSEGIHSILKALASR	K02864	Bacteria	Bacteroidota	Anseongella	agd:FRZ59_08295	154.451
	270	LOCUS_02590	sequence001	290192..290572	CDS	50S ribosomal protein L7/L12	rplL	ATGGCAAATATAAAAGAATTGGCAGAAAATCTAGTTAATCTTACTGTATCTGAAGTAAATGAGTTAACTAAAGTGTTAAAAGATGATTACGGCATAGAGCCTGCTGCTCAGGCTATAATGGCAGCTGCTCCAGCTTCTGGCGGTGCAGATTCTGCAGCAGCATCAGAAAAAAGCGATTTTAATGTTATTTTAAAATCTGCAGGTGCTAATAAATTAGCGGTTGTAAAAGCTGTAAAAGAAGTTACAGGGTTATCTTTAAAAGATGCTAAAGATTTAGTAGATGGTGCTCCTGGTACAATTAAAGAAAAAGCTCCTAAGGCTGAAGCTGAAGAATTAAAGAAAAAATTAGAAGAAGTAGGGGCAGAAATCGAACTTCAGTAG	MANIKELAENLVNLTVSEVNELTKVLKDDYGIEPAAQAIMAAAPASGGADSAAASEKSDFNVILKSAGANKLAVVKAVKEVTGLSLKDAKDLVDGAPGTIKEKAPKAEAEELKKKLEEVGAEIELQ	K02935	Bacteria	Bacteroidota	Tannerella	tfo:BFO_1946	135.961
	271	LOCUS_02600	sequence001	290729..294541	CDS	DNA-directed RNA polymerase subunit beta	rpoB	TTGGAACAAAATTATAATAATAATTCTGGTAGGGTAGACTTTTCTAGTGTAAGAAAAATTATCGATTATCCGGATTTTCTTGATGTACAATTAGGATCTTTTAAAAGATTTTTTCAAGTTGACACTACAGGAGAAAGCAAATGTCAGGAAGGCCTTTTTAAGGTATTTAGTGAAAATTTTCCTATAACTGACTCTAAGGGCTTATTTGTCCTTGAGTTTATAGATTGCTTTGTTGATCCTCCTAGATACAGTATACAAGAGTGTATTGATAGAGGTTTAACTTATAGTGTGCCTTTAAAAGCTAAATTACGCTTATATTGTACAGATCCTGAGCATGAAGATTTTGAAACAATAGTTCAAGATGTATACTTAGGCACTATACCTTATATGACGCCTCGC…	MEQNYNNNSGRVDFSSVRKIIDYPDFLDVQLGSFKRFFQVDTTGESKCQEGLFKVFSENFPITDSKGLFVLEFIDCFVDPPRYSIQECIDRGLTYSVPLKAKLRLYCTDPEHEDFETIVQDVYLGTIPYMTPRGSFIINGAERVIVSQLHRSPGVFFGSSRHINGTRLYSARIIPFKGSWIEFASDINNVMYAYIDRKKKFPVTTLLRAIGYDSDKDILSLFDLVDEVKIDESNKSEYIGRKLAARVLQKWTEDFVDEETGEVVSLARNSIIVDRGTTIDEGHINLILEANIDAVVLEKDDYRAIDYAIVYNTLQKDESNSEQEAVEYIYRQLRSSDPPDEETARGIIDKLFFSDKRYDLGDVGRYKINRKLNLNIDQDTKVLTKDDIIAIVKHLINLS…	K03043	Bacteria	Bacteroidota	Solitalea	scn:Solca_0423	1965.66
	272	LOCUS_02610	sequence001	294582..298859	CDS	DNA-directed RNA polymerase subunit beta'	rpoC	ATGTATAATAAAAATAAGGACAAAAAAGTTAAGTCTGATTTTAATAAAATAACTATTAGCCTTGCGTCACCGGAAGATATATTAGAACAATCATACGGGGAGGTTTTAAAGCCAGAAACTATTAATTACAGAACATATAAACCAGAACGCGATGGTTTATTTTGCGAAAGAATATTTGGTCCTGTTAAAGATTACGAATGTTCCTGCGGTAAGTATAAAAGGATACGATACAAAGGCATAATCTGCGATAGATGTGGAGTAGAGGTAACAGAAAAAAAAGTTAGGCGCGAGCGCATGGGTCATATAAATCTTGTAGTACCTGTAGCTCACATTTGGTATTTTAGATCTTTGCCTAACAAAATTGGTTATTTACTGGGACTACCATCAAAAAAGCTTGAT…	MYNKNKDKKVKSDFNKITISLASPEDILEQSYGEVLKPETINYRTYKPERDGLFCERIFGPVKDYECSCGKYKRIRYKGIICDRCGVEVTEKKVRRERMGHINLVVPVAHIWYFRSLPNKIGYLLGLPSKKLDLIIYYERYVVIQPGIKERDGINALDFLTEEEYLNIIEELPEQNQLLDDSDPQKFIAKMGSEALQDLLARINLDQLSYDLRHQANTETSQQRKNEALKRLQVVEAFRSGNSRIVNKPEWMIVKIIPIIPPELRPLVPLDGGRFASSDLNDLYRRVIIRNNRLKRLLSIKAPEVILRNEKRMLQEAVDSLFDNSKKGSAVKSEGNRPLKSLSDILKGKQGRFRQNLLGKRVDYSARSVIVVEPTLKLHECGLPKDMAAELFKPFIIRK…	K03046	Bacteria	Bacteroidota	Anseongella	agd:FRZ59_08310	2215.65
	273	LOCUS_02620	sequence001	298872..299408	CDS	dCTP deaminase	dcd	ATGATACTGTCAGATAAAGAGATATTACTTGAAATCCAAAAGGGCAATATCATTATAAGCCCTTTTGATAAAAACTCTTTAGGTGCTAATTCTTATGACGTTCATCTTAGTAAATATTTGGCTTATTATAAAAATGATATGCTAGATGCCAAGAAAGACAACGATATAGTACATTTTACAATTCCTATTGATGGATTTATGCTTGAACCTAATAAATTATATTTAGGTTCAACTATTGAATATACAGAAACTCATATGCATGTGCCTTTTTTAGAGGGTAAATCCAGCACAGGGAGATTGGGTATAGATATACATGCTACAGCTGGAAAGGGAGATGTTGGCTTCTGCAACCATTGGACTTTAGAGATTTCTTGCAAGCAACCTGTAATAATTTATGAG…	MILSDKEILLEIQKGNIIISPFDKNSLGANSYDVHLSKYLAYYKNDMLDAKKDNDIVHFTIPIDGFMLEPNKLYLGSTIEYTETHMHVPFLEGKSSTGRLGIDIHATAGKGDVGFCNHWTLEISCKQPVIIYEGMPIGQLIYYEVKGEVNVKYSNKTGAKYNVKSHLPVGSMMWRNNW	K01494	Bacteria	Bacteroidota	Adhaeribacter	add:HUW48_13535	261.151
	274	LOCUS_02630	sequence001	complement(299411..299911)	CDS	5-(carboxyamino)imidazole ribonucleotide mutase	purE	ATGAATAATAATCCAGAAATAGGTATTATTGTAGGAAGTAAATCGGATTTACCTATAATATCGCAAGCAGAAGAATTATTAAAAAAATGTAATATTCCTTATTTATTAAATATAGTGTCAGCACACAGAACACCTGATAAGATGTATGAATATGCTAAAGATGCTCATAAAAAAGGGGTAAAAGTGATTATAGCAGGCGCAGGTGGTGCAGCACATTTACCTGGAATGGTCGCGTCAATAACTCCTTTACCAGTAATTGGGGTTCCAATATTATCTGGCAACTCTCTTATCGGGTTAGATTCGATATTATCTATACTACAAATGCCTAAAGGTGTCCCTGTTGCCACAGTAGCCCTCAATAATGCTTACAATGCAGCTTTATTAGCTATTAAAATATTA…	MNNNPEIGIIVGSKSDLPIISQAEELLKKCNIPYLLNIVSAHRTPDKMYEYAKDAHKKGVKVIIAGAGGAAHLPGMVASITPLPVIGVPILSGNSLIGLDSILSILQMPKGVPVATVALNNAYNAALLAIKILATYNYAYLDKVISIQKELKKMVTDDDNNLSNNQ	K01588	Bacteria	Bacteroidota	Faecalibacter	fbo:J9309_06020	164.851
	275	LOCUS_02640	sequence001	complement(299912..301090)	CDS	5-(carboxyamino)imidazole ribonucleotide synthase		ATGATACTTAATACAGAACATAATAAAAATATGGATAAGTTAAGAACAAACCTACTTAAGCTGGGAATTTTAGGTGGTGGACAATTGGGGCGTATGTTAACTCAATCGGCTATGGATTATAGCTTTGAGTCTGTCGATATTTTAGATCATAGTATAGATTCTCCTTGTAATATTTTCAGTAATCTTCAGATAGGCGATATTAAAGACTTCGATAGTGTATACAACTTCGGGAAAAACAAGAATATAATTACTATAGAAATAGAGAACGTTAATACAGATGCCTTAAAAAAATTGCAAAAAGAAGGTAAAAAAATATTCCCACAACCAGAAGTCATAGAAATCATTAAAAATAAGGCCTTACAAAAACAATTTTATGCAGAAAATAATATTCCCACTGCT…	MILNTEHNKNMDKLRTNLLKLGILGGGQLGRMLTQSAMDYSFESVDILDHSIDSPCNIFSNLQIGDIKDFDSVYNFGKNKNIITIEIENVNTDALKKLQKEGKKIFPQPEVIEIIKNKALQKQFYAENNIPTANFYVVDSDKEIINYKDNFPLVQKSQLAGYDGKGVYVIKDKDDIDNCLKVPSILEEMVAIKQELSIIVARSIDGQVKMYPIVEMHFNKESNLLEYLVSPANISISINNKITELAKRLASLLQIVGIFAIELFVTKNDEILVNEIAPRVHNSGHHTKGGFISSQFDSHIRAISGLPINDMQPIYKYCGMVNILGGKGYSGLPVYNGMYKLLEYNNIALTLYGKTKTSPYRKLGHISIFDNDQDSFINTVDAVLKTTNVTSI	K01589	Bacteria	Bacteroidota	Pedobacter	phe:Phep_1898	348.206
	276	LOCUS_02650	sequence001	301261..302478	CDS	tRNA lysidine(34) synthetase TilS	tilS	ATGTCTTATTTATTTAAAGCACTAAAATTAAATTTTGCTATAGCTCATTGCAATTTTATGCTTAGAGAAGAGGACTCTCTTAAAGACGAAGAATTCGTAGAAAAATTAGCAGCAGAATACCAGGTGCCTTTTTTTACAAAGCGTTTTCAAACCATAGAATACGCTAAAGAGTATAGGATATCTATACAGGAGGCAGCTAGAAAATTAAGATATACATGGTTTCTATATTTATTAGATAAATATTCATATAAGTATGTCGCTACAGCTCATCATAAAAACGATTTAGTTGAGACAATGCTTATAAATATTTTAAGGCATACGGGTTTATACGGATTAAAAGGATTTCTGCCTAAAAATAATAAAATAATCAGACCGTTATTAAGTTTTGATTCAAATGAA…	MSYLFKALKLNFAIAHCNFMLREEDSLKDEEFVEKLAAEYQVPFFTKRFQTIEYAKEYRISIQEAARKLRYTWFLYLLDKYSYKYVATAHHKNDLVETMLINILRHTGLYGLKGFLPKNNKIIRPLLSFDSNELNQLVELNNIPFREDKSNNSDKYLRNRIRKYIIPNFNKVDENFIEAFVGTSRNLYDQEIILKNYIDTQKLQLLRNYENYQYIEISDLKNTIDYNLILYEILKPFGINRTILDNLIQSLNHNETREFKIDKYDIIKSRSKIIIKQQALTHKDVHINPKDYISLRKIDLTPDLLNKIYKNSNPNIAYLDANKLTGNVQLRYWQNADRMTPLGMSKQKNISDILTDRKVNLISKQKTMVLTYNADIIWLVGHVISDKYKILRNTQHIIE…	K04075	Bacteria	Bacteroidota	Pontibacter	pko:PKOR_02210	268.47
	277	LOCUS_02660	sequence001	302813..305620	CDS	carbamoyl-phosphate synthase large subunit	carB	ATGCCTCATAATAGCAATATAAATACAGTATTAGTAATTGGATCCGGACCTATAATTATAGGTCAATCGTGTGAATTTGATTATTCCGGTTCTCAAGCTTTAATGTCTCTTAAAGAAGAGGGTATATCCACTATAGTTATAAATTCAAATCCTGCAACTATCATGACTGATGAAATAGTTGCGGATAAAGTTTATTTACTTCCTTTAACAATTGAAAGTTTAGAGCAAATACTTAAAAAACATAAAATTGATGCAGTGCTACCCACTGTAGGAGGCCAAACCGCTTTAAACTTGTGTAAAGAAGCTTACGAGCTAGGTTTATGGAATAAATATAATGTAGAAATTATAGGGGTTGACATAGACGTTATAGATAATACTGAAGACAGAGAGAAATTTAGG…	MPHNSNINTVLVIGSGPIIIGQSCEFDYSGSQALMSLKEEGISTIVINSNPATIMTDEIVADKVYLLPLTIESLEQILKKHKIDAVLPTVGGQTALNLCKEAYELGLWNKYNVEIIGVDIDVIDNTEDREKFRQLLTSLNLKTPRSQAVHSIEDGLAFVKEIGFPLVLRSSYTLGGAGGAFVKDISYFESSLRNALDVSPAREAMIEEALIGWKEFELELLRDKENNTVVICPIENVDPIGIHTGDSITTAPTLTISDTVYQNMRDIAIKLVKAIGNFSGGCNVQFAIDPETEEIIVIEMNPRVSRSSALASKATGYPIAKIAAKLAIGYTLDELNNQITNNTSAYFEPTIDYVVVKIPRWDFNKFPDADKTLGLQMKSIGEVMAIGRTFNEALQKAFQ…	K01955	Bacteria	Bacteroidota	Pseudopedobacter	psn:Pedsa_3133	1106.66
	278	LOCUS_02670	sequence001	305746..307152	CDS	anion permease		ATGTTAAAATTCAATTATAAACTTCTAATATTAATAATCTTAGGAATTATCTTATGGTTTTTACCTGTAGAATCTCTGGATAAAAAATCTTGGCATTTATTAGTAATATTTATAGTAACTATACTTGGTATTGTAAGTAATGCATTAGCTATGGGTGCCATAGCTTTTCTGTCGTTAACTGTATGCGTTATAACAAATACCTTAAGTTTAAAGGACGCACTTAGTGGTTTTAGCTCCCATACTACATGGCTCATTATAGCCGCTTTTTTTATAGCTAGAACTTTAGTTTTAAGCGGTCTGGGCGAGAGAATAGCCTATTTACTTATAAGCAAATTTGGTAAAAATTCTTTTGGTTTAGCCTATAGTTTAATAATAACAGAGCTAATACTATCTCCTATG…	MLKFNYKLLILIILGIILWFLPVESLDKKSWHLLVIFIVTILGIVSNALAMGAIAFLSLTVCVITNTLSLKDALSGFSSHTTWLIIAAFFIARTLVLSGLGERIAYLLISKFGKNSFGLAYSLIITELILSPMIPSTTARGGGIMFPVVNSLASVYMNLDKPLLKTSRFLISLCFHTNVITCAIFLTAMAGNSLIADLARSVGIELTWLTWATFAIVPGIINLALLPWLLYIILKPERQSSHEIPLRAKQVLKDMGKMKHSEKIMLATFVFMLFLWVAGPSLPSPFNFNATVTALLGFSILLVTGIANWKECVNDKGVWETVMWFATLLMIATKLSEYGIINWLKDEISILIGHRTGYTIVIILILLFFYIHYFFASVTAHATVMYTTFVLLIISMGVN…	K03319	Bacteria	Alphaproteobacteria	(no genus)	rbt:NOVO_02395	521.546
	279	LOCUS_02680	sequence001	307192..308160	CDS	hypothetical protein		ATGATTTTTAAACAAACTATACGTTATTTATTGTTAATAATAATAATAAATACAATTGCCTCATGTACCAGGAAACTATATAATTCACAGCAGCCTGGACCTGGTAAGCCAGCTAGCGTTACACGGCCAGCTAATTCATCTGGTATGGAAGGCTCTATTTGGTATCCATCACCTAATTTTGGTACAATAAAAACTCCGCCTTTAGTTATATTGCATCATACGGCTACGAAATTATTAGATCCTTCGCTGCGTACTTTAACAAGTCCAAAATCTCAGGTAAGCTCCCATTATTTAGTAACCAAAGATGGTATTATATATCAGCTTGTGGACGAACAACATCGCGCTTGGCACGCAGGTATAGGATCTTGGAATACAATAAGAGATTTAAATAGTAGCTCA…	MIFKQTIRYLLLIIIINTIASCTRKLYNSQQPGPGKPASVTRPANSSGMEGSIWYPSPNFGTIKTPPLVILHHTATKLLDPSLRTLTSPKSQVSSHYLVTKDGIIYQLVDEQHRAWHAGIGSWNTIRDLNSSSIGIEIINRGYEPFPQEQIQALKVLLSDIKRRYRIPSRNFIGHLDVAPGRKTDPSHYFPWEELSKEGYGLWYDEGEVNNKTTYLPVFDPVWAFAILGYDTANIKLTIKAFKQHYLRQSPKSINTILDDKCYRILYSLVKKALSIPTVITGPQNVEPLPDLDFNNENNNSSKDDNYPELQKQATEYAPSSQ	K01447	Bacteria	Bacteroidota	Rufibacter	ruf:TH63_01605	218.394
	280	LOCUS_02690	sequence001	complement(308185..310311)	CDS	SurA N-terminal domain-containing protein		ATGATATTACGTTTCTTAAGGGAGAAGGCCGCCTGGTTGCTCTCTGGATTTTTATTACTAGCATTATTATCTTTTATTCTAGGTGATTTTTTAGTGGGCAGGAAAGGTGTTAGTCAACATTCCGAAACTGATGACGCTATCGTAGGCCAAATAGATAATAGGATTATTAGCTATACTGAATTCAATGATTTAGTAACTAGAACAATAAACAACCAAAAAGCAACTAATCCAAATCCGGTAGGCGATACTACACTAAATGAGGCTATTTTATATACTGACGTTGTACAAACAATTTGGAAGAAATTGTTAAATGAGACTCTTATTAGCAAGGCCACCTCTGATATGGGTATATCAGTTGATAAAGACGAACTATTTGATATGGTAGAAGGCAACCACATT…	MILRFLREKAAWLLSGFLLLALLSFILGDFLVGRKGVSQHSETDDAIVGQIDNRIISYTEFNDLVTRTINNQKATNPNPVGDTTLNEAILYTDVVQTIWKKLLNETLISKATSDMGISVDKDELFDMVEGNHIDPEVKQFFGVDPNSTIDVNIIRNFINQLSLPASANLRQTWKQFEYYLVNKRLTNKYINLLSNSVFVNSLEAKSRNDFYNTKADLDYIMIDYDYLKDSINVSNKELQDYYNVHKNRFKNDEEIRNVNYAVLNILPSQEDSLKIKNALTELVPKFQHTNQDSLFASINSDYNQHLVLYSKKDAIGANVANNLFNAKKNSVYGPYLDGNTYKLAKLIYTDALYSEVKIKHILFSANEPLEKVNGILNDIKNKKQNFQDAAKAFSIDSSS…	K03770	Bacteria	Bacteroidota	Solitalea	scn:Solca_4296	308.145
	281	LOCUS_02700	sequence001	complement(310442..312058)	CDS	bacillithiol biosynthesis cysteine-adding enzyme BshC	bshC	ATGTCTAGCTATAAACATTTTAAGCTAACAGATATAACGTCTAATAGATATATACCTAAGCTTATTTCAGATTATTTAAATAATAAAGAGAATTTAAATAACCTTTATTCACATACATTACAAATCGAATCTTTTAAAGACATTATCAAAAACATAAATTTTAACTTTGATAAACGATCTGTACTTGTTAAAGTCTTAAAAGAGCAATCGAAAGATAGTAATACATCTAAACAAACTTTTGATAACATCGATTCTTTAGCTCAAGGCAATACTTATTGTGTTACAACAGGGCATCAACCATCTATCTTCCTTGGACCTGCATATTTTTTATACAAAATAATCCATACAATAAAATTATGCGCAGAGCTAGCCAATAAATTTACAGATACTAATTTTGTT…	MSSYKHFKLTDITSNRYIPKLISDYLNNKENLNNLYSHTLQIESFKDIIKNINFNFDKRSVLVKVLKEQSKDSNTSKQTFDNIDSLAQGNTYCVTTGHQPSIFLGPAYFLYKIIHTIKLCAELANKFTDTNFVPIFWMATEDHDFEEISSINLFKKKISWDPGEIKEAAVGRLKLTNIDTCKESIANTLYRELANNPITKEVLDCYTNDKTLAQATREALNILFGKHGLVILDGDNKDLKRLFAPVIKDDIFNNKAFNIVKNISSEINNCGYKAQIYPQHINVFYLNKEYRKYIIEHKNGYSVTDLNIHLSKSEITNLIDTQPELFSPNVVLRPLYQETILPNLAYIGGGNEIAYWLQLKDMFSAYKTTFPMLIVRNSVSIINDAAYKHLEELNLNILD…	K22136	Bacteria	Bacteroidota	Psychroflexus	ptq:P700755_002623	352.443
	282	LOCUS_02710	sequence001	complement(312076..313401)	CDS	30S ribosomal protein S12 methylthiotransferase RimO	rimO	ATGCGATATATGCAAACCGTTAAAAATAACCTACAAAAAAAAATAAGCATAATCAGCTTAGGATGTGCAAAAAATCTGGTAGATTCAGAAACATTATTTACCCAAATTAAAAGCAACAATATTCCTGTTTATTTTCATGAAAACGATGATACTTTAAATATTGACGATATTGTTATTATCAACACTTGCGGATTTATAGGCTCAGCAAAAGAAGAAAGTATAAACACTATCTTACATTATATAAATTTAAAAAAACTTGGAAAGCTGTCTAAAGTATTCGTTATGGGCTGCTTGTCACAACTTTACGGAGAAGAGCTAAAAAACGAAATACCCGAAATAGATTCCATATTCGGGCACAACCAAATAAAAAATATTTTACAAGATTTAAACCTTAATTAC…	MRYMQTVKNNLQKKISIISLGCAKNLVDSETLFTQIKSNNIPVYFHENDDTLNIDDIVIINTCGFIGSAKEESINTILHYINLKKLGKLSKVFVMGCLSQLYGEELKNEIPEIDSIFGHNQIKNILQDLNLNYRNELYGERIITTPSHFAFLKIAEGCNRPCSFCSIPKMRGVYKSKTIETIVEEAQFLASKNVKELILIAQDLTFYGKDIYNEIRLTKLLEELVKIKGIEWIRLHYLYPSKFPMDLIDFIASNNKICNYIDMPIQHISDNVLKSMRRGISKRKTIELLETIKKQLPNAALRTTLISGYPNETDADHKELLNFIQQMQFDRLGVFTYSREEHTTAYDLNYDLEEELKRERMLEILDIQKNISLKLNQRHIDEIYKIIIDTETKDYFIGR…	K14441	Bacteria	Bacteroidota	Solitalea	scn:Solca_2879	497.278
	283	LOCUS_02720	sequence001	complement(313432..314376)	CDS	signal recognition particle-docking protein FtsY	ftsY	ATGACAAATAATAGTCCAGAATCTAGTAAAACAAACGATAAACTAAATTCGGGACTTGATAAAACTCGTAGTAGTTTCTTCGGCAAATTAAGTAAAACTTTCCTCGGCCGAACCATAATAGACGACAGTTATTTAGACAATCTAGAAAATTTACTCATTGAGAGTGATGTAGGCATTAATACTACATTAAAAATAATAGATAGGTTACAAGATAAAGCAAAACGAGATAAATACTTAAATATTAACGAGCTTAATGATTTTCTATATAAAGAAATAGTAGATATATTAAATAACGTTAAATGTCAACCTAATAAAGAAATCTATTATAATAACCCATATGTAATAATGGTTGTAGGTGTCAACGGTGTAGGCAAAACTACTACTATAGGCAAATTAGCA…	MTNNSPESSKTNDKLNSGLDKTRSSFFGKLSKTFLGRTIIDDSYLDNLENLLIESDVGINTTLKIIDRLQDKAKRDKYLNINELNDFLYKEIVDILNNVKCQPNKEIYYNNPYVIMVVGVNGVGKTTTIGKLANKFTSNNKSVLLGAGDTFRAAAIEQLQEWGKRSNAKVIAQKLGADPSSVAFDTLNSAKINNVDIAIIDTAGRLHNKEHLMSELAKIKRAMSKVINEAPHEVLLVLDASTGQNAFEQCRNFQKVTQVNALAVTKLDGTAKGGMLIGLVDEFKIPIKYIGAGESIDDLYTFNSTTFVKSLFNK	K03110	Bacteria	Bacteroidota	Flagellimonas	flg:LV716_01855	362.073
	284	LOCUS_02730	sequence001	complement(314442..314603)	CDS	hypothetical protein		ATGGCAAAAAAGGTAGTTGCAACCCTAAAAACTGGCAAAGGACGTGATTTTTCCAAAGTAATTAAAATTGTGAAAGATCCTAAAAAAGGAAGTTATGTATTTAAAGAAGCAATTGTGCATTCAGATCACGTAAAAGATTTCCTTAAAGAGAACAACAGCTAA	MAKKVVATLKTGKGRDFSKVIKIVKDPKKGSYVFKEAIVHSDHVKDFLKENNS	0	Bacteria	Bacteroidota	Salinivirga	blq:L21SP5_03949	73.1738
	285	LOCUS_02740	sequence001	complement(314647..314829)	CDS	50S ribosomal protein L33	rpmG	ATGGCTAAAAAAACGAATAGAGTTCAAGTAATTCTAGAATGCACAGAGCATAAAAATACTGGACTGCCAGGCACATCCAGATATATAACAACTAAAAATAAGAAAAATACTTCCGCCAGGTTAGAGCTTCTGAAGTATAATCCTATATTAAGAAAAAAAACGGTGCACAAAGAAATTAAGTAA	MAKKTNRVQVILECTEHKNTGLPGTSRYITTKNKKNTSARLELLKYNPILRKKTVHKEIK	K02913	Bacteria	Bacteroidota	Mangrovivirga	fpf:DCC35_01580	106.686
	286	LOCUS_02750	sequence001	complement(314851..315090)	CDS	50S ribosomal protein L28	rpmB	ATGTCTAGAGTATGTGATCTAACCGGCAAAAGTGCCTTAAATGGATATAATGTTCCTAAATCAAAGAAACGTACTAAAAAACGTTTTCAGGTAAACTTGCAATATAAAAATATAACTGTACCTGGTTTTGATAAACCTATAAGGTTAAGAGTTTCAACCTCAGTACTTAGAACTATAGATAAAATAGGTATTGAAAGCTTCTTAAAAAAGCAAGCTAAAAAAGGTATAATATCTCTATAA	MSRVCDLTGKSALNGYNVPKSKKRTKKRFQVNLQYKNITVPGFDKPIRLRVSTSVLRTIDKIGIESFLKKQAKKGIISL	K02902	Bacteria	Bacteroidota	Solitalea	scn:Solca_2875	85.5001
	287	LOCUS_02760	sequence001	315276..316679	CDS	dihydrolipoyl dehydrogenase	lpdA_1	ATGAAAAATTACGATGTAACGGTAATTGGGTCCGGCCCCGGGGGATACGTTGCAGCCATTAGGTGTGCGCAACTTGGATTTAAGACTGCTTTAGTAGAGAAATACAGTTCGTTAGGAGGTACTTGTTTAAATGTGGGTTGTATACCGTCTAAAGCATTGTTAGATACTTCTGAACATTTTTTTCAAGCTCAACACAGATTCTCTGCGCATGGTATAAAATTGAAAGATTTAAAAATAGATTTTAAAGAATCTATAAACAGAAAAAATGATGTTGTTAAGCAGAATGTACAGGGATTAAATTTTTTAATGAAAAAAAATAAAATTGACGTAATTACAGCTAAAGCATCTTTTATAAATCCAACTACTATAAAGCTATTATCTGGCGGATCTGAAGAACAA…	MKNYDVTVIGSGPGGYVAAIRCAQLGFKTALVEKYSSLGGTCLNVGCIPSKALLDTSEHFFQAQHRFSAHGIKLKDLKIDFKESINRKNDVVKQNVQGLNFLMKKNKIDVITAKASFINPTTIKLLSGGSEEQLETKNTIIATGSKPTILPFIELDKKRVITSTEALSLLEIPKSLIVIGGGVIGLELGSVYARLGAQVTVVEYSDQIINTMDSDLSKELKKVLEQELKFKFLLGTKVTGAKSKGNEVEVKVEKNGSGETIVADYCLVSIGRSAYIDGLGLDNIGVNYNSKTNKINVNAHLETNISNIFAIGDVINGPMLAHKAEEEGVYVAEYLAKQKPHINYNLIPSVIYTWPEVASVGKTEEELKNAKISYKKGVFPFMATGRARASMDTTGFVKI…	K00382	Bacteria	Bacteroidota	Solitalea	scn:Solca_3096	592.038
	288	LOCUS_02770	sequence001	complement(317019..317945)	CDS	hypothetical protein		ATGATATCATTTATAAACAAAAAGCTAAATAGCATTATTTCATATCTAAGTCGCGAATCACAACATACTATATACTTATCAATATTTAGAGTATACTTAGCTTTACATTTAATACAGAAAATCATTTTTCTTTACCCAAATAATGACATATTATTTTCACAAGGGATATTAAACCTAAATGCAGGTTATGGCACCAGTATAATCTTTCAACTAATAAATCATAATATATCATTACTATTTACTGTCATAATATTAATATCTCTATTAGTATTATTTGGAATAGGTAGAAATATATCTATGATATTGTTCTACATTTCTATAGAAATTTTACAGCATGGTAATGGATATTTACTTAATGGTGGAGATAATTTATTAAAATTTTTAGCTTTGTATATGTGT…	MISFINKKLNSIISYLSRESQHTIYLSIFRVYLALHLIQKIIFLYPNNDILFSQGILNLNAGYGTSIIFQLINHNISLLFTVIILISLLVLFGIGRNISMILFYISIEILQHGNGYLLNGGDNLLKFLALYMCLTDSYRHLCINKRKSKASTYENILTNIGVLYIICHLCLIYVVSGLFKANAKVWFSGVSTYYILLLDRFKGTRFNETLALNGWLVTTITYFVMLWEIYFPFLVYIKKTRYFALISGVLIHLGIFIFMMLYDFELLFIACYGFFFKNVAFQNLKSKIFSIKVYTKSKVSRLIKVQPK	0	Bacteria	Bacteroidota	Chryseobacterium	cflu:ODZ84_17220	247.669
	289	LOCUS_02780	sequence001	complement(317972..318622)	CDS	hypothetical protein		ATGATGAGTCGTATAAATATTAAAATATTTACAGTTTTTATTTTACTATTATCATTTACATACTGGAGCCTAACGATTTTATACTGCAGCCCAGATAATTTTATTAAGATTAAATTCCAACCTGCACTAACGGTTTTCAACCAATTATTTTTTCAGAAGTGGAGTTTTTTCGCTCCTCCTCCTACCAATAACAATGTATTATATTTTTCATATATAGATAATAAAGGTTCCCTGATAGCGACAGTAGATATAACAAATCCGATTAATGAAGCTAAAACTCAAAACGCACCTTTTAATGTAAACGAACAATTTTTAGACTATTCGATTAATAGTTCATCTATAATGATCAATAATTTTATAGCTCAACAATATAAAAGCTTACAGATTATTAATAAAGAT…	MMSRINIKIFTVFILLLSFTYWSLTILYCSPDNFIKIKFQPALTVFNQLFFQKWSFFAPPPTNNNVLYFSYIDNKGSLIATVDITNPINEAKTQNAPFNVNEQFLDYSINSSSIMINNFIAQQYKSLQIINKDGKLSNEELSKRIGESAKQLDAFKNLFNYSKIVKNKNNLLKDAKGVVIILTKQDIPKFVDRYKIKDKDYKPTTELIFNSGNIYY	0	Bacteria	Bacteroidota	Aquimarina	aqr:HN014_07865	115.161
	290	LOCUS_02790	sequence001	320130..320813	CDS	hypothetical protein		ATGAAAAAATTATTATTTGCTACATTGGTAGTATCGATTTCTTTATTAAGTTTTAAAAAAGAAACAGATAGCGATCCTAAAAATTATTCCGAAAGTCCTGCTGATCAAACACGTGGCAGTGCAAATTATGGATATGCAGTGTATAGCTGGGAATTACTTAGTGTATATGCGGGCTACATAGTAGCTGAAGAGAACTCTAATCTAGCCAACGTATTCGTAACTCTTTCAGAAGACAAATTAAAGAAAAATAATTTTTGGTATATAGAGGAATCTGGAGGTTATACAAAATTTTGGTGGCAAAATAGAGGGATAGTGGGAGGTATCTTCCAAAAATGGAGATTGTTAGATGTTGACTGGAGGAATCCTCAAAATGACGGTGCGTTGAATGTTGTTCTGTAT…	MKKLLFATLVVSISLLSFKKETDSDPKNYSESPADQTRGSANYGYAVYSWELLSVYAGYIVAEENSNLANVFVTLSEDKLKKNNFWYIEESGGYTKFWWQNRGIVGGIFQKWRLLDVDWRNPQNDGALNVVLYVPNGDDNQEWKVIGNGKKFTSNLGKAFVGVIVNKRDGRMLEFRNPSYRYFNAVLGAPYKGSIEEAIFQRDGNFLSLKDKKRLWIIYKPDSDLID	0	Bacteria	Clostridia	Coprococcus	ccom:I6K69_04620	36.5798
	291	LOCUS_02800	sequence001	320916..321584	CDS	hypothetical protein		ATGAAAAAAACATTCCTTGCTATCTTAATAGCAATTATAATATTTTCCATTAGTTTCTTTAGTTGCAAGAAAGAGACTTTATTAGATTCTATCGGTAAATCACAACGATTTGTTACAATAGTAGATCCCTCTTATGATCATGTAATATATAGCTGGAGCAAATTTGGTGAAGCCGGAGGGTTTTTGATTACTCAAGGCAATTTTAATTTATCCAGAGCATATTTAAATTACAGGCCGGGAAGTAATATAGAGCCTGGAAGAAAAAAGTGGTATATAGAAAAGGTTGGTGCTTATGTGAAATTTTGGTACCAAGATAGAGGTACAGTTTTTAATAAGTGGCGAGTACTAGACATTGATTGGAGAAGTACTATTGACCAGGGAAGCGTAGTTATTTATACC…	MKKTFLAILIAIIIFSISFFSCKKETLLDSIGKSQRFVTIVDPSYDHVIYSWSKFGEAGGFLITQGNFNLSRAYLNYRPGSNIEPGRKKWYIEKVGAYVKFWYQDRGTVFNKWRVLDIDWRSTIDQGSVVIYTPNGDDNQYWEFIGEGQIFGENPSEAFKGVLVNKKTGKMLEIKTYASGAMGAVAHTNYKGSEEEMFYNLFGSFQSLSNKDRLWIICRCKI	0	Bacteria	Actinomycetota	Glycomyces	gly:K3N28_22470	34.6538
	292	LOCUS_02810	sequence001	complement(322004..322540)	CDS	hypothetical protein		ATGTCTTGCAATAAATACGACAATAATAAGCCTGACGGTCACACCGATAGCGACGATTCTCTTATCTACGATAAACCTAAAATATCCATGAACATAGTTATAGCCCCTGATGATATTATAGCTAATAAGACTAATAAGATAAATGCACTGATTACACCTAAATTCAATGCCGAAATAGGGGAATACCCTGCTTTAATTACAGAAGTGACAATACAAGAACGAGTACCTGAAGGCAACAATGATAAACCATCTATTCCATTATTTAGTACGGAATGTTTTAAAACTACTGATACGGCAAAACAAAGTCGCAATACAATACCTGGTAAGATTATTGATGCTTCTAAGATGCAAACAAGCAAGCTTGAAATAGATTCTAATACTATAGAAACCGACAACGAA…	MSCNKYDNNKPDGHTDSDDSLIYDKPKISMNIVIAPDDIIANKTNKINALITPKFNAEIGEYPALITEVTIQERVPEGNNDKPSIPLFSTECFKTTDTAKQSRNTIPGKIIDASKMQTSKLEIDSNTIETDNEYRTETIFVGSQAGATMIIKMYSAILSEKGEVIAKSQEFNKTYEVK	0	Animals	Insects	Bradysia	bcoo:119077858	34.2686
	293	LOCUS_02820	sequence001	complement(323101..323763)	CDS	hypothetical protein		ATGAAAAAAACACTACTTATTGTTACAGCAGCACTATCTATAAGCTTGCTGGGATGTAAAAAAGAAACATCATTGACAACTGAAAAATCTATAGACAGCGACAAACAAACGCTCGTACGTGGAAACCCGGGAACTTATGATCATGTTATCTACAACTTAAAGTATAAAGGTTTTAAAGGGGCTTTTCTTAGCTCAAGGGGCCACTACGAGGGTGCAAACGTATACATGAAGTATGCGCAAACCACTTCAGATAGATGGTACATGGAAAGAATTGGTAAGTATGTAAAGTTTTTGTACCAAGAGAGATATTTCTGGGAAAAGTGGCGTGCGTTAGGTATTAATTGGAACTACGAAGCAAGTGACGGTTCTATGAATGCTGTTATTTATGAATTAAATAGC…	MKKTLLIVTAALSISLLGCKKETSLTTEKSIDSDKQTLVRGNPGTYDHVIYNLKYKGFKGAFLSSRGHYEGANVYMKYAQTTSDRWYMERIGKYVKFLYQERYFWEKWRALGINWNYEASDGSMNAVIYELNSNLNQQWELIGYGDPKSTNHRKGFEGVIVNRYNGKMLEANADKDGNVNVFARENYYGSKYEKEFKEDGCFCSTDKRLLWDVHIIPRGL	0	Bacteria	Bacilli	Priestia	pks:IE339_23870	35.4242
	294	LOCUS_02830	sequence001	complement(325039..325683)	CDS	hypothetical protein		ATGAAAAAATTACTGGTACTATCAATTGCATCTTTTATTTTCTTAAGTTTTAAAAAAGAAAAAATTATAAATACTAATGGTCCTATACATTTTGGTAGCGATTATCGAATATACGGCCCTTATCAGATTTATAACCAATGCCCGGTGGAAGTAAACGGCATCTCTGTGCCTTCTATTAACTTAGCAGGTAATAATAATATGGAATTAGTATGGGAGAATGACACTATGAAGCCGATGGGTTGGTCTATAGAATATCGTACAAACTCTGTGAAATTTTGGGCCAGGAACAGAGGTCCTCTGGATCGTCAGCGCGTGTTGGATATTAATTGGAGGAATCCTAATAAGGATGGATCAATAGATGCCGTTATGTGGACGATCAATGCTGATCCTAATCAGGAA…	MKKLLVLSIASFIFLSFKKEKIINTNGPIHFGSDYRIYGPYQIYNQCPVEVNGISVPSINLAGNNNMELVWENDTMKPMGWSIEYRTNSVKFWARNRGPLDRQRVLDINWRNPNKDGSIDAVMWTINADPNQEWELKGEIVTNSSKYIVYFQGVIINKRTGQMLELTKGDNESYRHAIAGRSYYGSPEEKYFYYYGHFRGFCFNGDISTIWRIR	0	Protists	Amoebozoa	Dictyostelium	ddi:DDB_G0292812	37.3502
	295	LOCUS_02840	sequence001	complement(325817..326503)	CDS	hypothetical protein		ATGAAAAAATTAGTACTAATACTAGGAATTTTATCTTTTAGTTTTTTAAGCTGCAAGGAAGAAACAGCACTAAATACTAAAGACTCTACAAGGAGTGACAATCAATACATTACTCATAATGACTATAAAATATCAGGCCCTTATATAATTTATAATCCTTGTGCAATTAAAGGAAATATTATGCTTCAGACTTACATTACTCCCGCAAATAACGAAAAAATGGCATTGATATGGGAAAATTTCTATCCTTCGAATACTTGGTATATACAAGATCTTCGTAACGGAGCTGTAAAACTTTGGGCTAATAAAAAAGAGGAGTTAGAACACCAGCGCGTGTTGGATATTAATTCGATGAATCCTAACAAGGATGGATCAATAGATGCTGTTTTATCGACACTC…	MKKLVLILGILSFSFLSCKEETALNTKDSTRSDNQYITHNDYKISGPYIIYNPCAIKGNIMLQTYITPANNEKMALIWENFYPSNTWYIQDLRNGAVKLWANKKEELEHQRVLDINSMNPNKDGSIDAVLSTLNDGSNEQWDLIGTKTRNVYGYISRFRGVIINRRTAQMLELVQHPNSPDRYLIAGRVFYDSEEGKHFKEHDNFDDDCNGEDITTIWNIRLASGDLL	K24750	Fungi	Ascomycetes	Clavispora	clu:CLUG_00818	36.1946
	296	LOCUS_02850	sequence001	327497..327685	CDS	hypothetical protein		GTGCTCCCTGGCGCTGTAAGGACTGGTGAGGTTAATCTTAGAGAATTAGTTGGAATACATACTGTTGTGCATGCATTAGGTCATACTTTAGGTTTTATTCACGAACATCAAAGGTCATGTCGCAATAGGTATTTGAAAGTTAACATAGATACTATTAATTATATTTGTGGTATTTATGATAAAGAATAA	MLPGAVRTGEVNLRELVGIHTVVHALGHTLGFIHEHQRSCRNRYLKVNIDTINYICGIYDKE	0	Fungi	Ascomycetes	Alternaria	aalt:CC77DRAFT_1092184	49.2914
	297	LOCUS_02860	sequence001	327840..327974	CDS	hypothetical protein		ATGAGACTTAATCTTCCTTTGTATATACGAAAAGACACCCATGGTATTATAGATATTCCTTTTGAGTTATCAGAATTATACATTGAAAGAACTAACAAAGTTTATCCTATTGAACAAACTTGGGCAAATAGATGA	MRLNLPLYIRKDTHGIIDIPFELSELYIERTNKVYPIEQTWANR	0	Animals	Insects	Leptinotarsa	ldc:111515381	28.1054
	298	LOCUS_02870	sequence001	328529..329239	CDS	hypothetical protein		GTGGGAGTTTGTCCATTAATTAACAAAATTTTAATTGATATGAAAAAATTATTACTGGCTACAGTATTGCTGTACATGAGCTTATTAAGCTGCCAAAAAGAAACATCTACACTTAAACAAAACAGTACAAGCGGAGAACAATCTCTTAGCCGTTCAAACGCAAATAGCTACGATCACGTTGTAAGAAACATGGGGTATAACCGAGGTTTTATGTCCCCTCACGGAAACTATAATATGGCCAATGTAACTATTAGCTTTGAAAGTACCTTTCCTAATTTATGGTACCTAGAGAAATTCGGCAATAACTATGCAAAATTTTGGTCTCAAAGAAGAGGCACTTTTGATAAATGGCGCGTTCTTGATATTGACTGGAGAAATCCACAAAGCGATATGTCTACG…	MGVCPLINKILIDMKKLLLATVLLYMSLLSCQKETSTLKQNSTSGEQSLSRSNANSYDHVVRNMGYNRGFMSPHGNYNMANVTISFESTFPNLWYLEKFGNNYAKFWSQRRGTFDKWRVLDIDWRNPQSDMSTNVAIWTTNGDLNQEWELIGYNNTGALDSRNGFVGFIVNRYNGQMLEARTLIDNYSVNVVTAKQYKGSEEQKAYEKDGNFGSVNLKYVWNIYRIPKDSPGYARL	0	Animals	Insects	Acyrthosiphon	api:100569878	36.1946
	299	LOCUS_02880	sequence001	complement(329844..331025)	CDS	M42 family metallopeptidase		ATGTTTATTTATTGTTGCTATATTAAAGCCAATATTCATACTAAGTTAGATTTTAAATTATATGCCGTTATGAAAAATAATAAAGAGAAACCTGTAAACAAAATAGTAGTTAACGAAAAATCTCTGGATTTTTTTAAAAAATATATTAATAACGCTTCTCCGACAGGGTTTGAAGAAAGTGGCCAAAAATTATGGCTGGAGTACCTTAAACCTTACACAGACAAGCAATTTATCGATGATTATGGAAATGCAGTAGCCATTATTAATCCAGACAATCCTTTTAAAGTTGTAATAGAAGCACATGCAGACGAAATTTCATGGTTTGTTAATTACATAACTGACAAAGGTCTAATCTATGTAATTAGAAACGGAGGTAGCGATCACCAAATTGCACCATCT…	MFIYCCYIKANIHTKLDFKLYAVMKNNKEKPVNKIVVNEKSLDFFKKYINNASPTGFEESGQKLWLEYLKPYTDKQFIDDYGNAVAIINPDNPFKVVIEAHADEISWFVNYITDKGLIYVIRNGGSDHQIAPSKTVNIHTKKGLVKGVFGWPAIHTRKSDKEENPQLKNIFVDLGCSSKEEVEALGVHVGCVITYDDEFKIINDNYYVGRAMDNRAGGFMIAEVARLLHESKNTLPYALYIVNAVQEEVGLYGAKIIANRINPNLAIITDVTHDTSTPMICQKAHGDTQCNKGPVVSYAPAVQRNFNDFVIETANMNNIPFQRQASSRSTGTDTDSFAYSNNGVTSTLISLPLRYMHTTVEMVHKNDVNNVISLIYNVLLRINGKENFKYFNI	0	Bacteria	Bacteroidota	Pedobacter	phe:Phep_0636	546.969
	300	LOCUS_02890	sequence001	330987..331652	CDS	YggS family pyridoxal phosphate-dependent enzyme		ATGAATATTGGCTTTAATATAGCAACAATAAATAAACATTTAAATAATAGCAAAGTTAAATTGGTAGTGGTCTCTAAGAATCAGCCTGTCGAGCTAATAAAAGAAGTTTACAGCCATGGTTACAGAGACTTTGCTGAAAATACAGTTCAAAATATAATGGCTAGAAAAGAGCATTTGCCAAATGATGTTAACTGGCATATGATTGGTCATTTGCAAACTAACAAAGTTAAGTTTATAGCTCCTTTTGTTCATTTAATACATTCTGTAGATAGCATTCATTTAGCTGACGTTATTGATAAAGAAGCAAAAAAAAATGATAGAATAATTAACGTTTTATTGCAAATAAATATATCAAAAGAAACAAACAAGTATGGATTTAGCTATGAAAATCTAGACGGA…	MNIGFNIATINKHLNNSKVKLVVVSKNQPVELIKEVYSHGYRDFAENTVQNIMARKEHLPNDVNWHMIGHLQTNKVKFIAPFVHLIHSVDSIHLADVIDKEAKKNDRIINVLLQINISKETNKYGFSYENLDGVLGNGYLRNLNNVKILGLMGMACDSLDQSLINSQFAELHIYFKKLQTSYFKDNKDFKELSIGMSGDYLLAINNNATIIRLGSSIFNVT	K06997	Bacteria	Bacteroidota	Solitalea	scn:Solca_2026	217.624
	301	LOCUS_02900	sequence001	331767..332165	CDS	hypothetical protein		ATGAAAAAGAGAAATCTCTTGCTTTTAGTTACAATATGTGTACCTATTGCTCTACTCTTACAATCCGGCCAATCAGGTGGTGTCAAGAATTTGAGTGTTTTTGGGTCTGGGAATTACTATAGTGCTGATAAAGCGTTTTCAAGTATTAAAGTAAATTCTTCTATGTCTACTGGTACAATGTTTTTAGCATTTGTAGCTACAAGAGTAGCAGCCAGGGTGGCCTGCCCCACAGCACCCCAAGTGGTAGCAGCAACTCAGGATGTTTTTGTAACGGCACCTCAAGTTGCTGCAACAGCAGCCGAACTTGCTGAAGCAGCAGTAGCAGCAGTTACTGTTACTGTCGCTGCATATAATGACGATATTTGGCGTAATAATATTGCTATGAATGATTTAGACTAA	MKKRNLLLLVTICVPIALLLQSGQSGGVKNLSVFGSGNYYSADKAFSSIKVNSSMSTGTMFLAFVATRVAARVACPTAPQVVAATQDVFVTAPQVAATAAELAEAAVAAVTVTVAAYNDDIWRNNIAMNDLD	0	Bacteria	Bacteroidota	Mangrovimonas	mang:RBH95_16660	31.5722
	302	LOCUS_02910	sequence001	332317..332736	CDS	hypothetical protein		ATGAAAAAGAGAAACATTATCATTTTAGTTGCAATATGCTTGTCTATTATATCTTTATTGAAATTTAGAAATCCTTCTGGCATTAATAATTTAAGTGTTTTTGGATCTGGGAATTACTATAGTGCTGATAAAGCATTTTCAAGTATTAAAGGCAATTCTTCTATGTCTACTGGTACAGTTTTTTTAGCAATGGCAGTTTCTTTAGTAGTACATGAAATTGCTGGCCAGAATGCACAATTATCTGTAACACAGGACATTGAAGTATCAGCAGCTGAACTTGCAGAAATTACTGCAGAGGCAGGAGAGGCAGTAGCGGCAACTGCGGAGGCCGCTGTAACTTTACTTACTGGTTTGGCATATAGTAAAATTTTTAGCCCTGATAAGGTTATGCAAAATGTT…	MKKRNIIILVAICLSIISLLKFRNPSGINNLSVFGSGNYYSADKAFSSIKGNSSMSTGTVFLAMAVSLVVHEIAGQNAQLSVTQDIEVSAAELAEITAEAGEAVAATAEAAVTLLTGLAYSKIFSPDKVMQNVAMHNLD	K04498	Plants	Eudicots	Fragaria	fve:101302673	30.8018
	303	LOCUS_02920	sequence001	complement(332765..335224)	CDS	primosomal protein N'	priA	ATGGATCTATTTGTTAGGATAATTATACCCCTTAAAATTAATAAACTTTACACTTACGCTGTAGGAAATAACATTCCTGATGTAGCCATTGGCTCAATTGTATTAGTTGAGTTTAGGAATAAGTATTATTATGGATTAATACATTCTAAAATAGATACAGCTCCTTCAGATATAAACATTAAAGATATTAAAGATATTATAAGCGTAGTTAATACTCTACAGATCATAGATAGAAAGGGAATACTACTATGGGAACATGTAGCAAATTATTATGCTTGCAATATAAGTGATATAATGAATTTAGCCCTTCCCGTAAGCCTAAATTCAATTAAGAATCAAAGTATAGAATTAAACCATAGTAACTATGACAATCTTATAGAGAGTATCAATACCAAAGAG…	MDLFVRIIIPLKINKLYTYAVGNNIPDVAIGSIVLVEFRNKYYYGLIHSKIDTAPSDINIKDIKDIISVVNTLQIIDRKGILLWEHVANYYACNISDIMNLALPVSLNSIKNQSIELNHSNYDNLIESINTKEKQILELIKKYNEGLNTPITVSKLYKLIENKAELNKILFDLERLSIINIERSKPNYISPGYARIQLNSKYKIDWIFQVLKSTKSLTKTLETFLKLKDLKENVLIIDLLENGCNKNSVEKLISRRILAIEPLGVEKATLDTTNAILKDVLLTEEQHEAEQIIKKSFESLKPALLYGKTSSGKTAVYISLIKESLLNQKQILLLVPEISLSKQIYNRLTKYFNSNIIECYHSNLNDKDKIFIWNKVQYGDCNIIIGTRSAIFLPFRNLD…	K04066	Bacteria	Bacteroidota	Solitalea	scn:Solca_2584	551.977
	304	LOCUS_02930	sequence001	335515..336696	CDS	proline dehydrogenase family protein		ATGAAGATAGATTTTAATAACACTAAAATAGCTTTTGCCTATTTAAGTAACTCGGAATTAAAGGGTAGGTACATAATGTTTAAGCTAATTAATAATAAGTACCTGGCTAAAGTATCAGTGTATTTGGCAGGCATTGGTTTAAAATTAAGACTACCAATAAAAGGAATAATCAAAAATTCGGTTTTCAAATATTTTTGTGGAGGCGAAACATTAGAGGAATGTAAGCAGGTAGAACACAGACTATCTAAATATAACGTGGGTTCTATATTGGATTATTCAAGTGAAGGCAAAGGTACAGATAGTGATTTCGATGCGACTACTAACGAAGTTATAAAAACCATTAATAATGCAACCAGCAACAAAGATGTGCCTTTTGCAGTATTTAAATTCACTGGCATT…	MKIDFNNTKIAFAYLSNSELKGRYIMFKLINNKYLAKVSVYLAGIGLKLRLPIKGIIKNSVFKYFCGGETLEECKQVEHRLSKYNVGSILDYSSEGKGTDSDFDATTNEVIKTINNATSNKDVPFAVFKFTGIAPLTLLEKMQSGQNLNNCELAAKARFLLRFEKICQTAYNNSVRVMIDAEETWIQEIIDVMTLSAMRKYNKSDAIIINTYQFYIKKTINVFQEHLKAAKEEKFILGAKIVRGAYIEKETIRAQEKSYPIPVYSTKAKTDTAYNKAIEISINNINNMVLVAGTHNEKSCYILTDLITKKNLQNLDSIYIGQLYGMGDSLTFNLANAGLKAAKYVPYGPVEKAFPYLVRRVDENTSVAGQMNREAIMLKQELVRRKQKDRVSS	K00318	Bacteria	Bacteroidota	Solitalea	scn:Solca_2597	363.229
	305	LOCUS_02940	sequence001	336825..337859	CDS	bifunctional diaminohydroxyphosphoribosylaminopyrimidine deaminase/5-amino-6-(5-phosphoribosylamino)uracil reductase RibD	ribD	ATGCTACGCGCAATTCAATTGGCCCATTTAGGGGCAGGGGCAGTAAACCCTAACCCTATGGTTGGGGCCTTATTAGTATATAATGATAGAGTTATTTCTGAATCATGGCATGAAAAATTTGGTTCTTACCATGCTGAGCGATTAGCTATAGAAAAAGTCCTTAATGAATATAGCACCAGCAATCATGTATTACAAAATAGTACTCTATACGTAACTTTAGAGCCTTGTAATCAATATGGCAAAACACCTCCATGCACAGAAATTATAATAAAGCACAAAATACCGAAAGTTATTATAGGACAAATAGATACAAATCCTATAATAACTAACCAAGGTATAGAAACTCTAAAAAAAGCTGGTATAAATACCCAAGTTTGTGAGATAGGGAATAAATGCTAC…	MLRAIQLAHLGAGAVNPNPMVGALLVYNDRVISESWHEKFGSYHAERLAIEKVLNEYSTSNHVLQNSTLYVTLEPCNQYGKTPPCTEIIIKHKIPKVIIGQIDTNPIITNQGIETLKKAGINTQVCEIGNKCYQLNRYYNTFNAKKRPYIIIKWSQSANLYITDKINTRSQITDDYTTIIQHKYRAAIDGILIGYKTAIIDNPLLNTRFWPGKSPTRIVIDRTLSLPKTLNIFNRDGKVIIFNNIKTLKKNNIHYIKINCDSLNICNEILEKLYLLNLQSIIIEGGAATINLFKNANLWDEMHVYTSPKIINEGLRAPLKPNIQHLTSQTKLLTDYLEVYRNIL	K11752	Bacteria	Bacteroidota	Arachidicoccus	arb:A9P82_04105	287.345
	306	LOCUS_02950	sequence001	337969..339066	CDS	glycosyltransferase family 9 protein		ATGAAAATTAGCGTAAAGCATATATTGATAGCACGTGCGGATCACATAGGAGATTTAATATTATCGCTACCTATGGCTACATATTTAAAGCAATTATTCCCAGGTGTAAAGATAACTCTAATAGCTCAAGAATACGTTAGAGGAATAGCAGAGGTATCTTCAAGCATTGATAATTTTATATCCATAGAAGAGACTGAGGTAGTAGATAACCCTTTAAAAGCTGAAAAAATATTATTAGAGCAAAACGCTGATGTATGTATAGACCTTACTTACAATATTTCTCACGTTCATGGGCCTATCAGATATCTATTCTCTAAATTTGTATATAAAACGTTGAATAAAAAAGTTAATTTATATATAAAACGCAAACGAGTGCATGGTTTGGCTCTCTATCTCCTG…	MKISVKHILIARADHIGDLILSLPMATYLKQLFPGVKITLIAQEYVRGIAEVSSSIDNFISIEETEVVDNPLKAEKILLEQNADVCIDLTYNISHVHGPIRYLFSKFVYKTLNKKVNLYIKRKRVHGLALYLLYIKNMFLKNQYFNFIFKKEYKDILIHEIYRNLILLKSLGVKTLPLKKEIASLYKLDTGSIRLTSAIEKLLTKDKFNLILHPKSHGNGIEWPLDNYAELINKLDTEKFRIFITGSQKELPDIKYIIDKLGNKDCAINLGGQFSNPAKLVAFINKADGLIASSTGPMHISAALGKNTLGIFPCNKQTKSFRRWHHNSDTSYNGHFIVNEDINQLTPDVVHEAIKTHFLKNKFIM	0	Bacteria	Bacteroidota	Rhodocytophaga	rhoz:GXP67_10665	177.948
	307	LOCUS_02960	sequence001	339539..340624	CDS	glycosyltransferase family 9 protein		ATGAAAGATTATCCTAAGAATATATTATTAATAAGAACTGATAATGTGGGAGATTTAATAGTATCATTGCCAACATGCACGTACCTTAAACAAATATACCCAGGAGTAAAAATAACTTTATTGCATCGTAGTTATGTTAAAGATATAGTTCCCATTTGCGATAGTATAGATGATTTTATATCTATAGAAGAAACTGACATAATAAGTAACCCGGATAAATTTATAAACATAGTATTAGATAAAAAAATAGATGCTTGTGTAAATTTGGTAGGTCATGTTTCACAGAATATGGCTAAAAAGATATCTTTAGCCATAGAGAGGAATATATTAAAGCATTTAAAATTTTATATAAAAAGGAAAGACGGGCTTAAACTTAGAATCCAAGTGCTAGTAAATAAT…	MKDYPKNILLIRTDNVGDLIVSLPTCTYLKQIYPGVKITLLHRSYVKDIVPICDSIDDFISIEETDIISNPDKFINIVLDKKIDACVNLVGHVSQNMAKKISLAIERNILKHLKFYIKRKDGLKLRIQVLVNNIQRKIQNDKITNCLYSNITKNILKHEIYRNILSLKNLAIGTVPEPEILPDLYKLNIKSISLNNELQSIISPEKINLIMHPKSNGHCIEWPLINYAQLIDILDSKAYRIILTGSLNERIFIDEILRNIKKHNDVINLAGKTNIQELSALINLSDGILSGSTGPMHIAAALGTYTLGIFPWSKKRRAVRVWFPVGYDAHIIQDSNLDNITPQLVFDTLEAKFSKNKPKVN	0	Bacteria	Bacteroidota	Rhodocytophaga	rhoz:GXP67_10665	159.458
	308	LOCUS_02970	sequence001	340684..341637	CDS	polyprenyl synthetase family protein		ATGCTAGATGCTCAAACAATCAAATGCAAAATTGAAGAAAGCATTTTTAACTTAATAGAACAAGACAAGAACTTAGCAGAGTCAATAAAATATATTATGAGTCTGCCAAGCAAAAGCATACGACCTATACTATTAATACTATCATCTCAAATATTTGACGGAAACTACAACAATAGCTTAGATGCTGCGCTTGCCATAGAGCTTTTTCATAACTTCACATTGGTTCATGACGACATAATGGACAAAGCGCCTCTAAGGCGAGGCAAGGAAACAATTCACAAACGTTGGGGAACAAATACAGCAATACTATCAGGCGACATACTACTTATCAAAGCTTACCAACAACTAGCTAAAATAAACTCAAAAAACAATAAGTATATATTTAAAATATTTACAGAG…	MLDAQTIKCKIEESIFNLIEQDKNLAESIKYIMSLPSKSIRPILLILSSQIFDGNYNNSLDAALAIELFHNFTLVHDDIMDKAPLRRGKETIHKRWGTNTAILSGDILLIKAYQQLAKINSKNNKYIFKIFTEAALKICKGQDLDLQYEQIDNITKAQYLEVIKLKTGVLLGASMQIGALTADCPDYEHSQQLYNIGENLGVAFQLQDDLFDLYPPANFGKTIGGDIIANKKTIFSIMLNSKAGQKTQNNLNDIKKLSADQKIKETKAILDSLNAEAIIKEEIAHILEKSLNSLKYINGSVTALNQIETFINKLIKA	K13789	Bacteria	Bacteroidota	(no genus)	sbx:CA265_10540	246.899
	309	LOCUS_02980	sequence001	341644..344262	CDS	alanine--tRNA ligase	alaS	ATGACATCCAATCAAATACGACATACATTCTTAGAATTTTTTAAAAACAGAAACCACACAATAGTTGCATCTGCACCTTTACCTATAAAAAATGATAGCTCGCTAATGTTCACAAATGCCGGCATGAATCAGTTTAAAGATATATTTTTAGGAATAAGCCCAATAAAACATAAAAGAATAGCAGATACACAAAAATGCTTAAGAGTATCGGGTAAACATAATGACTTAGAAGATGTAGGATTCGATACATACCACCACACCTTTTTTGAAATGCTGGGTAATTGGAGCTTTGGCGATTATTTTAAAAAAGAAGCCATAGAACTAGCGTGGGAATTATTAACAGAAGTATATAAGCTTCCTAAAAATAGGTTATACGCAACTTTTTTTAAAGGAGATAAA…	MTSNQIRHTFLEFFKNRNHTIVASAPLPIKNDSSLMFTNAGMNQFKDIFLGISPIKHKRIADTQKCLRVSGKHNDLEDVGFDTYHHTFFEMLGNWSFGDYFKKEAIELAWELLTEVYKLPKNRLYATFFKGDKNLEKDTETQSLWSQYLPEDHIIEGNAKDNFWEMGSIGPCGPCSELHIDLRNEEEINRTPGYQLVNKNNDRVIELWNLVFMQYNRKADGVLEPLPHNHVDTGMGFERLCMVLQNKISNYDTDLFAPLIKFIQESTNIKYTNTNALESVAMRVISDHSRAITMAIADNEIPSNTSGGYVIRRMLRRAVRYSYSYLNQKEPFLYKLVPIISQQFQTIFPEIKSQLSFIENTVREEEKAFINNLESGLHRISKHLKNNKNISGKFAFELY…	K01872	Bacteria	Bacteroidota	Solitalea	scn:Solca_2077	860.522
	310	LOCUS_02990	sequence001	344470..345582	CDS	hypothetical protein		ATGATTAATTATAAAGTATCAATGCCAACGTTAAGATATTTGCTCAAAGTTTTATTATTGATTAACATAATTCTTCTATTGAATTTTAATTTATTTGCCCAACAAGGTTCAAAAGAATATCTGGTAGAGAAACGCGGTTTTAAAAATTTTAAATTAGGAGACCCTGTTGAAAATTACAAAGATTATGTGCGAGAATTTGCTGATGAAGGAGACGGGCTTAAGCAATATGAAGTCATAGATCCAAAACTATTAAAAATTGGGAACGATATAAAGCTGACTTCAATATTAATAGCCGCTTATAATGGATTTATAATGTCTATAGTATTAATTGTACCAGATAATGATGATATTAAACAGCAAATTCTAGCTACTTTAATTAATGCATATGGAAACCCTGAT…	MINYKVSMPTLRYLLKVLLLINIILLLNFNLFAQQGSKEYLVEKRGFKNFKLGDPVENYKDYVREFADEGDGLKQYEVIDPKLLKIGNDIKLTSILIAAYNGFIMSIVLIVPDNDDIKQQILATLINAYGNPDKKESQIEKKPDLESQLNEAWKRIRLIGKNDHKWETKNKEVVLTYKEKNYLSLVTFIDTKIMMRYNKSLSSNAKIASKTFIGNPDYLLIKSGFNIFRLGTSIKNYSKYIEYVSDEEKGAKMYKVVDQNILNNSYDMQISSILISTYGDNIMGISVFVKKRDKAKLLVKLFTFYGLTDDVNQFFGNYKWYSKDGDIAVVFKTVGKEEQECLAQFMDVSIIQKQKADLKRAKEQSNLNDI	0	Bacteria	Other Bacillota	Ezakiella	ecou:M1R54_03425	39.6614
	311	LOCUS_03000	sequence001	346019..346414	CDS	30S ribosomal protein S12	rpsL	ATGCCTACAATACAACAGTTAGTTAGAAAAGGACGTAAAACAATTACTAAGAAATCTAAGTCACCAGCATTGGCTTCACATCCACAACTTAAAGGAGTATGCTTAAAAGTATATACAACAACGCCTAAAAAGCCTAATTCCGCTATGCGTAAGGTTGCTCGCGTTAGGTTGTCTAATGGTATAGAAACAAATGCTTATATCCCTGGTGAAGGTCATAATTTACAAGAGCACTCTATGGTACTTGTTAGAGGTGGCAGGGTTAAAGATTTACCAGGTGTTAGATATCATATAGTGCGCGGTGCATTAGATACCGCTGGTGTATCTGGAAGATTACAGCGCCGTTCTAAGTATGGAGCTAAAATAGAGAAAGGTAAGCCAGGTGATAAAAAGAAATAA	MPTIQQLVRKGRKTITKKSKSPALASHPQLKGVCLKVYTTTPKKPNSAMRKVARVRLSNGIETNAYIPGEGHNLQEHSMVLVRGGRVKDLPGVRYHIVRGALDTAGVSGRLQRRSKYGAKIEKGKPGDKKK	K02950	Bacteria	Bacteroidota	Tunicatimonas	tpel:P0M28_24760	213.001
	312	LOCUS_03010	sequence001	346504..346971	CDS	30S ribosomal protein S7	rpsG	ATGAGAAAGTCTAAGCCTAAAAAAAGAAATGTTGCTGGAGATTACGTATATAACGATCCCAGAATAACGAAATTTATAAATGCACTTATGTTGCAAGGTAAAAAATCTATAGCTGCAAAAATATTCTATGGAGCGTTGCAAAAGGTTGAAGAAAGCAGTGAGGATAAAGGGTATGATATTTGGCATAAGGCTATGGAGAATGTTATGCCTTTAGTAGAGGTTCGTAGCCGTAGAATAGGTGGCTCCAATTTCCAAATACCTGCGGAAATAAGGCAGGAACGTAGAGAATTTTTAGCGAGAAAATGGTTGATTAGGTTCGCAAGAGAGAGAAAAGAAAAATCAATGATAAATAATCTTGCTCAGGAATTGCTAGCGGCTTCAAGAGGTGAAGGTTTAGCA…	MRKSKPKKRNVAGDYVYNDPRITKFINALMLQGKKSIAAKIFYGALQKVEESSEDKGYDIWHKAMENVMPLVEVRSRRIGGSNFQIPAEIRQERREFLARKWLIRFARERKEKSMINNLAQELLAASRGEGLAVKRKTDTHKMAESNKAFSHFRV	K02992	Bacteria	Bacteroidota	Echinicola	evi:Echvi_0258	193.741
	313	LOCUS_03020	sequence001	347068..349188	CDS	elongation factor G	fusA	ATGAGCAATAATAGAGATCTTAAATATGTACGGAATATAGGAATATCCGCACATATTGACGCTGGAAAAACAACTACTTCGGAAAGAATTTTATATTATACAGGCAAAACACATAAAATAGGTGAAGTGCACGAAGGGGCAGCTACAATGGATTGGATGGAGCAAGAGCAAGAAAGAGGGATAACTATTACTTCCGCAGCTACAACTACATATTGGCCTTTTCCAACCATAAATGGTAAATCTACAAATGAAACTGAAAGTTATCAAATAAACTTAATTGATACGCCAGGTCACGTTGATTTTACTGTAGAAGTAGAAAGATCCTTAAGAGTATTAGATGGAGCTATCGCTTTATTTTGTGCAGTTGCTGCTGTAGAGCCGCAATCTGAGACTGTATGG…	MSNNRDLKYVRNIGISAHIDAGKTTTSERILYYTGKTHKIGEVHEGAATMDWMEQEQERGITITSAATTTYWPFPTINGKSTNETESYQINLIDTPGHVDFTVEVERSLRVLDGAIALFCAVAAVEPQSETVWRQMQKYKVPRIAFVNKMDRAGADFFNVVTKINERLNGNPVPLQIPIGAEETFKGVVDLITNKAIVWDEATQGATYTEIPIPEDLVSTAATYREKLIEAVAEFDDMLMEKFFDDPNSITEDEIHACIRKAVIARKITPIMCGSAFKNKGVQTLLDAVCRYLPAPNEVGNVYGVNPDTDEEEVRMPDVNDKFSALAFKIATDPFIGRLVFFRVYSGQLDAGSYVYNSRTGKKERISRIFQMHSNKQNPITKIEAGDIGAGVGFKDIRT…	K02355	Bacteria	Bacteroidota	Anseongella	agd:FRZ59_18135	1074.31
	314	LOCUS_03030	sequence001	349212..349523	CDS	30S ribosomal protein S10	rpsJ	ATGGAATCAATAATATCTATTAAATTACGTTCTTATGAAGCTGGTTTGGTTGATAAATCTGCCTCTAAGATACAAAAAGCAGTTGAAGGAGTTGGTGCTACAATTAGCGGTCCTATACCTTTACCTACTAGAAAAGAAAGTTTTACTTTATTAAGATCGCCGCACGTAGATAAAAAATCTAAAGATAAGTTTCGTTTAGAGACGCATAGTAGATTAATACGAATACGCATTTTAAATAAACCTACAAATGTTATAGATGCTCTATCTAAAATAGATCTACCATCAGGAGTTTATGTTGAAATAAAAGCTTAA	MESIISIKLRSYEAGLVDKSASKIQKAVEGVGATISGPIPLPTRKESFTLLRSPHVDKKSKDKFRLETHSRLIRIRILNKPTNVIDALSKIDLPSGVYVEIKA	K02946	Bacteria	Bacteroidota	Rhizosphaericola	arac:E0W69_018365	120.553
	315	LOCUS_03040	sequence001	349660..351501	CDS	ABC transporter ATP-binding protein		ATGAAAATTTATTTACGGTTTTTATCGTTAGTATCCCCAATACATAAAACACTTATAGTTTATATAACTACTATAGTGTTAGCTATATTATTTAGTTCATTAAACTTTACTTTATTAATACCTCTGTTTAATGTAATTTTTGATATTAAAGAATATAAGGATGTAGGCACAGCTGTAGATTTATCCAATTTTTCTCTGGGTTTAGATAATCTTAAAAATATATTTAATAGTTTTTTAGGTTATACCATAGCACATTACGGCAAATTTTTAGCATTAATATATATATGTATTATAATATTTGCTGCAAATTTACTGGCAAATGTATTCATATATATATCTAGATTCACTATAGAAAAATTACGTATAAAAATCCTATTTAAATTACGCAATGCTATATTT…	MKIYLRFLSLVSPIHKTLIVYITTIVLAILFSSLNFTLLIPLFNVIFDIKEYKDVGTAVDLSNFSLGLDNLKNIFNSFLGYTIAHYGKFLALIYICIIIFAANLLANVFIYISRFTIEKLRIKILFKLRNAIFSKIVNLDVKYFNDSRKGDLISLASSDINIIQVSLVRIVELLSSDFLRVIVYIIVLLYISAKLTLFALIVIPISGIIIASISKKLKQQTLNSQEANDTMISLLESMIYGIKVIKAFGASKFINNRYVKANKAYSQVNLKIAQRQLLASPVSENLFLITLVILIIYGGNLIFTDTTSFNASEFITYLVIFTQIIAPLKALLASVTFIYTGVAAGQRICNLLDHPIEIDDTPSYINTSKLQNSIEFKDVHFSYIKGIEILKGISFKIPK…	K11085	Bacteria	Bacteroidota	Pseudopedobacter	psn:Pedsa_2798	545.428
	316	LOCUS_03050	sequence001	351560..352246	CDS	metal-dependent hydrolase		ATGAAAATTACATATTATGGGCATTCATGTTTTTCTGTACTTATAGGTAATACAAATTTATTATTTGACCCTTTTATAACTAATAATCCATTAGCTAAAGATATTAATGTAGAGTCTATAAAAGCTGACTATATACTAATATCACATGGACATGAAGATCATATTGCGGATGTTCCATTAATTTTAAAAAATAATCCAAATAGTATATTAATATCGAGTTTCGAAATAGTAAATTATTATATTAAAACACATTATTTAGCAAACTATAAATATTTAGGCATAGGCGGAACTATAGATTTAGGCTCATTTTCAGTAGAAATGGCACCTGCTGTACATAGTAGTAGCTTTCCAGATGGAAGCTATGCGGGCCTAGCAGCAGGCTTTATAATAGATGATAAC…	MKITYYGHSCFSVLIGNTNLLFDPFITNNPLAKDINVESIKADYILISHGHEDHIADVPLILKNNPNSILISSFEIVNYYIKTHYLANYKYLGIGGTIDLGSFSVEMAPAVHSSSFPDGSYAGLAAGFIIDDNKNRIYYAGDTSIFTDMRLISEIKPLTLAILPIGNIFTMCIQKALKSAELLNVNKIMGVHYNTFPLIEINLLDAVNLFSKKQKELLLPKIGATIEL	0	Bacteria	Bacteroidota	Rufibacter	ruf:TH63_06130	226.098
	317	LOCUS_03060	sequence001	352407..353021	CDS	Fe-Mn family superoxide dismutase		ATGTCAAAGTTCACATTACCTGCTTTGGCCTATGCTTATGATAGCTTAGAGCCGCATATAGATTCTCAAACAATGCATTTACATCATGATAAGCACCATCAAGCTTATGTAGATAAAGCTAACAAAGCTATAGAAGATACAGACAAAGCAGCAGAAAATGAATCTATAGACAATATATTAAAAAATATTTCTAAATATTCTAAGGCTTTACGTAACAATTTAGGTGGTCATTATAATCACTCTCTGTTTTGGAAAGTAATAGGTCCTAACAAAGGTGGCAAGCCGTCTGGTGATCTTGCTTCTGCAATTAACACAAGTTTTGGTTCTTTTGATAAATTTAAAGAACTTTTTAATAATGCGGCAGCAAACCAATTTGGTTCTGGCTGGGCTTGGTTAATA…	MSKFTLPALAYAYDSLEPHIDSQTMHLHHDKHHQAYVDKANKAIEDTDKAAENESIDNILKNISKYSKALRNNLGGHYNHSLFWKVIGPNKGGKPSGDLASAINTSFGSFDKFKELFNNAAANQFGSGWAWLISNNGKLEVTSTPNQDNPIMDVVDKKGHILLGLDVWEHAYYLKYQNKRPEYIDAFWKVVNWDAVTQNLKEIK	K04564	Bacteria	Other FCB group	Melioribacter	mro:MROS_2364	290.812
	318	LOCUS_03070	sequence001	353054..353767	CDS	pyridoxine 5'-phosphate synthase		ATGGCGCAACTTTCAGTTAATATAAATAAAATAGCTACTCTTAGAAATTCAAGGGGAGCTAATAATCCGAATTTACTGAAAGTTGCTATTGATTGTGAAAAGTATGGAGCTAATGGCATAACTGTACATCCAAGGCCAGATGAGCGCCATATAAAATATAAAGATGTAATAGATTTAAAAGCAAATATTACTACTGAGCTTAACGTTGAAGGCAATCCATCTTTAGAATTTTTAGATTTGGTTTTAAAAGTTAGGCCAGCTCAATGTACTCTTGTTCCTGATAAAGCAAATGCCATAACTTCATCTTATGGATGGAATACCAAGAAGCATTTTTTTTTGCTTGAGCCAATAATAAAAAAATTGCAGGATAATAAAATTAGGGTATCGTTATTTATAAAT…	MAQLSVNINKIATLRNSRGANNPNLLKVAIDCEKYGANGITVHPRPDERHIKYKDVIDLKANITTELNVEGNPSLEFLDLVLKVRPAQCTLVPDKANAITSSYGWNTKKHFFLLEPIIKKLQDNKIRVSLFINTDPNNIEYAAKLKVNRVEFYTGPYAANFHINKQDAIKPYINAAKIAINNNIEINAGHDLDLDNLNFFIKNIPQTKEVSIGHALVCDSIYYGLEMTIKEYLKQVQ	K03474	Bacteria	Bacteroidota	Cytophaga	chu:CHU_3403	268.47
	319	LOCUS_03080	sequence001	353795..354988	CDS	mechanosensitive ion channel family protein		TTGCAATTGAAACATATTATAGAAAAAATTTTAGATATAAACGAAATATTATTAGATAATATCATTAGCTACCTAATTTGTGCTTTAATCCTCGTTATTGGTTTTGTACTAAAAAAGCCATTAGCAAATTTAATTAGTAATTTAATATTTAGGTTATTTAGGCGTTTTATAAACCTTGATGAAGTAAAACAGTTTAAGTCTTTTTTGTCTCAACCAATACAATTATTCGTATTAGCATTTGTAATTTACATAGCTTTACACCAAATAAAGCACTTTCCATTTAACAAAGTTATATTTTCCCATGGTAACAAAAGCAGTAAATTTCAAAAAGAAATAGAAAAAGCTAATAGTGATAATAAACCCCAGCTTATTACTATTGAAACAGGATTAACCTATGGA…	MQLKHIIEKILDINEILLDNIISYLICALILVIGFVLKKPLANLISNLIFRLFRRFINLDEVKQFKSFLSQPIQLFVLAFVIYIALHQIKHFPFNKVIFSHGNKSSKFQKEIEKANSDNKPQLITIETGLTYGEFINRLFSIAITVSIFWAISRISKFFSQILLNKATREGKNNIVQLLSFSFELAQIIITIICVLVVLTIAFNLNIGLIVGGLGAGTLGLGLAAKSSLENLLSAFTIFSDKPFILGDNIKVKNVEGVVEKIGFRSTKIRTLEKTLSVIPNSILVNEIIDNRTARTFRREKFLLGLIYSTTQEQLNKIIDDINNYFKNDSELDNDNSVAAFDSFGDSSLNILVLYYIKRVTYPEFVKIKQDVHYKIIGIVKANNSDFAFPTRTIISS	K16052	Bacteria	Bacteroidota	Solitalea	scn:Solca_3904	256.914
	320	LOCUS_03090	sequence001	355046..356299	CDS	methionine adenosyltransferase	metK	ATGCCTTACTTATTCACTTCTGAGTCTGTATCAGAAGGGCATCCAGATAAAATAGCAGATCAAATTTCTGATGCTTTAGTTGATAATTTTTTGTTTTTTGATCCTGAATCTAAGGTAGCTTGTGAAACTCTGGTTACAACGGGCCAAGTTATAATAGCAGGCGAAGTAAGTTCCAATGTGTATCTTGATATACAAAAAATAGCTAGGGATACAATAAAAAGAATTGGGTACAATAAAAGTGAATACCTATTTGAAGCTAATTCATGTGGTATATTATCTGTTTTGCATGAGCAATCTGAAGATATAAAACAAGGCATAGAAAAAAATAACCCTGAAGATCAAGGTGCAGGTGATCAAGGCATAATGTTTGGTTACGCTAGCAATGACACAGAAGACTAT…	MPYLFTSESVSEGHPDKIADQISDALVDNFLFFDPESKVACETLVTTGQVIIAGEVSSNVYLDIQKIARDTIKRIGYNKSEYLFEANSCGILSVLHEQSEDIKQGIEKNNPEDQGAGDQGIMFGYASNDTEDYIPLTLYLSHFIVKELADIRKNTSLMPYLRPDGKAQVTIQYDDDHRPIKIYSIVVSAQHDEFASEAVMLKTISNDIKNKVVPRILDKLTPKLRKLFTDDIRYFINPTGKFVIGGPHGDTGLTGRKIIVDTYGGKGSHGGGAFSGKDSSKVDRSASYMARYIAKNIVSTGMIDEVLVQISYCIGMPDPCSIYINTYGRSKVNKTDGEIAEIVKDVFDLRPFAIEKKLKLRQPMYLETAAYGHMGRKNEIVTKEFYNNDGMSQISEIEL…	K00789	Bacteria	Bacteroidota	Solitalea	scn:Solca_3752	577.4
	321	LOCUS_03100	sequence001	complement(356345..358069)	CDS	S8 family peptidase		ATGAAGATTAAACTATCTCTATCCTACATTAAGTTTATTGTTTTAATATTAGGAATATTATGTATATCTAATACTGATATTAACGCTCAAGGTAAGGATAAACTTAAAAATTGGCACCATTTAGATTATAATAAAGATAAAATCCATGGGGTAAGTACCTACCAGGCCTATGATTTTCTTAAAAAGAAAAAATCTGTACCAGTAGTGGTTGCCATAATAGACTCTGGTGTAGATATTGAGCATCCTGCTTTAAACAACGTTATTTGGGTTAACAAAAACGAAATTCCTAACAATATAGATAGCGATAATAACGGCTACATAGATGATATAAATGGTTGGAATTTTATCGGCGGTAAAGATGGTCTGAATGTTTTATATGATAATTTAGAAATAACAAGA…	MKIKLSLSYIKFIVLILGILCISNTDINAQGKDKLKNWHHLDYNKDKIHGVSTYQAYDFLKKKKSVPVVVAIIDSGVDIEHPALNNVIWVNKNEIPNNIDSDNNGYIDDINGWNFIGGKDGLNVLYDNLEITRDYRQLKTIFGSITPTDSTKLDPRYKEYLNIKSEYDKVLLDAQSKYFTFTNIFQGIKLLNKLLQGSLNKESILINDITQENLNNTIIASNKDILSNLLLFKELLIKDNYSSLNEFISELQEAIDAYDSKIKFGLNLDFNPRCGVCDNYNDKDEAFYGNNNVIGPDPRHGTHVAGIIVAQDSTTTIQGIAKNVQLMVIRVVPDGDERDKDVANGIIYAVNNGAKVINMSFGKIYSSDKNVVDKAIKYAEKHDVVMVHAAGNDSKNLDN…	K13274	Bacteria	Bacteroidota	Solitalea	scn:Solca_3389	445.662
	322	LOCUS_03110	sequence001	complement(358059..358634)	CDS	adenylate kinase		ATGGTATTATTTGGTCCGCCAGGTTCTGGTAAAGGCACTCAGGCAGCAAAAATTGCTGAAAAATACAATATGACCCAAATATCTACAGGGAATTTATTAAGAGAAGAAATCACGAATAAAACTAAACTTGGATTAGAAGTTAAGAATCTAGTTCACCAAGGATCTTTGGTACCAGACGATATTATCATAAATATAATTAGCAAGCATATAAGTCATAATCTAAAAAACAATATAGGGCATATTTTCGATGGCTTCCCACGCACTATAGAACAAGCTAAACAGTTAGATCAATTATTAAGCGAATGCAATTCTAGCATATCTGTTGTTGTATCATTAATCGTCAGCGATAACGATATTAAAAAAAGATTAATTAACAGGGGTAAAGAGCTTAATAGAAAG…	MVLFGPPGSGKGTQAAKIAEKYNMTQISTGNLLREEITNKTKLGLEVKNLVHQGSLVPDDIIINIISKHISHNLKNNIGHIFDGFPRTIEQAKQLDQLLSECNSSISVVVSLIVSDNDIKKRLINRGKELNRKDDASIEIIDNRIKEYYSKTLQVSKFYKNQGKLFEINGNDNIDAVFNNVVNIINQKYED	K00939	Bacteria	Bacteroidota	Pseudopedobacter	psn:Pedsa_2338	172.94
	324	LOCUS_03120	sequence001	358897..359973	CDS	3-phosphoserine/phosphohydroxythreonine transaminase	serC	ATGAAATATAACTTTGCTTCCGGACCAGCAGCCTTACCACAGGAAGTTATAAACGATATAATATGTGGTATAAACAACTTTAAAGATTCTAAATTGTCTATACTTGAAACTTACCATAGATCAGCAGAGTTTATACATATTTTAGAAAATGCTAAACACACACTAAAACGATTATTAGCAATAAGTGATGATTACGAAGTGTTGTTTTTACATGGTGGTGCGAGTTTGCAATTCCTGATGATACCTTATAATTTTTTAGATGCCAAGGAATATGCAGCCTTTATAGATACAGGTTTATGGTCTCAAAAGGCCATCTTGCAAGCTAAGCAATTTGGTAATGCTATGGTAATTGCTTCTTCAAAAGATAGCAACTATAAGTATATACCTAAAAATTTTAAT…	MKYNFASGPAALPQEVINDIICGINNFKDSKLSILETYHRSAEFIHILENAKHTLKRLLAISDDYEVLFLHGGASLQFLMIPYNFLDAKEYAAFIDTGLWSQKAILQAKQFGNAMVIASSKDSNYKYIPKNFNLEDKDYKYLYLCSNNSVYGTAWHHYPETRVPIVADMTSDLLTKQININQFKLVYASLQKNLGVAGAAVVIINKNFLDKFQVKRCTLDMLNFKTHISSASIYNTPPIFPIYVAYLMLNWIEKKGGIKFFQDDNLKKATYLYKYIDNSNIFFNDVDKNDRSTTNIVFNIKGKISEQDFIDFANRCNCVGIQGHRSVKGFRVALYNAVSYESVKHLVDAMSQYEKTII	K00831	Bacteria	Bacteroidota	Solitalea	scn:Solca_1811	334.339
	325	LOCUS_03130	sequence001	complement(360085..360291)	CDS	hypothetical protein		ATGAAAAACAAATTTCTTTTATTAGCTGCAGCTGGAATATTATCAAGCTCAGTAGTATTTGCCAGCAATCAAGTTCCTGCAAATCATAATAATGATCATAGTACTTCGCAAGCATCTGTTAAAGAACATAAAGCTTCAAATAAAAAAGTTTCTAAAAAAGCAGGCAAGCATGCAAATCATAAAAAAAACAAACAAACAAATAAATAA	MKNKFLLLAAAGILSSSVVFASNQVPANHNNDHSTSQASVKEHKASNKKVSKKAGKHANHKKNKQTNK	K17493	Animals	Other arthropods	Dermatophagoides	dpte:113789551	34.2686
	326	LOCUS_03140	sequence001	complement(360664..361296)	CDS	O-methyltransferase		ATGAACTCTATAATATCGTGCATAATCAACACATATATAACTACACATACAGATCCCCAAGATAAACTATTACAAGAAATTGAAAAGGAAGCAAAAGACATAGGTTTACATTATCCAATGGCCTCTGGACATTTACAAGGTAACTTGCTCCAAATATTAAGTACAATTGCTAAGCCAAAGAAAGCTTTAGAAATAGGAACCTTTATTGGCTACTCAACTATATGCATCGCTAAAGGCTTAGCTGACAAAGGCTCTTTAGTTTCTATAGACAACAATTTAAACCATATTAACTTCGCTAAAAAATTTATACAAAAGACCAATTATAATATCCAATTAATTTGTCAGGATGCTAAAGAATTTTTACAAAATTTAGATTTTGAACCAGATTTTGTTTTTATA…	MNSIISCIINTYITTHTDPQDKLLQEIEKEAKDIGLHYPMASGHLQGNLLQILSTIAKPKKALEIGTFIGYSTICIAKGLADKGSLVSIDNNLNHINFAKKFIQKTNYNIQLICQDAKEFLQNLDFEPDFVFIDANKKSNLLYYKLVIDKLQPSGVIIIDNVLNKGLVTENGSNSINKSFIELNDFIAKDEKVLKIILPVRDGLLLIVKK	0	Bacteria	Bacteroidota	(no genus)	sbx:CA265_20375	159.073
	327	LOCUS_03150	sequence001	361384..361578	CDS	hypothetical protein		ATGAAAGATGATCTTCCTGTAAAACCTTTTGTTATTGGATATGCGGGGCTGGTAGTTACTTTTTTAGGATCTATTATTAGATTTGTTGGTGGTAATATTATTATATCGACAGTTTCAAACATAGTGTTTGTTATAGGTGTAATACTATTTTTCGCAGGTGTATTTAAAGTATTAGATATATATAAAAAAAATTAG	MKDDLPVKPFVIGYAGLVVTFLGSIIRFVGGNIIISTVSNIVFVIGVILFFAGVFKVLDIYKKN	0	Bacteria	Thermodesulfobacteriota	Desulfolithobacter	ddu:GF1_00400	38.1206
	329	LOCUS_03160	sequence001	complement(361941..362474)	CDS	hypothetical protein		ATGAATTTGCGACGTATTTTGGCTGTATGTATATTAATTTTAGCTTTATTTATCACTTCTGGAGGATGTAAACAAGATAACAAACCTAAAAATGAAAAAGAGAAACTTCAAGACTTTCTTATAGGTTCTTGGACTCTGGATATCCCATCAAATAAAGATAGTGATAGTACAATAATATATAATTTTAGGAAGGAAAACCTATTAATAGTTACTGTATTAACAAACGAAAATATTAATAAAGAAGAATATTTTATACCTATAAGCTATAATTATAAAGAATATTTGAATAACCCCAAAAAATCAGACGAAGAAATAGAAGTGGGTTCTTGGCGAATCCTTAACGACCGATCATTAATAATTAGTCATTTAAACCAGCTAACACAACATTTAAATATAAAA…	MNLRRILAVCILILALFITSGGCKQDNKPKNEKEKLQDFLIGSWTLDIPSNKDSDSTIIYNFRKENLLIVTVLTNENINKEEYFIPISYNYKEYLNNPKKSDEEIEVGSWRILNDRSLIISHLNQLTQHLNIKTAKIVSYDKSSLKLEETAYIEETDDQGITKIVPKTYSITLKRIL	0	Bacteria	Bacteroidota	Elizabethkingia	emg:BBD33_00185	47.7506
	330	LOCUS_03170	sequence001	complement(362572..363801)	CDS	HD domain-containing protein		ATGTCACAATTTTTAGAAACTAACCTGATTAACGACCCTGTGTACGGGTTCGTAGATTTAAAATATAAATTAATAAATACGCTAATATCGCATCCATATTTTCAAAGGTTACGATTTATTAAGCAGTTGTCACTAGCCCAGTTAGTGTACCCGGGAGCCACGCATACCCGCTTTCAGCATTCAATTGGTGCAATGCATTTGATGCATAAATCTTTAAATGTATTAATACAAAAAGGGCATGCCATAAGCGATAGCGAATTTAAAGCAGCAATGGTAGCCATACTTCTACACGATATTGGCCACGGCCCATATTCGCACTCTTTTGAATATGGTTTTATAAAAAAATTTAACCATGAAAAAGTTACACTTAGGATATTCAAAAAACTGAATGAAATATTA…	MSQFLETNLINDPVYGFVDLKYKLINTLISHPYFQRLRFIKQLSLAQLVYPGATHTRFQHSIGAMHLMHKSLNVLIQKGHAISDSEFKAAMVAILLHDIGHGPYSHSFEYGFIKKFNHEKVTLRIFKKLNEILGQDLDLALKIFENKYSKKFFHSLISSQLDLDRMDYLNRDSFFTGVADGIIPFERIIATLNLYKNEIVIEEKGIYSIENFIIARRLMYWQVYLHKAVVAAETLLINILQRAKELALDKNPIFCLPYLQPLLFNDIDCDSLVTNDEYLDLFLRIDDADIFICIKNWQDDKDFTLSYLSKMLLNRNLYKILLQNKPFSIDYIEKAQKEVLKHPKITDKTLKYFINTGKLQNNLYNFNRKDKISILTGNKIANFSDYPSVIINSNLAVET…	K06885	Bacteria	Bacteroidota	Solitalea	scn:Solca_4087	393.66
	331	LOCUS_03180	sequence001	363908..365488	CDS	PglZ domain-containing protein		ATGGAACAAAGGGTAGCAAATCCAACCATTCTATGGGTTGATGACGAAATAGACCTGCTTAAATCACATATCATTTTTTTAACTAATAAAGGTTATAAGTTAGAAACTACAAACAGTGGTGCTAGTGCCATAGATATAATACAAGCTCAGGAAATAGATCTTGTATTTCTAGATGAAAATATGCCTGGATTAAGTGGATTAGAGACATTAGAGAGGATAAGAGAGATAAAGCCGGAATTGCCCATCGTCTTTATAACTAAAAGCGATAAAGAGAGTTTAATGGAAGATGCAATAGGTAATAAAGCAAATGATTTTTTAATAAAGCCAGTCCATCCGAACCAAGTATTGCTAGCTATTAAAAAAACTCTTGATTATAACAAATTGGTAAATAAAAAAACT…	MEQRVANPTILWVDDEIDLLKSHIIFLTNKGYKLETTNSGASAIDIIQAQEIDLVFLDENMPGLSGLETLERIREIKPELPIVFITKSDKESLMEDAIGNKANDFLIKPVHPNQVLLAIKKTLDYNKLVNKKTNLSYQQEFRSLSMDLDNAITWEDWVKLYKKLCKWDVELTNIYDNSMHEILLRQKSEANIQFCKFFENNYVNWIQGKDSSNTPTLSHTLMRDKVFPLLSDDDKPLHLIIIDNLRYDQWLALQTIISQDFRIITNDVYCSIIPTTTQYARNALFAGLMPLDIQNKYPSLWHCDENAKGSRNLNEAELLKMQLKREGLGSITTTYNKISKHAEEKKLVNNYQQLLSGDLNVIICNFIDIMSHYSTDTEIVKELASDTTSYRSLVISWFE…	0	Bacteria	Bacteroidota	Solitalea	scn:Solca_4088	562.377
	332	LOCUS_03190	sequence001	complement(365526..366008)	CDS	Dps family protein		ATGAATAATCACACAATTACTGGTATTAGTGACTCAGATGCGTCACTAATGACAAGTAAATTGAATAAATTACTATCTAACTATTCTATTTTCCACATGAACTTACGTGGATTACATTGGAATATTTGCGGAAATCACTTTTTTAGGTTACATAAAGAATATGAAAGGGAGTATTTAGATGCTTATAACAAAATTGACGAAATCGCTGAGCGAATTCTGCAACTTGGAGCCCTGCCTTTGCATACTTTTAAGGACTATATTGATAATAGTGATATTAAACCAACAAAAAATGTTATTAATGATTCTGAAGGTATTAAAAATATTTTAGAGAGCTATAAAATAATAATAAAAATAGAATCAGAGATAATGGAGCTGACAGATAAAATTAAAGACTACGGC…	MNNHTITGISDSDASLMTSKLNKLLSNYSIFHMNLRGLHWNICGNHFFRLHKEYEREYLDAYNKIDEIAERILQLGALPLHTFKDYIDNSDIKPTKNVINDSEGIKNILESYKIIIKIESEIMELTDKIKDYGTNDMIASYMREQSKRVWMFNSYITKCK	K04047	Bacteria	Bacteroidota	Anseongella	agd:FRZ59_02980	156.762
	333	LOCUS_03200	sequence001	366182..366451	CDS	30S ribosomal protein S15	rpsO	ATGCAACTAACTAAAGAAGAAAAAGAGGAAATAACAAGTAACTACAAGCTACATACAAATGATACAGGATCTGCTCAGTATCAAGTATCTTTGCTTAATCATAAGATAAAAAGGTTAACAGAGCATCTTCACCAAAATAAACATGATTTTGTTGCTAAACGTAGTGTGCAAACCAGTGTTAGTCAAATGAAATCTATGCTTAAATACATAAAAAGAAAAAATATCGAGTATTATAAGCACCTTACTAAAAGTTTGGGTTTAAGAGGTTAA	MQLTKEEKEEITSNYKLHTNDTGSAQYQVSLLNHKIKRLTEHLHQNKHDFVAKRSVQTSVSQMKSMLKYIKRKNIEYYKHLTKSLGLRG	K02956	Bacteria	Bacteroidota	Paracrocinitomix	crm:K6119_18825	88.1965
	334	LOCUS_03210	sequence001	366610..368784	CDS	polyribonucleotide nucleotidyltransferase	pnp	TTGTTGCAAAATATAAATTTTGATCCTTTAAATTTTAAATATATGACATTAAACGTAACTAGCATCCAAATTGATATGGATGACGGGTTATCTATAAATATAGAAACGGGTAGGGTTGCCAGACAGGCAAACGGCTCAGTTATACTAAAATGTGGTAACTGTATGTTACTGGCAACTGTAGTTGCTAGTAAAGATGCTAAAAGTAATATAGATTTTTTGCCCCTTTCTGTTGATTATCAGGAAAAATATGCTGCTAGTGGTAAAATCCCCGGGGGATTCCTTAAGCGTGAATCTAAATTATCGGATTATGAAGTGCTTATAAGCAGAATTATAGATAGAGCTTTACGTCCGACATTCCCTAAAGATTACCATGCTGACGTACAGGTGGTGGTTTCTTTA…	MLQNINFDPLNFKYMTLNVTSIQIDMDDGLSINIETGRVARQANGSVILKCGNCMLLATVVASKDAKSNIDFLPLSVDYQEKYAASGKIPGGFLKRESKLSDYEVLISRIIDRALRPTFPKDYHADVQVVVSLISADKNIMPDSLAALAASAALCISDIPFREPISEVRVVRHNGNFIVNPAIDILKDADINIMVAASKTDIIMIEGQMQECSEQELIEAIKFGHEAIKKQIDGINELVAKIGKAKQQYCHEINNIELQSLMTASLSSNIGGIIQRGLSKKERVELLTDLKNSFIHELPDKHRIEVNDETLSLVNVYFHDLEKSEMRKILLSEGKRLDGRQPTEIRNIDIEIDYVPSAHGSALFTRGETQSLTTVTLGSKSDEQLIDGVMFEGYNKFIL…	K00962	Bacteria	Bacteroidota	Anseongella	agd:FRZ59_14940	868.226
	335	LOCUS_03220	sequence001	369148..369852	CDS	hypothetical protein		ATGAAAAGACTATTACTATTTACCACACTGCTAGCTATTATTTTGGTAGGGTGCAAAAAAGAAACTTCTTTAAACACAACAGGTGTTACAAAAAGCTATAAACAAGTAGTTGATGAGACTCGTTACAGACCTTCTTACTATAATGGTTATGAGATTCTTAATCTATACTATAATGATCCATGGTCCTTCTTGGGTTACAAGCGGGATAATGAGGAAGACCTATATGTAGTTGTACATAATATTATGAAGGGTGCTATTAGGGATTGGAATATAGAATACCTTAGTATCGGTGGTCCCTGGCCCATTGTAAAATTTACGTCTATTTCAGATTTCTTAGCAGTTGAATCGGCTCCAAGACCGGATGGTTCTTTCAATGTCGTTCATAAACGCACAGAAGAG…	MKRLLLFTTLLAIILVGCKKETSLNTTGVTKSYKQVVDETRYRPSYYNGYEILNLYYNDPWSFLGYKRDNEEDLYVVVHNIMKGAIRDWNIEYLSIGGPWPIVKFTSISDFLAVESAPRPDGSFNVVHKRTEEYYVADWKLIGVGNPLACLGESPSSFIGVIVNIKTGKMLEANKSKSGIIDVFVSKKWEGSELQKIFEQDGDWSELLASSSHLKKCLWKIDAYYRRKKDYWIR	K05196	Animals	Other chordates	Petromyzon	pmrn:116942825	35.4242
	336	LOCUS_03230	sequence001	370002..370613	CDS	hypothetical protein		ATGAAAAAGCTATTCTTAATTACGTTAATACTATATATAAGTTTATTTAGCTACAATGTTAGCCAGGCAATCCCTAATGAAAAGCCTGGAACTTATGGTCATGTCGTGTATAACGTGCAATACTACGAATCAGGAAAAGAATCCATGGTTCCTGAAGCGCCTAAGGATATGTCTAATGTGCACTTGATTTATAAAGGTAGAAGACCAATAAATTGGTATCTACAGTACCCTGATGTCAGATACAAAAAATTTTGGTATACAGATGGTAACTTGTTTACCAAGTGGAGAGTACTAGACGTAGATTGGAGAAATAATGAAGCCCGTGTTGTTATTTGGCCTGCACACGATGGTCCTAATCAAGACTGGGAGTTTATAGGTTCTGGAAACGTTCTGGCGTAT…	MKKLFLITLILYISLFSYNVSQAIPNEKPGTYGHVVYNVQYYESGKESMVPEAPKDMSNVHLIYKGRRPINWYLQYPDVRYKKFWYTDGNLFTKWRVLDVDWRNNEARVVIWPAHDGPNQDWEFIGSGNVLAYSQADGFEGVIINRMTGKMLEASSSVTNNRRNIYASTLWKGSKEQKEYSKNKNFKNLSDKSRIWKVWKLYH	0	Bacteria	Myxococcota	Labilithrix	llu:AKJ09_00592	36.5798
	337	LOCUS_03240	sequence001	complement(370872..372104)	CDS	dicarboxylate/amino acid:cation symporter		ATGAAACTAATTCCATCTTTGTTTAAGCAAACATATTTTCAAATAATTGTAGCTTTCTTATTTGCAATCGCAATGAACCATCTAAATATAGGTTTAGGACTTGCTACAATGATTAGCCATCTTTTTGTTAGCGGCTTTAAGATTTTAGCTCTACCCATAGTTTTTTTATCTATTATATCTACTATTACCGGTATCAATAATACTAAGGATCTGAAAGCTCTAAATAAAAAAGTAATTTTTTATTCATTACTTACTACTGTTATAGCTGCTATAGTTGCACTAATACTTTACAAGGTGATTAACCCTGCATATAGTAGCGCTTCTTATAACAATTTAAATATTAATAGTATCAATGATCAAATACATTTGCAAAAAGTACAGTTTACTTATATAGATTAT…	MKLIPSLFKQTYFQIIVAFLFAIAMNHLNIGLGLATMISHLFVSGFKILALPIVFLSIISTITGINNTKDLKALNKKVIFYSLLTTVIAAIVALILYKVINPAYSSASYNNLNINSINDQIHLQKVQFTYIDYFLSIIPENFFKIFLDNNIIGCIIIAFLISYAINKLEPAKNVLLHNLFSSFFDTLLIVARFILRFLPIAIFGFVRVFLDSLKNYSHALDSIILFLLCVVIANLVQGVIVLPLFLKFKGISPMKTFKAVLPALTLAFFSKSSSATLPTTLSNVQNNLKVSKKLSSFTLPMCTTINMNACAAFIFICITFVSEQNGYHFSYLETGMWLIVAVIGAFGNAGVPMGCYFIATSYLTSLRMPLELMGVILPAYVILDMLETSLNVWSDICIT…	0	Bacteria	Alphaproteobacteria	Wolbachia	wol:WD_0229	401.749
	338	LOCUS_03250	sequence001	complement(372436..373431)	CDS	tryptophan--tRNA ligase	trpS	ATGAATAATGAAAATATAGTTAGCGGTATAAGACCAACCGGCAAATTACATTTAGGAAATTATTTTGGCGCAGTTAAAAGTTTTGTAGAAATGCAACATCATTTTAACTGTTTTTTCTTTATTGCAGATTATCATGCTTTAACTACTCACCCAGACGCTAGTAATTTAAAAATCTATAGAAAACAAATAGTAGCTGAATATTTAGCTTGTGGCCTGGACCCGGAATTGTGTACAATATATGTGCAATCACAAATTCCAGAAATTTCGGAGCTATACTTATTATTAAATATGAATGCCTATTTAGGAGAGCTTGAAAGATGCACTTCTTTCAAAGATAAGGTCAGAACACAGCCAAATAATGTAAATGCAGGTTTATTAACATATCCGGTATTAATGACA…	MNNENIVSGIRPTGKLHLGNYFGAVKSFVEMQHHFNCFFFIADYHALTTHPDASNLKIYRKQIVAEYLACGLDPELCTIYVQSQIPEISELYLLLNMNAYLGELERCTSFKDKVRTQPNNVNAGLLTYPVLMTADILIHKGTKVPVGKDQEQHLEIARDLADRFNKLHNNEYFPLPQAFNFDRDLIKVPSLSGNGKMGKSENDKYTIFLTDSPEIIVKKIKQSPTDSGPTVLNSSKPESISALFDIMKAVSTEEIHNHYNELYLTCKIKYKDLKEQLAKDIINFLNPIQEEIDKYLHSSNVIDKIIKEGKEKATNSARATIKDVRSIIGLD	K01867	Bacteria	Bacteroidota	Paludibacter	ppn:Palpr_2106	408.683
	339	LOCUS_03260	sequence001	373757..374134	CDS	hypothetical protein		ATGGAAGGTATAATACAGCTTGTTAGCGGGACAGATATGTCTCAGAAAGCTTTTCCTGGTTTCCAGTCTGGAGACACAATAGCGGTTCATTATAAAATTAAAGAGGGAAATAAAGAGCGTATACAGATATTTCAAGGGGTTGTTATACGACGCAGAGGTTCTGATATGGGACAAACTTTTACCGTTAGAAAAATCTCTAATAATGTTGGCGTAGAAAGAATATTTCCTTTGTACAGTCCTAATATAGATAAGATTGAGTTAGTAAGTCTGGGCAAAGTGCGCAGGGCAAAACTTTACTATATAAGAAACCAAGCGGGTAAAATACGTATTAAAAAGAAAATTATAAATAAAACTTTAAAAAAGAACCCTGTAAGCTAA	MEGIIQLVSGTDMSQKAFPGFQSGDTIAVHYKIKEGNKERIQIFQGVVIRRRGSDMGQTFTVRKISNNVGVERIFPLYSPNIDKIELVSLGKVRRAKLYYIRNQAGKIRIKKKIINKTLKKNPVS	K02884	Bacteria	Bacteroidota	Pseudopedobacter	psn:Pedsa_2842	137.117
	340	LOCUS_03270	sequence001	374167..375438	CDS	serine hydroxymethyltransferase		ATGGCAGATGTAATATTTGATCTTATTGATAAGGAGAAAGTGCGTCAAACAGAAGGTATAGAATTAATAGCCTCCGAGAATTACGTTAGTACAGACGTTATGAAAGCTCAAGGATCTATACTTACTAACAAGTACGCTGAAGGATATCCAGGCAATAGATATTACGGAGGATGCTCTGTTGTAGATAAAGTAGAAACAGAAGCTATAGAAAGGTTAAAAAAACTTTTTAAAGTTAGCTGGGCCAACGTTCAGCCACACTCCGGATCACAGGCAAATGCAGCTATAATGTTAGCATTGTTGAATGCTGGCGATAAAATAATGGGCTTTGATTTATCCCATGGAGGACATTTAACACATGGATCACCTGTAAGTTTTTCTGGAAAATTATATTCTGTTGTA…	MADVIFDLIDKEKVRQTEGIELIASENYVSTDVMKAQGSILTNKYAEGYPGNRYYGGCSVVDKVETEAIERLKKLFKVSWANVQPHSGSQANAAIMLALLNAGDKIMGFDLSHGGHLTHGSPVSFSGKLYSVVSYKVSKKDYLIDYDNMEAIAIAEKPKLIIAGASSYSRDWDYKRMRYIADKAGSILMADISHPAGLIAKGLLNDPTEHCHIISSTTHKTLRGPRGGVIMIKKDFENPRGLKNNKGDILPMSVLLDRAVFPGCQGGPLEHVIAAKAIAFNEALGDSYSIYVKKIKDNAAKMADSFINKGYHVISGGTDNHLIVIDLSNKNITGKEAELVLGKVDITINKNMIPFDAQTPFVTSGIRLGTPAITTRGLGSSDIERIVDLIDKSLINRKD…	K00600	Bacteria	Bacteroidota	Belliella	bbd:Belba_1192	574.704
	341	LOCUS_03280	sequence001	375789..376877	CDS	bifunctional 3-deoxy-7-phosphoheptulonate synthase/chorismate mutase type II		ATGTTAGACGCAATTTTTTCAAAATCTAAAACATCGAAGCAATTAACTGTAATTGCAGGCCCATGTAGTGCAGAAAGCCAGAATCAAATTATCAGTACAGCTATTGAATTAAATAAAAATCCCAGAGTTACTATATTTAGGGCAGGCTTATGGAAGCCAAGGACAAGGCCGGGTAGCTTTGCTGGCGTAGGTTCTAAAGGTTTACCATGGTTAAAACAGGTAAAAGAGCAGACTCGGTTGTTAGTATGTACAGAAGTTGCATCCCCATTTCATGTTCAAGAGTGTTTAGAAGCGGGTATAGATCTATTATGGATAGGAGCCCGCACAACTACTAATCCATTTGCAATACAAAGTATTGCGGATGCTCTGAAAAATACTAATGCAAGCATATTAATAAAA…	MLDAIFSKSKTSKQLTVIAGPCSAESQNQIISTAIELNKNPRVTIFRAGLWKPRTRPGSFAGVGSKGLPWLKQVKEQTRLLVCTEVASPFHVQECLEAGIDLLWIGARTTTNPFAIQSIADALKNTNASILIKNPVNPEFSLWQGAVERIINAGIKNIGIIHRGFSVLNSKGFRNKPVWQIVDQMEEYFPDIPIFCDPSHIAGNQNLILKTMYQALNHNVSGLMVESHINPQIALTDQQQQVTPEYLEGLLDKLESNKSVLDNDKDAIIVDLRESIDDVDRSIINIFKTRFDIVNKIIDYKIRHNMPILQPERWKSLMKHRLELAKELNVNEDFIDKIFQIIHEESLNIQRQIRSNETKSIS	K04516	Bacteria	Bacteroidota	Adhaeribacter	add:HUW48_17975	340.502
	342	LOCUS_03290	sequence001	377014..377385	CDS	hypothetical protein		TTGAGTGGAATATTTACAGGGCACACTTTACTTGCAACTGACTTAAACAACTATAATCATTACAATTTAAAAATTAGTTATTTGGATCTAAAGCTAAGTACCGACCCGGAGCTGTTAAAATTTAGAGATCAAATAGATAGACTCGATACAAGCCTGTTAAAAATACTTGCTGAACGTGTAGAGGTAGTTAAAAAAGTCGGGGAATATAAAAAACTAAACAGCCTTCCTATATATCAGCCGGATAGGTACAAAGAACTTATAAAACGTAGGCAAAAATTGGGTTCATCTATAGGTTTAGACGAAGATTTCGTAGGAAAATTATTTAACTTAATACATGATAATAGCGTAAGTATACAAAAAATGCTTAAGTAA	MSGIFTGHTLLATDLNNYNHYNLKISYLDLKLSTDPELLKFRDQIDRLDTSLLKILAERVEVVKKVGEYKKLNSLPIYQPDRYKELIKRRQKLGSSIGLDEDFVGKLFNLIHDNSVSIQKMLK	K04516	Bacteria	Bacteroidota	Chondrinema	clit:OQ292_00740	80.8777
	343	LOCUS_03300	sequence001	complement(377378..378433)	CDS	radical SAM family heme chaperone HemW	hemW	ATGTTGCAATACAAACACCAGGTTGTAAATTCTATAGTCAAAGAAATAATTCAAAAAGCATATCTTTTAACAAATAGTTATGTTAAGACTATATATTTAGGTGGTGGAACACCCTCAATACTAAACGACAATGAAATACATCTAATATTAAATGCTTTATTTAAAAACTATAATATAAATGCTAATGCAGAAATCACATTAGAAGCAAATCCGGAGAATTTAACTATTGAAAAGTTACGATTTATTAAAAGTTTATCTATAAACAGATTGTCTGTAGGAATACAATCATTTTATGATGAAGACTTGAAGTTTATGAACAGATGTCATAGTAGTAACGATGCTATAAAATCTGTAACAAATGCTAAAAAAATAGGCATAGATAATGTAAGTATAGACTTA…	MLQYKHQVVNSIVKEIIQKAYLLTNSYVKTIYLGGGTPSILNDNEIHLILNALFKNYNINANAEITLEANPENLTIEKLRFIKSLSINRLSVGIQSFYDEDLKFMNRCHSSNDAIKSVTNAKKIGIDNVSIDLIYGYLLLSSQKLKSNILLAQDLDVNHISTYALTIENKTLFAYRTNRNSEKIVSDETFSKHFDIMQYYLSNKFIQYEISNWAKDPEFISKHNCSYWSLNDYIGIGPSAHSFINNTRSWNEANNHNYMNLVNNNLSPTAGSEVLSHKDSMNEYIMLALRTKWGIDYDYFEDRFGLSTLIKLKNESNIFKRQGLMYEENNCIKLTKSGLKISNSIISALFT	0	Bacteria	Bacteroidota	Ichthyobacterium	ise:JBKA6_0483	272.707
	344	LOCUS_03310	sequence001	378592..380100	CDS	hypothetical protein		TTGGTCGCTATTAAATTTAAGTACACATATTTAATATTAGGAACTATATTGTTTTTCTCAATATTCACCAAAGTTAATGGGCAAGATATAGAGAATAATCTAGAAAATTCTATAAATAATATAGATGCTGATCCGGCTGTTGACGATTCTATAGACAAAACTTTAGATGATGTTGAACTAAAAGCTATTGACGGCATACAATTGTATAAAGTTCCGCATCAAGATAGCAACACTCCTGAGAATAAAGATCCAAAAGAACCATCTGTAAATAATCAGCAAACCCAACCAATTGATAATAGACAAGAATCTATTTCACAACCTGTAGAAGGTGTAAATCAAGAACGTCCTAAAGTTAGGGAAACTGATAGGGTTTCTGATGCTGAAAACGAACAAGATAAA…	MVAIKFKYTYLILGTILFFSIFTKVNGQDIENNLENSINNIDADPAVDDSIDKTLDDVELKAIDGIQLYKVPHQDSNTPENKDPKEPSVNNQQTQPIDNRQESISQPVEGVNQERPKVRETDRVSDAENEQDKLEKSKEERKLRDREVKRQPDNNRTESPSVSDKPYEDGDYFTPLSDSSTDNNDPSTIHNDNPPITGNSTNKTVVAPKDQEANKLNIIDSALSINCYFGNEIRSFKNPLLECKARSGSYLAAYCNITSFAKLNITDQRFAKDIKKDEGTKRVNKSPWQVIGISIIFMAIVLSKMLFPAQLSYIYNTIKKHYLLGTKQVCLMQNNIYIYAIFSIVLSLIYGFLINNTILNAYGGSINNNLIMQWLYISALIMLFLIFRLLCQKTITVFF…	K08831	Animals	Mollusks	Haliotis	hrf:124136332	44.669
	345	LOCUS_03320	sequence001	380127..380885	CDS	uroporphyrinogen-III synthase		ATGGATAATACTAAAACTAAGGTAAAAAACATACTAATAACCCAACCCAAACTTGAAAATTCTACCAATCAATATTCAGAATTATCTAAAAAGTATGATTTGAATATAGATTTTGAATCTCTAGTACATATTGAAAATGTCTCAGGTAAAGAATTTAGAAAAGAAAAAAAGAACCTTGCAGAATACACTGCTATAATATTCACTAGTAAAATAGCTATAGATCACTATTTTAGATTGTGTGAAGAGCTAAGGTATGAATTATCAGACGATAGCAAGTATTTCTGCGCTTCAGGAATAATTGCACTGTATCTACAAAAGTATATTAACTACCGCAAGAGAAAAGTTTTTTTCCCTAAAAAGGAAACAGACAATTTGAAAAGCATACTATCAAAATATAAA…	MDNTKTKVKNILITQPKLENSTNQYSELSKKYDLNIDFESLVHIENVSGKEFRKEKKNLAEYTAIIFTSKIAIDHYFRLCEELRYELSDDSKYFCASGIIALYLQKYINYRKRKVFFPKKETDNLKSILSKYKNEKFLFPCSDFHKETTIVDIRNAGFSVDEAIIYRIVCSDIPSIGEKQYDLVVLFSPYGVRSLLKNFPNFSQQSTKIAAFGKATHEAVTEAGLVLDIKVPTIKTPSMAKAIEEYLRQENK	K01719	Bacteria	Bacteroidota	Solitalea	scn:Solca_3324	292.737
	346	LOCUS_03330	sequence001	381127..382440	CDS	gliding motility lipoprotein GldK	gldK	ATGAAATATCTACACAAAAACTCTAAAATATTAAGCTTAATTGTAGCTATAGCGATGGTTTCATCTTGTACGAAAGTACCAAGCAATGGTGAACTTATAGGTGTCCAAGGTAGAAAGTTTAATGATAGATTAAAAATCCCATATGGCATGGTATATATACCTGCCGGGTCATTTATGTTAGGTCAAAGCGACGAAGATATAACATATTCACAAGTAGCACGGCAAAAACATGTAAGTATTAGCGGTTTTTACATGGATCAAACTGAAATAACTAATAACGAATACAGACAATTTGTTTATTGGGTACAAGACGGTCTGGCTGCTAAGATTATAGGTGGTAAGTACATGAAAAAAACTAAAAGTGGGGTAGAAAAAGTAAACAGAGAACGCAGCTTTAGT…	MKYLHKNSKILSLIVAIAMVSSCTKVPSNGELIGVQGRKFNDRLKIPYGMVYIPAGSFMLGQSDEDITYSQVARQKHVSISGFYMDQTEITNNEYRQFVYWVQDGLAAKIIGGKYMKKTKSGVEKVNRERSFSDLFDAESWREDKKPSPDIQKAESLYYKGDDKLFGKTEVDPSKLVYKMEWFDYQKAVDNIGQKVPRSNFIRRDEVEIYPDTLVWLADFSYAQNEPMVEQYFTHPAYDEYPVVGVTWRQARAFAHWRTKINDDYRAETADPVRTRGAFSLPTESQWEYAARGGLNSSPYPWGGPYLRNSKGCLLANFKPGRGDYASDGGLYTVHVKSYFPNDYGLFNMAGNVSEWTSSTFDESAYVMVNDLNPTYTTEIEGDNVPLANKRKVIRGGSW…	0	Bacteria	Bacteroidota	Anseongella	agd:FRZ59_01520	540.806
	347	LOCUS_03340	sequence001	382524..383315	CDS	hypothetical protein		ATGAATAAGAAAGTAAAATTTAATCTTAACTTTCTCTCGTCTATTTTTGCAGCACCGGTAATTATAGGCGCCTTGTTTAAGATTTTGCACTTACCAGGTGCAAAAGAATTACTAATAGTAGGGATGACTTTTGAAGCAATAATATTCATTTTAATGGCTTTTCAAAAACAAGCAGAGGAGCCGGATTGGAGCATTGTATATCCGGAACTGTTAGACCCGGATAAGCGAGATGAGAATGCAGTATCCAGGCCCTCAGCTGGCGGCGGATCTGGTATTATGGATCAATTGATAATGTCTGGCGGAAATATAGAGCCTGAAACAATAGCACAACTAGGTGAAGGTTTAAAAAATTTTGGATCGAAAGTTGCTAATATATCTCAGATGGCAGATATGTCGCAG…	MNKKVKFNLNFLSSIFAAPVIIGALFKILHLPGAKELLIVGMTFEAIIFILMAFQKQAEEPDWSIVYPELLDPDKRDENAVSRPSAGGGSGIMDQLIMSGGNIEPETIAQLGEGLKNFGSKVANISQMADMSQSARDFNQALSSATYNVSELGEAYKMASNNLISISEFGSGATEYKDEISRLIKNVSSLNLVYEQELHGSEAYLKSINKFYTDMDQIMVNVSASVEPMREMGEEVNRFNRNLSALNAVYGRMLSAINDNRNS	0	Bacteria	Bacteroidota	Anseongella	agd:FRZ59_01525	217.238
	348	LOCUS_03350	sequence001	383370..384908	CDS	gliding motility protein GldM	gldM	ATGGCAGGCGGTGGACATGAAACTCCTAGGCAGCGGATGATTAACATGATGTATATCGTGTTAATAGCATTACTAGCTCTAAATGTTAGTAGTGAAGTTCTTAATGCCTTTAAAACGGTGAGGACTTCATTAGAAAGTACAATGAAAAATACTCATACTACATTACAAACAGTAATGCAATCCTTTGAAGCTAGTATGGCAAAAGATCCAGTAAAAACTCAGCCATATTATGATAAAGCTAAAACTGCTATTAGCAAAGTTGACAGCTTTAATAATTATATAGAAGGCATAAAAAAAGAGCTCATAGATGCAGCTCATGGGTATGACGAAGACACCAAAGATATAAAAGATAGAGATGATACCGATTCGCCATCGCGTATATTATTGGAGCCAGATAAG…	MAGGGHETPRQRMINMMYIVLIALLALNVSSEVLNAFKTVRTSLESTMKNTHTTLQTVMQSFEASMAKDPVKTQPYYDKAKTAISKVDSFNNYIEGIKKELIDAAHGYDEDTKDIKDRDDTDSPSRILLEPDKTGKTRGAEIKVKLNNLRSELLSLVDPNDVNQIGLPLQEIKDGNHEDPWEVRRFESVPVTAAVTLLTQLQADAKNSQLALAHYQLSAIGSTDFKFDKLSPNIVSKSSYVTLGTEYQADIYLTAYSSTMPMKVYVGGKEIPVKDGKATYKVTPNQQGLINWNGKITVEGNKGSQTEYPFQGSYQVAASSAVISPTAMNVLYVGVDNPIAISAAGLPPDKIVASISQGSIIGQKGKYIAKVSRQGDAVIKVSTRNDSGVLQTLGSMKFR…	0	Bacteria	Bacteroidota	Anseongella	agd:FRZ59_01530	450.284
	349	LOCUS_03360	sequence001	384983..386035	CDS	hypothetical protein		ATGAAAAACTATATAACACTAATAGCTTTTTGTATAGTATCTTTTTCGCATATACAAGCTCAGGAGAATGCAAATCAGGTTGCTGCTCCAGGTACGCCGAGTGATGCGGGCGCTGCTGTTATCACACCAGGCGATAATGCAACTCCTAGGCCTCCTGTTGATAGTGCTAATGTCACTAATTCAGACAAAGATAAAAATATAGCTTCATCAGATGCTAATAAAGATAATCAAGGTGATGCCAAAAAAGGAGACGCTGATCCTGTAGATGAAGACGGAGTGCCGTTAAACGCTGTATTTAAAGATGAGAATGCAGTTAATATCAAGATAATGAAATACCCTAAAATTCGTCAAGCAGATGTAATGTATTCTAAAAGAATATGGAGGGAGGTTCCATTTACT…	MKNYITLIAFCIVSFSHIQAQENANQVAAPGTPSDAGAAVITPGDNATPRPPVDSANVTNSDKDKNIASSDANKDNQGDAKKGDADPVDEDGVPLNAVFKDENAVNIKIMKYPKIRQADVMYSKRIWREVPFTEKMNKAMGSPKQGIAQVIINAVLNGELTAYANPDDGSDDVFKKKLSIEDVKKLLGGTPEKIQYAPDPNRPDYLVDTVVVNKFDPNSVKKIRLEEDWIIDTKRSLMEPRILAIALLKDIVTQAGETLDGSLPLFWISFKQARKVFANSKVPNKHNDVANITYDGLFVKRLFSSYIVKESNPENLRIVDKTGGQNVKALKESDRISEGLLDKEQDMWSW	0	Bacteria	Bacteroidota	Solitalea	scn:Solca_3320	247.284
	350	LOCUS_03370	sequence001	386081..386419	CDS	hypothetical protein		TTGATTGAAGTAAAATGGTCTAGGCTCTGTAAGCATATTTCAGAGCAATTTGACGTAGATAGTCCTCAGATTGAATCCATATTGTTTTTAATTGGCCTTCAAGAATTACAAAAGTTTGATATTAAATTTAATAAAAATATGAAACTTGACGTGATGCATGTGGCTTTATGCACATTGCTAAGTACTGAAGGCTATTACAAGATTACACATATGGATGAGGATGGTTGGCCTCATTTTGAAAATATAAAGGATCTACCTCCATACAATGTCCAAGAGCAAACACTTTTGCTTAAAAATCTTATATTAACATATTTTAGCAAAATATTTAATTTTATTTAA	MIEVKWSRLCKHISEQFDVDSPQIESILFLIGLQELQKFDIKFNKNMKLDVMHVALCTLLSTEGYYKITHMDEDGWPHFENIKDLPPYNVQEQTLLLKNLILTYFSKIFNFI	0	Bacteria	Bacteroidota	(no genus)	sbx:CA265_22420	114.005
	351	LOCUS_03380	sequence001	386424..387206	CDS	exodeoxyribonuclease III		GTGTTAATAGGAAGCTACAATATTAATGGTATAAGATCAGCAGTAAAAAAGGGCTTCATAGATTGGCTTCAGCAATCTAATATCGATATATTATTGCTTCAAGAAACCAGAGCTGCTAGTACTGACATTCACGAAGAAATAGATAAATTAAAAACAATAGGCTATAAAAACCAATATTGGTATCCGGCAAAAAAAAAAGGATATAGTGGCCTAGCAATATTAACTAAAAATATAAATGGCACTATTATAACTGGTTGTGACAATGCAATTTATGACGACGAAGCTCGTATACAGCGTTTAGACTTAGACAAACTATCTATTATCAATGTATATATGCCGTCTGGAAGTAGTGGCGAACTTCGCCAAGAATTCAAATATAAATTCCTCGACTTCTTCTAC…	MLIGSYNINGIRSAVKKGFIDWLQQSNIDILLLQETRAASTDIHEEIDKLKTIGYKNQYWYPAKKKGYSGLAILTKNINGTIITGCDNAIYDDEARIQRLDLDKLSIINVYMPSGSSGELRQEFKYKFLDFFYNYVVNTPTIPKNLIIAGDFNICHTEIDIHNPKGHLKSSGFLPKERKWLDDFFNYNFIDAFRLFNKDHDNYTWWSFRSRSKEKNLGWRIDYILASKNLQCALVSSYILPEVNYSDHCPVILQIDKEKI	K01142	Bacteria	Bacteroidota	Solitalea	scn:Solca_4048	293.893
	352	LOCUS_03390	sequence001	387213..388577	CDS	histidine--tRNA ligase	hisS	ATGAATGCAAGTTTGCCAAGAGGTGTTAGAGATTTTTCAGATATTGAGCTAAAAAAGCGTAATTATATAATCAATACCTTAAAAAGAATATTTCAGCTCAATGGATTTCAAGAAATTCAAACCCCTACATTCGAAACAATAGAAACCTTAACTAAAAAATATGGCGCAGATGGAGAACAATTGATATTTAAAATATTAAATTCAGGCGATTTTCTTAAAAATATTAATGTTGAATCTTTAAAAAACTCTGACTATAAAGATATTGCTAAACAAGTTACAAAAAACGCTTTACGCTACGATTTAACAGTTCCATTTGCACGCTATTTGATTATGCACCAAAATGATATAAACCTGCCATTTAAGCGCTATCAAATACAGCCTGTTTGGAGAGCCGATAGG…	MNASLPRGVRDFSDIELKKRNYIINTLKRIFQLNGFQEIQTPTFETIETLTKKYGADGEQLIFKILNSGDFLKNINVESLKNSDYKDIAKQVTKNALRYDLTVPFARYLIMHQNDINLPFKRYQIQPVWRADRPQKGRYREFYQCDIDIAGSMSLLNEAEVIHICVNGLKALHMPNYIIKINSRKILYALKIIAPDYSDNLMIILDKYDKIGIEGILSELNNINLNDKQKEFILSLINISQLRGNIQKIGALKKLLMEIEEGLQGINEIEKVLEILSYNNVDQNLIEIDTKLARGLSYYTGLIVEAVCLNHTDIGSICGGGRYDDLTRSFSKQSITGMGLSFGIDRIYSILETNNKFPEGIVSNDRVLILNLNAVDLKYYIYILNKLHSNNIKAFIYPE…	K01892	Bacteria	Bacteroidota	Solitalea	scn:Solca_4227	412.92
	353	LOCUS_03400	sequence001	388599..388808	CDS	hypothetical protein		ATGAAAATAATAAAAGACGAACAAGATTGGGAAGTACTTAAATATAAACTAATGAGAAAATTTAATAGTTTGTCGCCATCTGAGTTAGTCTATAATCCAGATGAAGATGCTACCATTATTTATCTTGAAAAACGATTGTGCAAAACTAGAGGCTACATAGAGTTTATGTTGAAAAAAATGCTATACTATAAAAAAACGAATACCCTATAA	MKIIKDEQDWEVLKYKLMRKFNSLSPSELVYNPDEDATIIYLEKRLCKTRGYIEFMLKKMLYYKKTNTL	0	Fungi	Basidiomycetes	Ustilago	uma:UMAG_10623	36.965
	355	LOCUS_03410	sequence001	391322..392251	CDS	BZIP transcription factor		ATGAGAAAAATTATATCGCTACAAATATTGTCTTTACTATTAGTGCTAACTTCTAATATACAGGCTCAAAATCTCAACACTAACACTCCTTCAGCAATCCAACCTAGAAATGATTCTGGCTGGTTTCTGGTTTATCGCAGTAACGATGGTCTTAATGGGAACTCCTTATATTTTGGTGAAACAGTTGGAACAGGAGAAAAAATAACAAGTGGGCCTCCAAATCCTAAATACGGACCATCTTACGGGTTAAATTTTATCACCAATTACCAACTAAGAATGTTTATAGATAACAATGGTGCGGTTCAAATGAATAAAAGTCTAACTGTGAAAGGCGCATTAGAAGCGACTGGCGAACCTGCTAAGATTGCTCGCCTACACATCGACCCCGATAATCTTTCT…	MRKIISLQILSLLLVLTSNIQAQNLNTNTPSAIQPRNDSGWFLVYRSNDGLNGNSLYFGETVGTGEKITSGPPNPKYGPSYGLNFITNYQLRMFIDNNGAVQMNKSLTVKGALEATGEPAKIARLHIDPDNLSDGYSNGGIFFGGSSYSESTTGIASSNNGSYGPQNGLNFWANGSLAMAIDTNGKIGLGVDPSKITGKDSEKFKLLVKGAIKATNLQISNLDKWPDYVFDKNYTLASLHSLEKFVNTNKHLPNFPSAKQIENDNNSMSVSNIITSLLKTVEEQALYIIEMNKKVESIQQKLDVLINKE	0	Bacteria	Bacteroidota	Chitinophaga	chit:FW415_18340	101.293
	356	LOCUS_03420	sequence001	392378..392551	CDS	hypothetical protein		ATGCTTTCAATTAAGGAAGCAGTTATGCCAGAGCTTTCAAGTTTTGAAATGCAAGTTCATGAGAACACACCTCCATTTGATAGATATTCTATAATGATGACACCTTCTTATACTTTTAATCCTCTTATTGGCTACTTCTTAGAAAATCCTAGACAACCTTTATTGACTAGTTGA	MLSIKEAVMPELSSFEMQVHENTPPFDRYSIMMTPSYTFNPLIGYFLENPRQPLLTS	0	Protists	Amoebozoa	Dictyostelium	dpp:DICPUDRAFT_156375	30.8018
	357	LOCUS_03430	sequence001	392852..393997	CDS	hypothetical protein		ATGAAGATATCGAATTATAGTCCCTATACTGCGGCACTTATAGTATTGCTGTCAATCTCAGTATTGCTTATACAATCATCTTGCAAAAAAGAATTTATAGTTGACAAACCGTTACAAACAAGTTCGAAGCAAAGCACTAAAACGATCGACCTGATATTAGGTATTAATAAAACCAATGGAGTAGTAGATCTCTATGAAACTACAGAATATGAAGATTTTTTATCAGAAGGTACTGACATACTAATCCCTACAAGCATAGTAGAGCCAATAAAAGTATATAAGGAAGGAGAAGCCATAGATAATGCTGAATTAAAAAAATTGATAACTAAACATAATTCAAATAAATACATTGTAAAGTCTTTATACAACACCGACAACTATGTGGCGATATTCAAAGGA…	MKISNYSPYTAALIVLLSISVLLIQSSCKKEFIVDKPLQTSSKQSTKTIDLILGINKTNGVVDLYETTEYEDFLSEGTDILIPTSIVEPIKVYKEGEAIDNAELKKLITKHNSNKYIVKSLYNTDNYVAIFKGVSIWPNGIVRMGIDPLLPDRARLLLFKAMEIWREQTNIGFEVIPYEEAIIKGDSTYKMCVKFDSQSTTTSAYATIGTNLGKPGLLVLSSDVMLSSVIHELGHTVGFIHEHQRPSRDNYMTFQEPALIGILPILYSEDPSRLDINDLEGTANPRGLYYRIVVRSWIKKLPVYSDDTNLAPFDCNSIMNYASYGSMYPVRKILMEYNAPIYREKLTNRLCSEPQITDPYKLLTELDIKRVNMVYPLRSDL	0	Animals	Cnidarians	Nematostella	nve:5508355	63.929
	358	LOCUS_03440	sequence001	394102..395139	CDS	hypothetical protein		ATGCAAATAAATAAACTCGTATTTATAGCAGTAGCAATATTTGCGTCAGCCTGCAACAAATCTTCTAACAACCCTCCAACAAGCGAATCTACGGATTATACGCTAGGTATAGATAAAAACAATGGAGACGTTAGGATATTTAAAGATATATCAAAAGATAAAGATTTCCTGCTATATAATGGCCACAATTTAATTCACAAGAATCAGGTTAAACCTATTAAAAAATACTCTAATCTTAAACATAATGCTTCTTCTACTGAAATAGAAGAACTATCCAGATTATATCAAGACAATGAGTTTAAAATAGCTGCTAACAAACAAACCCGGAATCCAAAGACTGACCCTTTATGTATAAAAAAAGGAGCCAGGCCCTGGATGTGTAATTTGGTATCATTAGCT…	MQINKLVFIAVAIFASACNKSSNNPPTSESTDYTLGIDKNNGDVRIFKDISKDKDFLLYNGHNLIHKNQVKPIKKYSNLKHNASSTEIEELSRLYQDNEFKIAANKQTRNPKTDPLCIKKGARPWMCNLVSLAINTSNMPKGLRHNINEGINTWSQANQNLIFNIIEVEDGDEVPPGTTVIKFLPLQDKLCTSTVGSHPNNEGIVYFSEHCDIVDVTHNIGHVLGYVDENVRPKSLNYIDINYDAIATISEQIDALHADILWFSLGLQPVIKDDPAFDRHSIMMISPYASAPFERVLLLFEEPAIYSKIPPGDLTRNVRLSAEDVRRINKVYPKIDDDELRSTCK	0	Bacteria	Other Gammaproteobacteria	Granulosicoccus	gai:IMCC3135_21325	52.7582
	359	LOCUS_03450	sequence001	395448..396608	CDS	hypothetical protein		ATGAAACTATCGAAAAATCTCTCTTACACCTCAGCACTTATAGTATTTCTGCTAGGGCTCGTATTTCTTACACAATCATCTTGCAAAAAAGACCTTATAATCAATAAACAATCAGAAACAAGTTCGAAGCAAAGCAGTACAGGAACCAATATTATATTAGGTATTAATAAAACCAATGGAGAAATAAATTTATACAGAAATATAACGCATGATTTTTTATCCAAAGGCGGCGATATTCTAATACATAAAAGCCAGGTAGAGCCGATAAAAATATATAAGCAAAACGAGCCAATAGATAAAACCGAACTGGCAAAACTGATAAATGAACATGAAACTAATAAATATATTTTACCGGCTTCATATAGTAATGATAGTCTTGTATGTGTAATGAAAGGAGTC…	MKLSKNLSYTSALIVFLLGLVFLTQSSCKKDLIINKQSETSSKQSSTGTNIILGINKTNGEINLYRNITHDFLSKGGDILIHKSQVEPIKIYKQNEPIDKTELAKLINEHETNKYILPASYSNDSLVCVMKGVSIWPDRIVRIGIDNYMPAPLLNRVYKAIELWREKTNIGFEFITYEEANIKGDSTYKVAVHLYRFSPDQVAYATVGTELGIPGAIVLSEHMELSAVVHEFAHTFGFIHEHQRPSRDNYITFQRTALMEVLPGFYNQDSSVLDFNNLAGTADPTGDYYQMMIPSYIQKYDVYSDNTTLAPFDHKSITMYPSYYPLEAREILMRYNAPVFLTKDSNELCQDPEITDPDKMISDLDIKKVNTVYPLTTDRYTVNEHL	0	Bacteria	Bacteroidota	Fulvitalea	fax:FUAX_34130	59.3066
	360	LOCUS_03460	sequence001	396686..397732	CDS	hypothetical protein		ATGAAAATAAATAAGCTCGCATTTATAGCACTAGTAATATTTACATCAGCCTGTAGTAAATCTTCTAATAATATTATAGAAAATGAGTCTGCAGATTATACATTGGGAATAGACAAAAACAATGGAGACGTTAGGGTATTCAAAGAGTTGGCAAACGATAAAGATTTCCTGCTATATAATGGCCACAATTTAATAAATACGAACGATGTAAAAATTATTAAAAAATACTCTAACGTTAAACATGAAGATTCTATTGAAATAGAAGAATTATCGAGGTTGCATAAGCATAATGAATTTAAAATAGATGTTAATAAACAAACCAGGAATCCAAAAACTGACCCTGTATGCATATTTGCCGGAGCCAATACCTGGCAGTGCAATATGGTATTTTTAGCCCTA…	MKINKLAFIALVIFTSACSKSSNNIIENESADYTLGIDKNNGDVRVFKELANDKDFLLYNGHNLINTNDVKIIKKYSNVKHEDSIEIEELSRLHKHNEFKIDVNKQTRNPKTDPVCIFAGANTWQCNMVFLALNISDMSYGLEDAILNGIAVWKKANPNLEFHVITVKDGQKVPDGATVIKYYAGQYHGKLCAATIGARPNNQGLVYFTDNCGITDIVHQLGHVLGYVDENVRPKSSQYINIHQNAIDSLIQFATQKVANNLKFSLQAQRVIKDDPKFDRYSIMMTPSFSSDPWIRNLLASLVTPAITSKFGDPWIYENTELSAEDVRRINIVYPKIDDHDELRNTCK	0	Animals	Other arthropods	Uloborus	udv:129220936	55.4546
	365	LOCUS_03470	sequence001	402708..402923	CDS	hypothetical protein		ATGAGTATTAATAATATTTCAATAAAAGATCTAGTGAATGCTGATCTTAAAAGCCAATATAAAGTTGCAAAAAAACTCCCAAAGCATATTAAAATAAAAAATACTACTATTGGAGATTTTATGTACGAAAAATCCATTTCCATAAAAGTATTAATAGTCTATGTAATACTTTCATTAATATGTGCTGCGATAATATTTATTTTATACAATCTCTAA	MSINNISIKDLVNADLKSQYKVAKKLPKHIKIKNTTIGDFMYEKSISIKVLIVYVILSLICAAIIFILYNL	0	Bacteria	Fusobacteriota	Streptobacillus	smf:Smon_0979	33.113
	366	LOCUS_03480	sequence001	402941..403597	CDS	MotA/TolQ/ExbB proton channel family protein		ATGGATAATTTAAATAATACGCTAACAACACATACAGAAACTACCTATAATTTACTCGATATAATAGCTAAAGGTGGTATTCTAATGATACCATTAGCATTTTTGTTCATATTAGCCGTATATATTTTCTTTAACAGATACTTCCTAATAAATAAACAAATAAAAAAAAGTAACCAGGTAGTTAACAATGCTATAAACTACTTAAAAGCTAACCAAATAGAAGAAATACCTAAATTATGCAATGATTATAATAACTTAATCGCAAAAGTTATATATAAAATAGTTTTAAATTTAGGCAAGCCTATGAACCAAATACATACTTTAAGCGAAGATACAGCTAGAATAGAAGTTTCTAAACTAGAAAAAAATATTTCTATTTTAAGCTTAATAGCGGCTATC…	MDNLNNTLTTHTETTYNLLDIIAKGGILMIPLAFLFILAVYIFFNRYFLINKQIKKSNQVVNNAINYLKANQIEEIPKLCNDYNNLIAKVIYKIVLNLGKPMNQIHTLSEDTARIEVSKLEKNISILSLIAAIAPMVGFVGTVMGIIEIFFNIAQIGEISINVIAGGLYVKLITSAAGLIIGIIAYIFYYILDNKLDSIAIYIEEKSSKILEVLENPN	K03561	Bacteria	Bacteroidota	Solitalea	scn:Solca_0672	163.696
	367	LOCUS_03490	sequence001	403600..403995	CDS	hypothetical protein		ATGAAACTAAGAAATAAAAAAAATAAAAAAGCCGAATTAGGAGCATTCGCATTGAACGATATATTATTTTTTCTATTGTTATTCTTTTTACTTTCCTCTACTCTAGTAACGCAAAACTTAATAAAAGTTAATATACCCGAATCTAAATCTACTAATACAGCACCTAAGAAAAAAATAATTGTTACTTTAGATAAAGATGGAACGATTTATTTAAACAATAAACTTACTTATACATCTAATTTAGAAAAAGCTTTTAAAGCTTATGCCACAAATAAACAATATAGTTCCGTAATAATATACGCCGATAAAGCTTCTACTATAAAAAACCTTGTTCCTATATTAGATTTAGCTAATATATATCATCTAAAAACTTCTTTAGCTACTAAAGCGGATTAA	MKLRNKKNKKAELGAFALNDILFFLLLFFLLSSTLVTQNLIKVNIPESKSTNTAPKKKIIVTLDKDGTIYLNNKLTYTSNLEKAFKAYATNKQYSSVIIYADKASTIKNLVPILDLANIYHLKTSLATKAD	K03559	Bacteria	Bacteroidota	Solitalea	scn:Solca_0671	85.5001
	368	LOCUS_03500	sequence001	403997..404767	CDS	hypothetical protein		ATGAGTGTAGCAAGCAAAAGCATTATATATAGCCTGATTTTCTATACTATAACTGCTCTTATTTTAATTTTAGCTAAAATTAAAATTATAAAGATTGAAAAATCACATGAATCTTTAACGATAAATTACTTAGGAGAATACAATGTAGTAAAAGACAATAAAGAAAATAGAGCATATAAAAATAACCTCCCTTTACAAAATAATAAAGTCAAAGAAGACAAAATGATATCCTCAACTGTAACAAGGAAAGGGCCAAACAAAATAGATAAATTACTTAGCGAACAAGAATTACTAGCTAAAGAATTTGCTGATAAATTACCTACCACAAATGTTGCTACAGAAAATACCATACAGGTAATAAATGATAAAGCTTTATATAAAAAGGTTACCACCGTATCA…	MSVASKSIIYSLIFYTITALILILAKIKIIKIEKSHESLTINYLGEYNVVKDNKENRAYKNNLPLQNNKVKEDKMISSTVTRKGPNKIDKLLSEQELLAKEFADKLPTTNVATENTIQVINDKALYKKVTTVSKNALNNNSNNTNNTTLNTANHQSPYPNTANITEGSNFNIEGRILIKAPEINDKSSQTGIIAVSITVDNNGNVIEAKAGVEGTTIPSLELWKKCEQASLKSKYNAIKGVRNYQTGVIRFRFITY	0	Bacteria	Bacteroidota	Pedobacter	pek:FFJ24_014950	90.8929
	369	LOCUS_03510	sequence001	404869..406359	CDS	F0F1 ATP synthase subunit beta	atpD	ATGCACCATAATATAGGCACAACCGCACAAATAATAGGACCAGTAGTTGATGTACAGTTTGATGATACTGCACAATTACCAAATATATACAATGCTCTAGAAGTTATAGTTGATGACAATAAAAGCTTAATATTAGAATGCCAACAACATATAGGTGACGGTAGAGTTAGAGCCATTGCAATGGATTCTACTGAAGGTCTAAAACGTGGGTTAAAAGTTATTGACAAAGGCGCTCCTATTCAAGTTAAAGTAGGTGATAATATAAAAGGACGTTTAATAAACGTTATTGGCGAAGCTATAGATACTTTAGGCCCGATAGATAGTAAAGAGCAATACCCTATACATAAAGATCCACCTAAACTTGAAGATTTGAAGGTTGGCGAAGAGGTTTTATATACA…	MHHNIGTTAQIIGPVVDVQFDDTAQLPNIYNALEVIVDDNKSLILECQQHIGDGRVRAIAMDSTEGLKRGLKVIDKGAPIQVKVGDNIKGRLINVIGEAIDTLGPIDSKEQYPIHKDPPKLEDLKVGEEVLYTGIKVIDLLEPYPKGGKIGLFGGAGVGKTVLIMELVNNIAKAYSGLSVFAGVGERTREGNDLLREFIESGVITYGPEFIESLQKGNWDISKVDKKKLSESKATLVFGQMNEPPGARARVALTGLSIAEYFRDKEGKDILFFVDNIFRFTQAGSEVSTLLGRMPSAVGYQPTLATEMGAMQERIASTKSGSITSVQAVYVPADDITDPAPATTFTHLDATTVLSRKIAELGIYPAVDPLASNSRILSPKILDKDHYETAQKVKNILQR…	K02112	Bacteria	Bacteroidota	Pedobacter	phe:Phep_3415	751.895
	370	LOCUS_03520	sequence001	406376..406603	CDS	hypothetical protein		ATGCGTTTAGAGATTATTACACCTAGCGTTTCTAATATTTATAATATTAAATCTTTACACTTTAGTAGCAAAGAGGACTCATTTTCTATACTTGAAAATCATGCACCATTTATAAAAACAATGGATCATGGAAATATTAGAACAAAAGGCGATACAGAAATAAATATTTTTATTAACAAAGCCATTATAAAGGTTATAAACAATTCTATAAGTGTTATAGAATTGTAA	MRLEIITPSVSNIYNIKSLHFSSKEDSFSILENHAPFIKTMDHGNIRTKGDTEINIFINKAIIKVINNSISVIEL	K02114	Bacteria	Bacteroidota	Owenweeksia	oho:Oweho_2863	39.6614
	371	LOCUS_03530	sequence001	complement(406996..407325)	CDS	hypothetical protein		ATGGATATGTCCAAAATATGTAAGGTGATAAAGCAGCTTAGACAAAGTAGAGGTTTAAGCCAAGATCAGGTTGCTAAAAAATTAGGTATTACTGCTCCTGCTTTTTCTAAAATAGAAGCAGGTATCACAGATATAAACATATCTCGACTAGAACAGATAGCCAATTTTTTTAATATGGAATTGACTGATCTAATGATCAAAAGCAATGAAGACGATAGACTTAAGCAGGAAGAGTATAAGCAAGAATTAAAAGACAATATAGAAAAGACCAAGTTAGAAGTAATACATCTGCAAAAAAAATTAATAGATAGGTTAGAAAAAGCTGATTAA	MDMSKICKVIKQLRQSRGLSQDQVAKKLGITAPAFSKIEAGITDINISRLEQIANFFNMELTDLMIKSNEDDRLKQEEYKQELKDNIEKTKLEVIHLQKKLIDRLEKAD	0	Bacteria	Bacteroidota	Solitalea	scn:Solca_3312	108.997
	374	LOCUS_03540	sequence001	complement(407765..408466)	CDS	RNA pseudouridine synthase		ATGGTAAATCAAAATAAATACCATTTTGGCCAATTGCAGGTTTTATATGAAGACAATCATATTATTGCTGTTAGTAAACCTGCTGGTATGAGTGTGCAACCCGATTTGGCAAAAGAGAAATCTCTTGTTGAGTATGTTGAAGAATATTTAGTTGACAAGTATAATAAAAAAGGTCGCGCTTTTGTTGGATTAGTGCATAGGATAGACAAACCTGTAACAGGAATAGTTTTATTTACACGTACGAGTAGGATATTAAGTAGAATACATTGGCTGTTTAAAAATAGGGAAATACATAAAGGATATTGGGCTATAACAGAAAGAAAGCCTGATAAAGATTCAGATTTCTTAGAGCATTATTTGATTAAGTCTTCCGTAAAGAACAAATCTTATGTTACAAGT…	MVNQNKYHFGQLQVLYEDNHIIAVSKPAGMSVQPDLAKEKSLVEYVEEYLVDKYNKKGRAFVGLVHRIDKPVTGIVLFTRTSRILSRIHWLFKNREIHKGYWAITERKPDKDSDFLEHYLIKSSVKNKSYVTSSKTKGAHLAQLNYKVIKELPNNKFLIQVNPVTGRHHQIRVQLSKINAPIMGDIKYSASKPNKDKSIALHARTLQFIHPIKNIEIFIQAPVPLTDPYKVLL	K06180	Bacteria	Bacteroidota	Salinivirga	blq:L21SP5_00717	233.417
	375	LOCUS_03550	sequence001	408607..409710	CDS	glutamine-hydrolyzing carbamoyl-phosphate synthase small subunit	carA	ATGAATAAAAATAGTCCTAAAAAATCATCTATTCTACTTCTTGAAGACGGAACCATTTTTAATGGTTTAGCTATAGGCAAAAGCGGCTCAACTATAGGCGAAGTTTGTTTTAATACTGGCATGACCGGATATCAGGAAATTTTTACAGATCCATCATATTATAAACAGATTATGGTTGCCACTACTATACATATAGGCAATTATGGCACAAATAGAAACGAATCTGAGTCTGATTCTATAAAAATAGCCGGCCTTATTTGTAGGAGCTTTAGCGAAAGCTCTTCGAGAGCAAAGTCTGACCTTAATACACAGGAATTTCTTATTAAAAACAATTTAGTTGCTATCACTGATATAGACACAAGGTGCCTTATAAGACATATACGCGACAAAGGAAGCATG…	MNKNSPKKSSILLLEDGTIFNGLAIGKSGSTIGEVCFNTGMTGYQEIFTDPSYYKQIMVATTIHIGNYGTNRNESESDSIKIAGLICRSFSESSSRAKSDLNTQEFLIKNNLVAITDIDTRCLIRHIRDKGSMKGIVSSEITDIRELTSMLNESPPMEGLELSSIVSTKQAYNCGNDNSKIKIAVLDLGIKKSIINNLVERGAYVKVFPAKTPFSEMEKWQPSAYFISNGPGDPASMDYGIDTARQILNSKKTYFGICLGHQLLALANNIKTYKMHNGHRGLNHPVKNLITNTCEITSQNHGFAIDINSTQDTGNIEITHINLNDKTIEGIRLKNQRAFSVQYHPEAAPGTHDSAYLFDDFMHLINQ	K01956	Bacteria	Bacteroidota	Pseudopedobacter	psn:Pedsa_3596	478.404
	376	LOCUS_03560	sequence001	409771..411060	CDS	phosphopyruvate hydratase	eno	ATGAGCATAATAATAGATATCGAAGCATATCAAATACTTGATTCGCGTGGCAACCCTACCCTAGCGGTAGAAATAATTACCAAAAGTGGGATTTCAGCTATTGCATCCGTTCCCTCTGGTGCATCAACAGGCAGGCACGAAGCAATGGAACTAAGAGATAACGATAATAATTATGGAGGCAAAGGGGTTCTAAAAGCTGTTAATAATGTTAATACTACAATAAAACAAGCTCTATTAGGGTTAGACGTATGCAGGCAATATCATATCGATAGTATGATGTTAGAGTTAGATGGAACAAAAAACAAATCAAAACTTGGGGCTAATGCCATTTTAGGTGTATCTATTGCAGCTTGCAAAGCAGGGGCGATAGTTTGCCATCAACCCCTATACCAATATATA…	MSIIIDIEAYQILDSRGNPTLAVEIITKSGISAIASVPSGASTGRHEAMELRDNDNNYGGKGVLKAVNNVNTTIKQALLGLDVCRQYHIDSMMLELDGTKNKSKLGANAILGVSIAACKAGAIVCHQPLYQYIGGINARQLPTPMFNIINGGLHASNKLDIQEFMIIPSSAPTFSEALHIASKIFHTLKTTLTNKGYNTGIGDEGGFAPEINTNDEALELIIEAIEKSGYEAGKDIYLALDVAATELYDPKNNIYKFYKSNPGKKISSIEMVDYLSTLVKKYPIISIEDGCSEDDWDGWQLLTKELGNKCQLVGDDLFVTNPVRLTEGIEKHSANAVLIKMNQIGTLTETLEVINMAKTNNYNTIISHRSGETEDTTIADLAVALNTGQIKTGSVCRSE…	K01689	Bacteria	Other Bacillota	Parvimonas	pmic:NW74_03510	516.924
	377	LOCUS_03570	sequence001	411099..412178	CDS	class II fructose-bisphosphate aldolase	fbaA	ATGACAATAAAACTACCCAAGGGTGTATTAAATGGTCAAGAAGCGAAAATATTATTCGATTTTGCTAAAAAAAATAATTTTGCTCTACCAGCTGTCAACGTTACAAATACTAATACTATAAATGCGTCTTTGGAGACTGCAAAAAAAGTAAATTCGCCTATAATAATTCAGTTATCTTACGGTGGAGCTCAATTTTTTGCAGGCAAAAGTATCGACAATACAAAGCATATAGCATCAATATATGGTGCATTAGTTGCTGCTAAACACATTCATACCTTAGGAAAACTATACAATATCTCTATAATATTACACACTGACCATGCAGCAGCAAAATTGCTTGGGTGGGTAGATGGACTAATAGAAAAAGGAGAACAATTTTATAATGACACTAAAAGACCT…	MTIKLPKGVLNGQEAKILFDFAKKNNFALPAVNVTNTNTINASLETAKKVNSPIIIQLSYGGAQFFAGKSIDNTKHIASIYGALVAAKHIHTLGKLYNISIILHTDHAAAKLLGWVDGLIEKGEQFYNDTKRPLFTSHMLDLSEEPLEENLKTSCMYMQRLAKIDMMLEVEVGPTGGEEDGIDNTSIDSTKLYSQPNEIYMAYKELSKYNDAFTIAAAFGNVHGVYKPGNVKLEPKILFHSQEYIKQHIAGDTSNPASFVFHGGSGSMASEIQESIKYGVVKMNLDTDLQWAFFDGVKDYYNNNKDFLQKQIGNPQSDAGPNKKYYDPRVWLRKAEESFSKRLEQSFEELNAKNIHTKI	K01624	Bacteria	Bacteroidota	Sphingobacterium	shg:Sph21_3994	461.84
	378	LOCUS_03580	sequence001	412150..412767	CDS	gliding motility lipoprotein GldD	gldD	ATGCCAAAAATATTCACACTAAAATATAGAATACTAACACTTTTAATTGTTACTTTTCTTGCACATGCATGCAGCGATGCTCCTAACTCCGTTCCTAAACCAAAGGCGTATTACAGGATCAATTTTGTGGAAAAAGATTATATTCAATTTAAAAATTTTAATGGCTGTAATTATAGTTTTTTAATACCGTCATACAGTGCAGTAACTCCAGATGAAGCTAATTTAAACGAAAAATGTTGGTTAAATATAAATTATCCTAAGTACGGTGGAACCTTACATATCAGCTATTTTAAAATAACAAACCGTAACCAGATTATTAAATTATCAGAAGACAGCAGGAAACTCGTATTTAAACATACTATTAAAGCATCTGAAATTAACGAAGTATATTTAAGCTAT…	MPKIFTLKYRILTLLIVTFLAHACSDAPNSVPKPKAYYRINFVEKDYIQFKNFNGCNYSFLIPSYSAVTPDEANLNEKCWLNINYPKYGGTLHISYFKITNRNQIIKLSEDSRKLVFKHTIKASEINEVYLSYPKNNVYGFLYEIEGNAASPLQFYISDNKSNFLRGSLYFNMTPNIDFIKPVIDYIRIDINKLIESLRWNPNFN	0	Bacteria	Bacteroidota	Solitalea	scn:Solca_4249	177.178
	379	LOCUS_03590	sequence001	complement(412857..414092)	CDS	ABC transporter permease		ATGAGCATCTATAGTTTAAGCTTAAGATATTTGATCCCTAAGGGCAGCATAAACATAATTAATATGTTGTCTATAATATCTTTTGTGGGTATAATAGTAAGCATAATGATATTAGTTATCATACTTTCAGCTTTTAACGGGATGAGCGATATGATAAAAACAGGTTATAAAAACTTGCAGCCAGATCTATTAGTAAAATCTAGAAAAGGTCACTTTTTTAACCTTACAGATACTATAAAATCTGATTTAGATAATCTAAGGCCTAAATTATCTTATTACGAAATACTTGAATCCAAAGCTATGCTTAGTTATAATAATTTCTCAAGCGTAGCTACTATAAAAGGTGTAACAAAAGATTATTTAGAGGCATCTAAACTAGATACTTTATTAACCGGTGGC…	MSIYSLSLRYLIPKGSINIINMLSIISFVGIIVSIMILVIILSAFNGMSDMIKTGYKNLQPDLLVKSRKGHFFNLTDTIKSDLDNLRPKLSYYEILESKAMLSYNNFSSVATIKGVTKDYLEASKLDTLLTGGSIILKDEAGFNYGLLSDSLARYLRVNIDAITYIVAKAPDKNFNKNNFFHAKVFSQLSIKPIATFISSDNSGSNDMFTHIDFARKLFGYEHQISSVEIFLKSNVLPNQVKKQLINIFGHNYNIKTKDEQNESIYKILNTEKLTIYIILSFVMFIAICNMVGSLTMLIVSKRKDIAVLMAIGYPLNSIRRIFFVSGNLLVFLGSIVGLILGLIICILQQKFKLVMIATSGVMKHEPYPILINVLDIFIIFFIAIILSIPALLLTSKIG…	K09808	Bacteria	Bacteroidota	Pseudopedobacter	psn:Pedsa_3030	232.261
	380	LOCUS_03600	sequence001	complement(414117..414758)	CDS	MBL fold metallo-hydrolase		ATGTCATTATATATTAAACAATTTGTTTTTAATCCGTTTTTAGAAAATACATATATTGTTTATAACGAAAACGGAATAGCTATGTTAGTAGATCCTGGATGTTGTAATTCCAGTGAGCAAGATGGAATAATATCTTACATGAATGAAAATGGCTTAAAATTAAAATATTTAGTTAATACTCATGCTCATATAGACCATATATTGGGAAATAAATTTGTTTATGATCAATATAACTTAACTCCTTTAGTGCATCAACTGGATTTATATAATTTTGAATATTCAAAGCAAGCTGCTAAATCCTACCAGATAAATTATAGCCAGAGCCCTATGCCTACTGATTATTTAAAAGAAGGAGATATAATTAACTTAGATGCCGATAAACTAGAAATAATTTTAACT…	MSLYIKQFVFNPFLENTYIVYNENGIAMLVDPGCCNSSEQDGIISYMNENGLKLKYLVNTHAHIDHILGNKFVYDQYNLTPLVHQLDLYNFEYSKQAAKSYQINYSQSPMPTDYLKEGDIINLDADKLEIILTPGHTSGSISFYSQYDGFIICGDTLFKGSIGRVDLPGGDMDTLIDTIKHKILTLPVTTIVYPGHGQETTVQEEIKTNVFLN	K01069	Bacteria	Bacteroidota	Niabella	nso:NIASO_12450	209.149
	381	LOCUS_03610	sequence001	complement(414768..415694)	CDS	peptide chain release factor 2	prfB	ATGGGAAAACTTAAAATGTTGAAAAAAATATACGACGATTATAAAAAAGTTCAAGCAGAACTTGCTGATACCGAAATATTATTTGAATTTTATAAACAGGGTCAGGTATCGGATGCTGAAATACAAGAGCAATATAATTATGCATCGTCTTTAACCTCGGATTTAGAGTTAAAAGTTACGCTGAAGCAAGAAAGTGATACGCTAAGCGCTATTATTAACATTAATGCAGGGGCGGGTGGTTTAGAGAGCTGTAATTGGGCCCAGATGCTCATGCGCATGTATATAATGTGGGCCGAAAAGCATTCCTATACTATTAAACAAATCGACTGTCAGTCAATAGAAGAAGGTATTAATAGTTGTGCTCTGGAAGTAAATGGTATCTATGCTTACGGTTATTTA…	MGKLKMLKKIYDDYKKVQAELADTEILFEFYKQGQVSDAEIQEQYNYASSLTSDLELKVTLKQESDTLSAIININAGAGGLESCNWAQMLMRMYIMWAEKHSYTIKQIDCQSIEEGINSCALEVNGIYAYGYLKGESGVHRLVRISPYDSNARRHTSFASVFVYPLVDETITVEVNAADLKWDTFRAGGKGGQNVNKVETAVRLTHIPTGITIECQQERSQFANKEKAIKLLKSQLYELNLRKQKEKKAKIESSKKKIEWGSQIRNYVLHPYKLVKDLRTSIETSNVQSVLDGGIDDFIKSYLLQYET	K02836	Bacteria	Bacteroidota	Anseongella	agd:FRZ59_02355	410.223
	383	LOCUS_03620	sequence001	416106..416684	CDS	hypothetical protein		ATGAATAAAGTTTTATTTATGTTGAGTTTTTCACAAATACTTATAGCTCATAATATAAGCTTAGCTCAAAACATAAATAAACCCAATACCAATATACACAACAATCAACAGACCCCGATAATTATGCTCGATCCGGTATATTTAACTTCTGACAGAATATTTCCAAATCATGAAGCAAAATTAAAATATTTAAAACTCGAGCGCGATGTGGCAATAGCCTTACGATATGCGAAAGAATTAGTTAATGAATTAAATAGTCTGGATTACGATCTGCTCGAATGCAAAAAAAAAAAGGAACGCGACTTAGTGTTAAAAAAACACTATAATAAATTAAAAATTCAAATCATTGGAATAAGCAAAGAACTGACTCCTACCCAAGGAAAAATTATTATCAAACTA…	MNKVLFMLSFSQILIAHNISLAQNINKPNTNIHNNQQTPIIMLDPVYLTSDRIFPNHEAKLKYLKLERDVAIALRYAKELVNELNSLDYDLLECKKKKERDLVLKKHYNKLKIQIIGISKELTPTQGKIIIKLINRQTGHTTYQLLADKLGSINASLIQVIVRGLGQNLKSTYNIIQDYEIESIVKKLEKTE	0	Bacteria	Bacteroidota	Sphingobacterium	smiz:4412673_02082	110.923
	384	LOCUS_03630	sequence001	416698..417483	CDS	bacillithiol biosynthesis deacetylase BshB1	bshB1	ATGGAAAAATTAGATATACTAGCTTTCGGCGCTCATCCGGATGATGTTGAAGCAGGTTGCGGAGGAACTCTTATTAAGCATGTAAATATGGGCTATAAAGTTGGAGTAGTAGATTTAACCAGAGGCGAGATGGGCTCAAGAGGGACAGTAGAAACAAGAGATGGAGAAAGTAAACAAGCATCTAAAATTATAGGATTAACAGCCAGAACTAATTTGAATCTGCCAGATGGATTCGTTCATAACACCAAAGAAAACCGCCTAAAAATAATCGAGCAGATACGCCTCTTCAAGCCTGAAATATTACTAGTAAATCCTTTTCATGACAGGCATCCAGATCATGAAAGAAGTGGCAAACTTGTATCGGAAGCTGCATTTCTATCAGGTTTAAAAATGATAGAA…	MEKLDILAFGAHPDDVEAGCGGTLIKHVNMGYKVGVVDLTRGEMGSRGTVETRDGESKQASKIIGLTARTNLNLPDGFVHNTKENRLKIIEQIRLFKPEILLVNPFHDRHPDHERSGKLVSEAAFLSGLKMIETQHNGIKQEHWRPKVIYQYILSRLHVPDFVITLTDAEMEKKLEALCAYETQFCIKDKQVVSLDNFISKDTKNSPYQYERNNLTPLMSSLILGRARDFASPIEQLTECKYAEGFLTCRIAGVNNLFNLL	K01463	Bacteria	Bacteroidota	Chryseotalea	chrw:KA713_05270	236.113
	385	LOCUS_03640	sequence001	417522..420587	CDS	tetratricopeptide repeat protein		ATGCTAAAACCATTAATAACATCAATAATATTTTTATCCCTGGGATTCAGCGCCTCTAAAGCGCAAAATATTGTTGATAACCATATAACTTCGTTCAACAAAGGGTTAGAATTATATGACAAAGGCATGTACTCCACGGCTGGTGAAACTTTAAACAACCTATATTTTTCAAACAAACCATATAATGTGTCAGAAATCATTAACCATAATACAGCTGAATTATTAAAATACAATGCAAGATACTTAGCCCTACTAAGCAATTTGCAACTAGGAAACATACAAGCTGAGAAAAAACTTCAAAATTTTATATATATAAATCCTATTAGTCAATTCAGTAAAAAAGCGTTTTTTGATATTGGCAATATATACTTTCAAAATGGCAGCTATAATGAAGCTAAA…	MLKPLITSIIFLSLGFSASKAQNIVDNHITSFNKGLELYDKGMYSTAGETLNNLYFSNKPYNVSEIINHNTAELLKYNARYLALLSNLQLGNIQAEKKLQNFIYINPISQFSKKAFFDIGNIYFQNGSYNEAKKWYLTYRNDKLTTLQKEDYNFNLAYSYFIKKDYDSALPNFIKITNKAGHNYNLAQYYIGYINYFKANYDTALKHLLRVQDDGISTKNLLTLIGQIYLYKKDYASIYKLYDIKIQSEKATEIPNEFMSILASSYFASGAYENALTYYNIYLEKKPKLTSQELYQIGYSYYKTNKYDKATSILQQLITYNDIYAQYGLLSLGNMALIRNDKQDALASFRKAASLNFSKKIAEESLFQLSKLAYESNYNQEALNSIRKFISKYPKSDKI…	0	Bacteria	Bacteroidota	Solitalea	scn:Solca_0675	679.863
	386	LOCUS_03650	sequence001	420571..422199	CDS	hypothetical protein		ATGAAAGTAAAAACTAAATATTTATTACTATTTTATATAATAGGGTTTGTATACGTTCAAAAGTTATCAGCGCAAGAAATATCTGAGGAAATTGACATATTAAAACCTATTACACCTGTAGTTAAACCTTTCCCAAAAATTCAACTACAGCCCAAAATGCCTTCATATACGGACATAAAACCTAAAATGAAATATGAAATTTATGATAATAAAATAACCAGTGAAAATGAAACTAAAAACATTATAAATGCTGGTTTAATACAGACCAGATCCAAATATATACCATTATTTTACGTAAAACTTGGAGCTGGCAACATGCAAAACTATCTGGCAGATTTCAATTTCAATAGTTTCCCATCAAAGCATTTGAAATATGGATTTAACATACGCCATCGCTCA…	MKVKTKYLLLFYIIGFVYVQKLSAQEISEEIDILKPITPVVKPFPKIQLQPKMPSYTDIKPKMKYEIYDNKITSENETKNIINAGLIQTRSKYIPLFYVKLGAGNMQNYLADFNFNSFPSKHLKYGFNIRHRSIKGNTLDDQTINTNKILGFFTLDNPKTSINIKLNYDQNLFNFYGADTLGQMPPTNITSEDKEHGIRNISSIISINNDTTNNSFHYIITSSSHSLSTSRNVSENAFSLNSNIALNNYVSFDSNIDLNFIKLQNISISNHRFSVSPYLKFTTNSFDFKVGLNTNVFTEKNTQLAAYPYIHSNYHIIRDYMVIFGQLSGHREIMSYKKLLDINPYIDNDITISNTNKKLNLKFGLKIAPSAVIEFKTALTYNQIDNMPLFTNKENKVDK…	0	Bacteria	Bacteroidota	Solitalea	scn:Solca_0674	211.46
	387	LOCUS_03660	sequence001	422298..423737	CDS	sigma-54 dependent transcriptional regulator		ATGAAACGTATCCTGATAATAGATGATGAAATCAATATAGGTTTATTACTAGAGCGTTTTTTAACAAAACATAATTTTGACGTAACCACAGCAACATCTGGGGCTAAAGCTGAATCTTTGTTGTTAAAAAACGAATACGATTTAATATTCTGTGATTATAGATTAGACGATATTGATGGTCGCGCAATGTTTGAGAAAATCAAAAAAATAAATCCTAAAGCTTTAGTAATAATAATAACAGGGTATTCCGACATACGTATAGCAGTCGAAATGATTAAAAACGGAGCTTATAATTATATAACAAAACCCCTATACCCGGACGAAATATTAAAAGAAGTTGACAAAGCTTTTGAATATATACAAAATAGCAATATGCTTACAGTAGCAAAGGCTAATTTA…	MKRILIIDDEINIGLLLERFLTKHNFDVTTATSGAKAESLLLKNEYDLIFCDYRLDDIDGRAMFEKIKKINPKALVIIITGYSDIRIAVEMIKNGAYNYITKPLYPDEILKEVDKAFEYIQNSNMLTVAKANLEYQGDTSKKSDSKTEAIAVLDTCNYIIGESESAKELYKQIKLVAPTNFSVILFGESGTGKESVANLIHINSKRKNKPFIALDCGSLSKELASSELFGHEKGAFTGAHNQKIGHFELANGGTIFLDEVANLSYDIQVSLLRVIQERKVKRIGSSKEIKLDVRIIVASNEDLWRKVSKGEFREDLYHRFNEFNINIPPLRSRGNDILIFANYFLQSTNKELNKNIPGFTDKVIEHFKNYFWAGNIRELKNVIRRACLLTPNGNFIEIE…	K07713	Bacteria	Bacteroidota	Solitalea	scn:Solca_4175	612.068
	388	LOCUS_03670	sequence001	423751..425103	CDS	hypothetical protein		GTGCAAAACATAACAAAAAACAGATTTAACAAACAACTATACTATAAAGCAATATTGTCAAATCTAGAATTTGGAATATTATTACTAGAACCTATATTTAATAACAAAATCATTACTACTATAAACACTATTTATGCTAACAATGAAGCCCTAGACATGCTAAAAACAGTGCACTCAGATACCATAGAACAAATAGTAAAAAAATTTATAAGCTCACCAAATAAACAAGAGTATGAAATAAAATTAAATACCACTCAAAGCATTCAGATAAACACTAAGCAATTAGAAAAAAATATATTACTCAGCTGTAAAAGGATCATAAAAAAGAAAAATGCGGGAAATAATAAAAAATTCAATTTCATAATTAACAAACAAGGCTATATAACATATACAGATAGT…	MQNITKNRFNKQLYYKAILSNLEFGILLLEPIFNNKIITTINTIYANNEALDMLKTVHSDTIEQIVKKFISSPNKQEYEIKLNTTQSIQINTKQLEKNILLSCKRIIKKKNAGNNKKFNFIINKQGYITYTDSDFANNILYSKNDILNKNFQNLLYKKKPWNDVMLQLEQKGHIKDTELILKNKNGEFIPITLDLETIYNSFGRSIAYKGTLHKNSLNKEHNNQYLQNIKQKLNTTEKIAKLVAHEVRNPITNINLALAQLEQELPNNDNKHNFCVDVIRRNSNRINMLVNQLLNTSITEYLTRKKYSINDIVNDTLELASDRIRLNEIAIIKILTKQIDIDLDVDVDKIVIAFLNIIINAIEAMEPQKGILTIQTDIISNSIITTIEDNGIGIEQKKI…	0	Bacteria	Bacteroidota	Solitalea	scn:Solca_4174	249.98
	389	LOCUS_03680	sequence001	425387..426661	CDS	OmpA-OmpF porin, OOP family	TC.OOP	ATGTTATACGTACCCTTAACATTAAGTGCTCAAAACGACGCCAATGCCCAAAAGCCAAAGCTTTTTAGCGAAATGGGCTTAAAAAATTTTACTTTAGGTATTAATGGCGGTGTAGGGCTACCCGCTGTTCTAGGTTCTCTAAACTTAAATAACCACGGTACCAAGCCTCAATTGGCATATGGAGCATACCTGGGTTATTCTTTTACACAGCACTTAGAATTGTTATTAAACTACCAGGGAGGAAAACTGCGTGGTACCTATAATAGCAAAGAATTTAACACAGAGTTAACAGCTGCTATGTCAGCAAAATTAAGGCTTTCTACTGGAGGCTTATCATTTGTACACTCTAAACCTATAGTTGCATTATTTATTCAAGGTGGTGCAGGATACGCTCTATAC…	MLYVPLTLSAQNDANAQKPKLFSEMGLKNFTLGINGGVGLPAVLGSLNLNNHGTKPQLAYGAYLGYSFTQHLELLLNYQGGKLRGTYNSKEFNTELTAAMSAKLRLSTGGLSFVHSKPIVALFIQGGAGYALYKPDFNNNQQLGNQFATVGAGLSIHIATPLSLVLGYDMNFLQKNFMYVNPADHSNVAIPSSKWSYAYAGLEFHFGGKGQPKKWYNPVKTMYDELSESASSAELAEIHKQISTLSNKVDDLYKDSDGDGVPDYRDKEPNTPAGVPVDGAGRAIHFPEPPAPVEVATTVPDKPTSTSEPSHDVTPGNKGTIHFAFDSANLIGDSENTLRELANSELKNATRIILEGYTCNIGTTKYNYGLGLRRANSIKRVLVRFGIPSSDITVKSYGK…	K03286	Bacteria	Bacteroidota	Solitalea	scn:Solca_3475	233.417
	390	LOCUS_03690	sequence001	complement(426737..427561)	CDS	dihydropteroate synthase	folP	ATGTTAATTAATGTTGGAGGTAAATTAATGGATTTATCCATTCCTAGAGTTATGGGAATAATAAATGTTACTCCGGATTCGTTTTATGCTGAAAGTAGGAGAGATCTTTTAGGTAGTCTCAAAACAGCAGAGCAATTTTTGAAGGAAGGTTGTGATATATTAGATATTGGCGCTTATTCGTCTTGGATACACTCTAAAGAAATTAGCAGTGAACAGGAGTGGGCTAGGTTAGAAGAGCCATTGAATGCTATAAGGAAAGAGTTTCCTGGTGCAGTTATATCGATAGATACTTTCCGTGCAGATGTCGCGAAAAAGGCTATTAATTGTGGCGCTAATATAATTAATGATATATCCGGCGGTAGTTTAGATTCTAAAATGGTGGATGTTATCTCGAGCTGC…	MLINVGGKLMDLSIPRVMGIINVTPDSFYAESRRDLLGSLKTAEQFLKEGCDILDIGAYSSWIHSKEISSEQEWARLEEPLNAIRKEFPGAVISIDTFRADVAKKAINCGANIINDISGGSLDSKMVDVISSCQVPYILMHMRGTPNNMQDFTQYEDLIVDLTNYFVNKITVLRERKVKDIIIDPGFGFSKSLEQNYILLNHLDKFKIFDLPILVGLSRKSMIYKLFDISAKDALNGTSVLNFVALNNGANILRVHDVKEAKQVVKLYDMLNDN	K00796	Bacteria	Bacteroidota	Solitalea	scn:Solca_4429	313.923
	391	LOCUS_03700	sequence001	427619..428143	CDS	DUF1599 domain-containing protein		ATGAAACAATACGAAGAAGCAATTTCAATATGCAAAAATTTATTCTTGCAAAAATTTGAAGATTACAACGATGCTTGGAAAATGCTAAGGAAAATATCTATAGCAGATCAACTATATATAAAGACAATAAGGATACGAACTATAGAGAACAGCAACATTAATAAAGTTGGCGAACCAATATTAAATGAATACATTGCTTTGGTTAACTACTCAATAATCGCGCTAATTTTAAACGAAAACAACCTGCAAAATAGATCCATAAATCTACAAGAAGCCGAAGATATGTATAATAAATATTCAGAAATGGCATTTGCAATACTACGCAACAAAAACCATGACTATAGCGATATATGGAAAGAAATAGATTTAACTAGCATTACCGATATAATTTTAATGAAA…	MKQYEEAISICKNLFLQKFEDYNDAWKMLRKISIADQLYIKTIRIRTIENSNINKVGEPILNEYIALVNYSIIALILNENNLQNRSINLQEAEDMYNKYSEMAFAILRNKNHDYSDIWKEIDLTSITDIILMKILRIKSIIKNAEKLIASEGLEANYIDIINYAVFYIIRLQKL	0	Bacteria	Bacteroidota	Maribellus	mcos:GM418_18325	172.555
	392	LOCUS_03710	sequence001	428143..429078	CDS	DoxX family protein		ATGCAATTGCTAATTCAAATATTAAGAATATTACTAGGATTAATATTCTTATTCTCTGGCTTAATAAAACAAAATGATCCTTTAGGTTTTGCATACAAACTAGAGGAGTATTGCCATGTGTTTAACTTACATATTCTAATCCCTTATACTTTACCGTTAAGTATACTTTTTTGCGCATTAGAAATATCTTTAGGAGTACTACTTATATTTAAGATTAATTTTAATTTAGCTAAGAAAATCAGCTTATTACTACTAATCTTCTTTGCTTTCCTAACTTTCTATTCTGCATATTTTGATAAAGTTAAAAGCTGCGGCTGTTTTGGGGATGTAATAGTTCTTACCCCCTGGCAATCTTTTTTTAAAGATGTCGTATTACTAGTTATAAATTTGTCTTTGTTC…	MQLLIQILRILLGLIFLFSGLIKQNDPLGFAYKLEEYCHVFNLHILIPYTLPLSILFCALEISLGVLLIFKINFNLAKKISLLLLIFFAFLTFYSAYFDKVKSCGCFGDVIVLTPWQSFFKDVVLLVINLSLFYIPKIYYRPVKQYFYTLIIFLISLYLGLYTYKNLPAIDFSQYKKGVSLRDLYNHKLLDPLALDSNWHDHTQEIVNNTRLVILITSLDLNTLKNKDIAKINSILKQAELIKTPVYILTSANDTDIKNFKTKIQITLETYFTDLIFLRTLMRANNGIIILKNGIIMSKNNLANFNINALK	0	Bacteria	Bacteroidota	Olivibacter	oli:FKG96_23835	193.741
	393	LOCUS_03720	sequence001	429075..430034	CDS	polyprenyl synthetase family protein		ATGAATCTGGACGAAATAAAACTACCTATAACAAATGAATTAATCCTATTTAATGCGCTATTAAAAGAAACTCTATACAGCAAAAATGTTCTCTTAAGAAAGATTTTAAATTATATCTTAAAAAAAAAGGGCAAACAGATAAGGCCTATAATTGTATTATTAAGCGCTAAATTATGTGGCCTGGTAACTACACAATCTCTAAGAGCTGCAGTGTTAGTAGAAATTTTACATACTGCTTCCTTAGTACATGACGATGTAGTAGATAACACATTCAAACGCAGAGGTATATTTTCAATAAATGCTGTATGGCGCAATAAATTAGCAGTTTTAACTGGTGACTTCATGTTCGCTCAAACTCTATTAGCTACTGTTAAAAATAGTGATTATAAACTTTTAGAG…	MNLDEIKLPITNELILFNALLKETLYSKNVLLRKILNYILKKKGKQIRPIIVLLSAKLCGLVTTQSLRAAVLVEILHTASLVHDDVVDNTFKRRGIFSINAVWRNKLAVLTGDFMFAQTLLATVKNSDYKLLEIYSDSIKKMSEGEIIQIESSRKNLIDEKTYLKIIYNKTASLFAACCQAGATSACQNDSIIYKAKMIGSCMGMIFQIKDDLLDITSKKLNKTTDSDFMDKKITLPLIYALKNAKKKSEILKIINGNNREKHIDTVTQFIIDNNGIDDSMRKINTYEIKALKILDSFNDSNGKEALKNLISYVSNRAH	K02523	Bacteria	Bacteroidota	Chryseotalea	chrw:KA713_00105	280.796
	394	LOCUS_03730	sequence001	complement(430028..431584)	CDS	amino acid permease		TTGATAGTAGAATATACAGTTGGGAATATAGTAGTAGCTATATCTTTCTCTGAATATTTAGTAAGTATTTTGCATAGTATTAAAATAGATGCTTTAGGCATAAATGGAATACATATTCCTAAGTGGCTTAGTGCAAACTATTTTGATGTATTGAATAATTATAAGCAAGTGGAGGCGCTTATAATAAGTGCAGATGCATCTGGTATTACATCTAAACTACAGTCCGATTGGATGTTATATAAATCCGCCCCTACTTTTATGAGTATCCCTATTATAGTTAATTTACCTGCTTTATTAGTTACTTTATTTGTTTCTTATTTTGCTTACATAGGGATTAATATGTCTAATAAGGCCAATAACATTATGGTAACAATAAAATTTGCCGTAATTGTAATTATT…	MIVEYTVGNIVVAISFSEYLVSILHSIKIDALGINGIHIPKWLSANYFDVLNNYKQVEALIISADASGITSKLQSDWMLYKSAPTFMSIPIIVNLPALLVTLFVSYFAYIGINMSNKANNIMVTIKFAVIVIIVVAGLFYIKIDNWVPFMPETFNKMLTGLSAIFFGYVGFDAISMVSEEAKNPKKDISKALIISLVLCAAIYIIIALTITGIVPYKELNIANPLSYVFAKVHNSPLVVLVSVCVLVSMMNALMAFQVAQPRLIMNMSRDKLLPKCLSIIHGKYKTPHLATILVALLVALPASIAGFNFAIDLTSLGALFVFMIVCLSAIKLRLNDNHASNNNFKIPFINAKYILCIAVLLMSMYLTIFKKYEVINFVKNHSIVIKDKEDIIANLNAND…	K03294	Bacteria	Bacteroidota	Solitalea	scn:Solca_0546	371.703
	395	LOCUS_03740	sequence001	431484..431921	CDS	hypothetical protein		ATGCCTAAAGCATCTATTTTAATACTATGCAAAATACTTACTAAATATTCAGAGAAAGATATAGCTACTACTATATTCCCAACTGTATATTCTACTATCAAAGTCCAACCTACTAACCATGCTATTATTTCGCCAAATATGATATATGAATATGAATATGCACTTCCTGATAATGGAAACCTGGAAGATAACTCAGCATATGAGAATGCTACCAAACAGCAAACCAGAGCGATAATAAAAAATAGTAAAATTACTGCCGGACCACCATACGCAGTGGCCTGCCCTATAGTACTAAAAGCCCCTCCACCTATTATGGACGCTATTCCAAAAAACACCAGGTTCCATAAACCCAAGTGTTTCCTTAGGCTGGAACTTTTATTAGATGCACTATATTGTTTT…	MPKASILILCKILTKYSEKDIATTIFPTVYSTIKVQPTNHAIISPNMIYEYEYALPDNGNLEDNSAYENATKQQTRAIIKNSKITAGPPYAVACPIVLKAPPPIMDAIPKNTRFHKPKCFLRLELLLDALYCFFLNIYLTTVCSY	0	Animals	Cnidarians	Nematostella	nve:5506768	33.8834
	396	LOCUS_03750	sequence001	complement(431971..432360)	CDS	HIT domain-containing protein		ATGAGTACTATATTTAAAAAAATAATCGATGGTCAAATACCAGGCTATATTATATTTGAGGATAAGAATTTTCTTGCTTTTTTAGATATAAATCCAGTGGTATATGGTCATACTTTATTAATCCCAAAAATAGAAGTAGATTATTTTTTTGATATTGATAATACGCTTTTAAAAGACCTTATTATAGTTGCTAAAAATTTGTCTTCTGCTTTGCAGAAGGCTACTAATTGCAAAAGGGTCGCTCTCAGAGTTTATGGTTTTGACATCCCGCATGCACACGTCCATTTGTTACCAGCAAACGATAACAATGATTTAAGTGCAAATAGTAAGCTTCATTTATCAAATAGTGAATTCCAAGCGCTGGCTGCTAAAATCAAAACTTTTTTGTAA	MSTIFKKIIDGQIPGYIIFEDKNFLAFLDINPVVYGHTLLIPKIEVDYFFDIDNTLLKDLIIVAKNLSSALQKATNCKRVALRVYGFDIPHAHVHLLPANDNNDLSANSKLHLSNSEFQALAAKIKTFL	K02503	Bacteria	Bacteroidota	Croceibacter	cat:CA2559_01700	141.354
	397	LOCUS_03760	sequence001	complement(432373..432855)	CDS	transcription elongation factor GreA	greA	ATGACTATGGCAGAATTAAATTATTTAACCCAAGAGGGTTTAGATAAATTGAGAAATGAGCTTATTAAACTAAAAACTGAGGGCCGTCAACATATAGCACAACTTATTGCCGAAGCACGTGATAAGGGAGATTTGTCTGAAAACGCAGAATATGATGCAGCAAAAGAGGCGCAGCGTTTGCACGAGCAAAAAATCACTCATTTAGAAGGATTGTTGTCTACAGCGCGAGTTATGGATGACTCTAAAATAGATTTCACTAAAGTGCGTACTTTATCTAGAGTTAAACTGAAAAATATAGATACGGGTGCTGTAATGCATTATCAGTTGGTTTCTGAAAGCGAAGCTTCTATAAAGGAGGGTAAAATATCGGTTAAGTCTCCTATTGGTAAAAATTTATTA…	MTMAELNYLTQEGLDKLRNELIKLKTEGRQHIAQLIAEARDKGDLSENAEYDAAKEAQRLHEQKITHLEGLLSTARVMDDSKIDFTKVRTLSRVKLKNIDTGAVMHYQLVSESEASIKEGKISVKSPIGKNLLGKEIGDIIKVETPKGEIKIEILELSRP	K03624	Bacteria	Bacteroidota	Pedobacter	phe:Phep_3810	200.29
	398	LOCUS_03770	sequence001	433234..433440	CDS	hypothetical protein		ATGGAAAAAATACAAGAAATTTTCGAATGCAAAACGGCTTTAGAAAAAGATTACAAAAAATTTATTGAAAAAGGCAACAAAACTGCGGCAATAAGAATTAGAAAATTATTGCAAGACATTAAAAACAAATCTCATCAGTTGCGAAAAGATATTCAGGTACACAAGAAAACTTTAAAACCTAAGTTTAAACGAGCTGTAATACAATAG	MEKIQEIFECKTALEKDYKKFIEKGNKTAAIRIRKLLQDIKNKSHQLRKDIQVHKKTLKPKFKRAVIQ	0	Bacteria	Bacteroidota	Candidatus Amoebophilus	aas:Aasi_1392	50.8322
	399	LOCUS_03780	sequence001	433615..434802	CDS	TlpA disulfide reductase family protein		ATGAAACTATCTAAATTAAACACTAACAAATACATTATTTATATCCTTATTAGTGTTATTAGCATTAACTACACTTGGGCACAAAATCCAGACGGTTACACAATAAAAGGAACAATAGACAAATTGTCTGGCAATAGTGAATACTATGCATTTTTATATAACACAAATAGCAGTACCCTAGATTCAACAAAAATTATAAATAAGAAATTTGAAATCAGGAAAAAGCATAACAACTGGCCTGAAATAGGAATATTAACTATAAGCACCAAAAAAAACTATAAAGACAAACCGTATTTAGATAAAAATCATAAAGAGCTATTATTAATAAATGGTACATATAACTTACAAATCAAAGATATAAACCAAGTTAAAACTGCCTCGATCAATGCTCCTTCAGCC…	MKLSKLNTNKYIIYILISVISINYTWAQNPDGYTIKGTIDKLSGNSEYYAFLYNTNSSTLDSTKIINKKFEIRKKHNNWPEIGILTISTKKNYKDKPYLDKNHKELLLINGTYNLQIKDINQVKTASINAPSAQYDFEKYNNLTEKQFENLISIRGKIYDTKLSISEQKKAIDSMDASIASVQKTTNEFIKTHNNSIFSLFIINVLLKGQMLDNKSGTALYNSLSEQLKRSDYGLETNKAIKYQDIQEPAPLTIGSSAPDFELPSLDGRNIKLSNFKNKWVLIDFWASWCGPCRIENPNLVKAYEKFKNSNFIILGVSLDEKETKWKRTIISDKLNWPQVSDLQGWRSPVARLYNVNAIPANFLISTDGTIVATDLRGRDLHKALEFFLNKDKQK	0	Bacteria	Bacteroidota	Arachidicoccus	arb:A9P82_14540	200.29
	400	LOCUS_03790	sequence001	434799..435251	CDS	6-carboxytetrahydropterin synthase		ATGATCAATCGCATCAGACTAACAAAACGCTTTACCTTTGAAGCAGCACACACATTATACAATCATGATGGAGACTGTAAATATATACATGGGCATAGCTACAAATTATATGTAACAGTAATTGGGATACCAATTGACAACCCTAAAGATTCCAAAAACGGAATGGTGATAGACTTTAAGGATTTAAAATCTTTAGTAAAAGAATATATTATTGATAAATACGACCATGCTCTATTACTAAACAACGTCAACCAAAGTCCTCTTATAACAACATTAAATAGTAATATGAAATTAGTTATAGTTAATTTTCAAACTACCTGTGAAAATATGTTAGCCCATTTTGCAAATACGCTAGAACCTAAATTAGCAGAAAAAAACATTCAATTATTTTCTATAAAA…	MINRIRLTKRFTFEAAHTLYNHDGDCKYIHGHSYKLYVTVIGIPIDNPKDSKNGMVIDFKDLKSLVKEYIIDKYDHALLLNNVNQSPLITTLNSNMKLVIVNFQTTCENMLAHFANTLEPKLAEKNIQLFSIKLYETESSYAEWYLSDQQ	K01737	Bacteria	Bacteroidota	Lutimonas	luy:QZH61_15420	159.073
	401	LOCUS_03800	sequence001	435255..436298	CDS	mannose-1-phosphate guanylyltransferase		ATGGATAAAAATAATAACTATGTGGTGATTATGGCTGGCGGTGTAGGCAGCAGACTATGGCCGGTTAGTACACAAAGCCATCCTAAACAATTTATTGACATATTACAAACAGGAGAAACTTTACTCCAGTATAATTACAATAAATATCTAAATTTTTGCAAAAAAGACAATATTTATGTAATAACCACAGCAAATTATAAAGATTTAATACAAAATCAACTAAACTCTATACCACAGGCAAACATACTATACGAGCCTTTAGGAAGGAATACAGCTATATGTATAGCTTATGCCGCTTACAAAATAGCCCTTAAAAATTCTGAAGCGAATATTATAGTAACTCCCAGCGACCAATTACTAACTAACGACGAAAAATTTGTAAGCACTATGGCAACTGCC…	MDKNNNYVVIMAGGVGSRLWPVSTQSHPKQFIDILQTGETLLQYNYNKYLNFCKKDNIYVITTANYKDLIQNQLNSIPQANILYEPLGRNTAICIAYAAYKIALKNSEANIIVTPSDQLLTNDEKFVSTMATALDFSASNNYIVTIGIKPSSSYTEYGYIQYEPKNPLGENIYKIKTFTEKPSQKLAKQFLLSEEFLWNSGIFICKANNLINTFGKHLSMVSHLFWQAAESLNTPKEEEEIKKVYSQCPSISIDYGLMEKADNISTIIAEFNWIDLGSWHAIYNSVKQRDSNNNVIIGSNNVKLTNVTNCLVYNTQKNKQLSINNINNRIIINTDESLLITDYIKNK	K00971	Bacteria	Bacteroidota	Candidatus Sulfidibacterium	shyr:LA303_13160	306.219
	402	LOCUS_03810	sequence001	436522..437937	CDS	hypothetical protein		ATGAATATCCATAGCAAAATATTTTTATTTATATTATTACCTTGCCTAATAATATCATGTAATAACAGCAGAAATAAATCATCTAAAACTGGTTGGCCATATAATAAAAAAGAATATGGTGGGTTTCAAGTAGCAAAAAAACCTAAAGTAAAAACTCCACCAGGTACTGTATTTATAGAAGGGGGTACTTTTATAATGGGGTCATTAGAGCAAGATTTACAATATCGTAATGATTCCAGGCCCACTAGAGTTACGGTAGCATCATTTTTCATGGATGAAACCGAAGTTAGCAACCGAGACTGGAAAGAATACTTGTATTGGACAAGTAGAATTTATGGCAAAGAAGCTGACATTTATAGAAAACGGTTACCTGACAAAAACGTATGGCGTAGATATGGA…	MNIHSKIFLFILLPCLIISCNNSRNKSSKTGWPYNKKEYGGFQVAKKPKVKTPPGTVFIEGGTFIMGSLEQDLQYRNDSRPTRVTVASFFMDETEVSNRDWKEYLYWTSRIYGKEADIYRKRLPDKNVWRRYGLAYNEPWFDNYFDHPAFDEYPIVGVSWTQATEYSAWRTDRINEGELINKGIQKPNLEQKGKEHFTTDAYLAGQYEGVVGKNLPDLDPSAQNPTRPVKSTDGILFASYRLPTEAEWEYAALSLIGNTRYENVKEQKLYPWNGYSLRRDSGRARGLFLANFKRGSGDNSGVAGYKNDGYDLTAPVKSFPPNDFGLYNMAGNVNEWVLDVYRPLSPEEVFDYNPFRGNVYRKQVTDAKGTPAPKDETGHIPTELDKTNFENPDLRGQDD…	0	Bacteria	Bacteroidota	Solitalea	scn:Solca_4270	574.704
	403	LOCUS_03820	sequence001	complement(437959..439029)	CDS	peptide chain release factor 1	prfA	ATGATAGATAAGTTAAACGTAATACTGAATAAGTATCAAGCAATAGAAAATGAGCTTTCTAATCCGGAAGTTATAAAGGACGTTAAAAAATATGCGCAACTTAATAAAGAATATAAGCATTTAGCTAAAATTGTAAATGAGGCAAATCAATATATTAACGTAGTTAAGACTCTTAAAGAGAATAAAGATATTATAGATAGTTGCGATGATGATGAACTTAGAGAATTAGCAAAATTAGAAATAGATTCTTTAGAAAATCAAAAGATAGATCTAGATAGTAAAATACGTACTTTATTGATTCCACCGGACCCGGATGATGTTAAGAATACTGTTTTAGAGATACGTGCAGGTACTGGTGGCGACGAAGCAGCTATATTTGCAGGGGATTTATACCGTATG…	MIDKLNVILNKYQAIENELSNPEVIKDVKKYAQLNKEYKHLAKIVNEANQYINVVKTLKENKDIIDSCDDDELRELAKLEIDSLENQKIDLDSKIRTLLIPPDPDDVKNTVLEIRAGTGGDEAAIFAGDLYRMYVRYAEAKKWKVELVDCTTGTSGGYKEIILNIIGDDSYSLLKYESGVHRVQRVPATETQGRVHTSAASVVALPEADELDVEINANDVRKDLFCSSGPGGQSVNTTYSAVRLTHIPTGVVAQCQDEKSQIKNYEKAMSVLRSRIYEMEYTKRLEQTAKKRKTMVSTGDRSAKIRTYNYPQSRVTEHRIGLTIHNLQEIMDGNIQHLIDQLQLAENIEKMKNSES	K02835	Bacteria	Bacteroidota	Solitalea	scn:Solca_4012	512.301
	404	LOCUS_03830	sequence001	439176..439652	CDS	hypothetical protein		ATGAACAAATTGCGTTTCTCATTGTTTGTTTTATCATTATTAATAATAACAAACAGCTCTATAAATGCTCAGGATAACGAGCAAAATATTAGAAGCAACCGTAAGACAAAGACTACTACTACCACTACTACTTATACTGGTAATACGGGAAAAGAGCAAAAAGATGCTCTTACCCTTATCAATGGCCAAACTGAAACTTTTAGTTTCGGGAATAATATAAAAGTTGGCAATCCGGTTGAGCATAATTTCCAGTTCAGAAACAATGGAACCAGCCCTATGCAAATAACAAATGTATCTAGCTCATGCGGCTGTACAACACCTGAATGGAGCAACCAACCTATAGCACCAAATAAAACAGGAAATGTTAAAGTGCGTTATAACTCAGCTGCCGTAGGAAAA…	MNKLRFSLFVLSLLIITNSSINAQDNEQNIRSNRKTKTTTTTTTYTGNTGKEQKDALTLINGQTETFSFGNNIKVGNPVEHNFQFRNNGTSPMQITNVSSSCGCTTPEWSNQPIAPNKTGNVKVRYNSAAVGKFHKSITLTFQDKSTKTLWIQGEVIK	0	Bacteria	Bacteroidota	Niastella	nko:Niako_0289	101.293
	405	LOCUS_03840	sequence001	439738..440925	CDS	pyridoxal phosphate-dependent aminotransferase		ATGCCCGCAGTTTCCGATCGCTCTTCTTGTCTACCCAGTTCTCCGATACGTAAATTAAGTGCCTATGCTAATAATGCAAAAAAAAAAGGCATAAAAGTTTATCACTTAAATATAGGGCAACCTGATATAGATACCCTTCCCAGCTTAATACAAGAAATTAAAAAAACTGATATTAAAATTCTTGATTATAGCCCATCAGAAGGTATTGAAGAATTTAGGCATAAATTATCTGAATACTATTCTTACTATAATTTGGATATTCCGGCTAGTAACATTATAACTACCATAGGAGCATCAGAAGCTTTATTTATTGCATTTAGTGTTTGCCTAAATGAAGGCGAAGAAATTATTATACCAGAACCTTCATACGCAAATTATTACTCATACGCTTTTTTAAAC…	MPAVSDRSSCLPSSPIRKLSAYANNAKKKGIKVYHLNIGQPDIDTLPSLIQEIKKTDIKILDYSPSEGIEEFRHKLSEYYSYYNLDIPASNIITTIGASEALFIAFSVCLNEGEEIIIPEPSYANYYSYAFLNKCVVKPINTFIDNNFALPSFSEFEKIITKQTKAILISNPNNPTGYVYKPEEMEYLKQLALKYNLFIISDEAYREFCYDDATSISIMSIDDIDDHAILIDSMSKRYSACGARLGMFITKNKKVYDNALKYAQMRLSPPTLEQIAASKAISKDNFEYLKSVNKLYTSRRNLIVELLQEIPGVICHKPQGAFYVTVELPIDDSDKFCKWLLEHFSYNKSTVMLAPGSGFYLDPIKGKKQVRIAYVLKEDDIINAITCLKEALKVY	K00812	Bacteria	Bacteroidota	Mucilaginibacter	mup:A0256_19470	438.343
	406	LOCUS_03850	sequence001	complement(440954..441718)	CDS	MBL fold metallo-hydrolase		ATGAAATTAACTTTTTTAGGAACCGGCTCGTCGATAGGGGTGCCACAACCAGCCTGTAGCTGCGATGTGTGTATTTCGCCATATAAGGAAGATAAGCGTTTGCGATCCTGTGTTTGTATTAGTGGTTCGTTGAGTAATATTATTATTGATTCAGGACCAGATTTCAGGTCTCAAATGTTAGGCCATAATATTAATAAAATCGATGCTCTTTTAATTACACATGCTCACCGAGATCATATAGCTGGTTTAGATGATGTTAGAGGCTATAATATTATTAGTAAGAAAGCTATGGAGTTATATTGCTCATTATCTGCTAGTTATGAGATAAAGCACATGTTTCATTATATGTTTGCAGACGACAAGCATTCTTCCCTACCTAATATTAATATAAATATTATT…	MKLTFLGTGSSIGVPQPACSCDVCISPYKEDKRLRSCVCISGSLSNIIIDSGPDFRSQMLGHNINKIDALLITHAHRDHIAGLDDVRGYNIISKKAMELYCSLSASYEIKHMFHYMFADDKHSSLPNININIIDKDSFFYINGIKISVIEARHYKMKVLGFRFNNIAYITDTNGVDTSELEKLKNLDILVLNALQQDKHISQFSLSEAIEFSNTVKPKKTFFTHIGHQMGLHKEVQEKLKANMYLAYDGLILDF	K06167	Bacteria	Bacteroidota	(no genus)	bbau:AEM51_07160	270.011
	407	LOCUS_03860	sequence001	441809..447094	CDS	translocation/assembly module TamB domain-containing protein		ATGTTTTGGAAATATCTAAAAAAACTATCTAAAGCTGTAATCCTTTTCTTTATAGGAAAATTAGCACTACTAATAATAATCCCCATATTATTATATATTCCCTCTATACAAAATTTTATAGCAGCAAAGGCGGCTCAATGGATATCTAAAAAAACCCATACAAATATTTCTTTAGAGAAGATAAATATTAAATTTCCATTAACTATAGTATTAACCAATTTAAAAATAACCAATAATGATAATAGTCCAATTGTTCACGCTAATAAAATATCCTGCCTGATAAATCCTTTACCACTTTTATATAATACGATATCTGTACCCCGGCTAGACATTAGCAACACAAACATAACCCTAAAACACAATAAAGATAACTTGTGGAATTATACCCCCATCATATCA…	MFWKYLKKLSKAVILFFIGKLALLIIIPILLYIPSIQNFIAAKAAQWISKKTHTNISLEKINIKFPLTIVLTNLKITNNDNSPIVHANKISCLINPLPLLYNTISVPRLDISNTNITLKHNKDNLWNYTPIISAFTTKNNKKKVSKKHFSFNVSASNINLKNINFNYDDAIEGTQLKLKLTSLKTGIETDKGTKLHFLINKPIIDGLDFKYLQTKIDNNTSPSDNINDYISINDVLITNSKIIYKDSTPGSFNLYIDIKKSLYVKANNINISENIFDLDKLNANNMILKIILNEVSANEQYNYNGAPETAKDLLYIKIGHSNIKNANISYINKQTKIEDGFDYNNLILHNLNLDASKFYLNVKKDSDIPVIKANFKQLSFNETHSRLLINDFKANFIFN…	0	Bacteria	Bacteroidota	Flavobacterium	fpsz:AMR72_17790	609.757
	408	LOCUS_03870	sequence001	447075..449345	CDS	BamA/TamA family outer membrane protein		ATGATACTAAACCAAAATAAAATATCAAGGGTTTTCAAATACTGCATACATACGCTCCTGCTATGTATAAGCTTACAATCCTGTATATCTAAAAACATACCCAATAACGATTCATTATACACAGGCGCTAAAATAACCTATACCAACACGGATAAAAAACAGATAGATAAAGTACTTAAAGATAAAATAAAAAGTTTAACCACTCCTAGAGAAAACACGAAACTACTAGGAATGCCATTAAAATTATGGATATATAATTTAGCAAATCCAAATAGCAACAGAGGGTTAAATAAAGTCTTAAAAAATTTCGGAGAACCGCCCGTACTAACAAGCCAGGTTAATATAAAAGAAAATATTAATACCATTAAAATAGCTATGGAAAACGAAGGATTTTTTTTA…	MILNQNKISRVFKYCIHTLLLCISLQSCISKNIPNNDSLYTGAKITYTNTDKKQIDKVLKDKIKSLTTPRENTKLLGMPLKLWIYNLANPNSNRGLNKVLKNFGEPPVLTSQVNIKENINTIKIAMENEGFFLNEVEGNLNNNKKTSKALYEIDAKQRWKFDTIEAYNKPESEVQEFINTSLNNTIIETDTYYSLDTLKAERERINLYLKQRGYFYFDPSYIVFYADTNTTKYQVRLQPKIKADVSKIAMQKWYINKIIINTDYKIKKDSEELNSNLYKDYSFNIMDKNPPFYKPQLFINNIFIRPYDLYNYDDHLLSIQRLMEKNIFSFVKVDFKQSSLDQHLDVFFLLNSMKQRFIRIEIGSNIKSNNFLGSGINITHQNRNLFRQGEYLNVSLKTG…	0	Bacteria	Bacteroidota	Anseongella	agd:FRZ59_08385	498.434
	409	LOCUS_03880	sequence001	449431..451434	CDS	M13 family metallopeptidase		ATGTTAAAACTTATAGCTCTAACAATCGGACTAATTAACATCATCAATATGAATTTTAAAAATCCAGATCCTAAAACTGATACTTATAAATTTGATAACTCGGTAAATCCTGCTAATAATTTTTATGAGTTTATTAATAATAAATGGACAGAAAACACTAAAATACCTGACGATAAATCTGCATGGGGCAACTTTCATATCCTGGCAGAAAAAAACGAGATACGACTAAGAGAAATTTTAGACTCGCTAAAGACACAAAACAATAAAGCAAATTCTATCGAAGACAAATTGAATAACTTATATTTAAGCGGCCTTGATACAAAATCCATAGACCAAAGATCCTTTGAACCTATAAAAAAATATTTAGAAGAAATTAAGCTAATAATTAATCGTGATGAC…	MLKLIALTIGLINIINMNFKNPDPKTDTYKFDNSVNPANNFYEFINNKWTENTKIPDDKSAWGNFHILAEKNEIRLREILDSLKTQNNKANSIEDKLNNLYLSGLDTKSIDQRSFEPIKKYLEEIKLIINRDDLLTFASKTYTQGLGFLFSYSVYADSKNPQYNVVHFFQGGINLPDKEYYLSNDKQYEQIRALYKDYIIKLFKLIGTHEIQAEKNAQKILEIETKIAESHRSQVELRDPNLNYNAFTIDELKTSIPNINWDLILSNMAISTKKVIIAQPDYYKNLATTLTIIDINDWKIKLEFDILHATAEFLSNDFRETKFHYYDKIFSGIKEQPERWKKIVRLTNSLMGEAIGKLFVEKFFPKEAKDKMIDLIKNLKQAYQERIKKLDWMDYNTKA…	K07386	Bacteria	Bacteroidota	Solitalea	scn:Solca_0233	613.224
	411	LOCUS_03890	sequence001	complement(451850..452293)	CDS	hypothetical protein		ATGAGTAAGGAAGAAATTGTAAACATAGAAACATTAAGGCATATTTTTAATAATCATAAAGATAAATTATTATGTACATCTAATAATAATGGTGAACCGAATGTATGCATAATGGGTAATCCGAAAATAAATGAAAATGGCGACATTGAGTTTATAATTAATGGTACATCTTCAGTAACATTAGATAATCTTAAAGAAAATAAAAACATATTTTTTATGGTCTTCACCCCAGGAGAACGCGCTAAGGATTATAAAGGAGTAAGGATTCAAGCTAGAGCCGATGAAGTTCACACTTCAGGCGGAAAATTTGAAGATATTAAAAGTATTAGGAGAGAAAAACTTGGCGAAGCTCGTGCGGCAGAGTTATTAGCCTATGTTATCTGTAAGGTGCAAAACCTT…	MSKEEIVNIETLRHIFNNHKDKLLCTSNNNGEPNVCIMGNPKINENGDIEFIINGTSSVTLDNLKENKNIFFMVFTPGERAKDYKGVRIQARADEVHTSGGKFEDIKSIRREKLGEARAAELLAYVICKVQNLRPIVDRGQAWTDAP	0	Bacteria	Bacteroidota	Chitinophaga	cpi:Cpin_2680	149.443
	412	LOCUS_03900	sequence001	complement(452632..453882)	CDS	N-acyl-aliphatic-L-amino acid amidohydrolase	amaA	ATGAAATTACAGAAAGTATACAAATATGGTATATATGTATTTTTGCTGGGCTTTTTAATGGCAAATAAAATTAATGCTAACATTAAAGGGGACCCACAAAACCTATATTGGACAAAATATATACCTACTCAAAAGGTTATTCAATGGAGGCGACACATACATGAAAACCCTGAATTGTCTTTTAAAGAAGTTAATACAGCACTATATGTAGAAAATATTTTGAATAGCTTGGGTAATATAGAGATTGTAAAGCCTACTAAAACAAGTGTTATTGGTATATTACATGGCGCTAAACCAGGTAAAGTAGTAGCATTTAGGGCCGATATGGATGCGCTACCTGTACAGGAAGAAACGGGGTTGCCTTATGCATCAAAAGTTGCACAGGTAAGTCATGCATGC…	MKLQKVYKYGIYVFLLGFLMANKINANIKGDPQNLYWTKYIPTQKVIQWRRHIHENPELSFKEVNTALYVENILNSLGNIEIVKPTKTSVIGILHGAKPGKVVAFRADMDALPVQEETGLPYASKVAQVSHACGHDTHTAMLLGTASVLSKIQKDVKGTIYFIFQHAEESLPGGAREIIETGVLNKVQAFFGMHIMPGPSIGSIGVMPAGPASTASDRFNLKIIGKGAHGSMPNLSIDPIVIGAQVVNNLQTIVSRNVEPGNLAVLTIGKFHSGKAVNVIPDKAELGGSIRTITEDVRQLMATNIKRVIDNTIKAQGATYELKYTFGYNSIVNDKALVDLSRQSAIKAVGAKHVKDIPMMTASEDFSYYRKIAPICFLILTSGQGPINHNAKFNPSEDA…	0	Bacteria	Bacteroidota	Adhaeribacter	add:HUW48_09125	490.345
	413	LOCUS_03910	sequence001	454596..455648	CDS	MBL fold metallo-hydrolase		ATGTTTGTAAAAAATCCTGGCTTTGGGCGCCTGCCACAAGGAGAAAGATTGGGTAAACTCCAAAAATCTCCTAATTATAAAAATGGATCGTTCCATAATATAACCCCTGCGCCACCAATCATAGGTAATAAAAGAAACATATTATGGAGTTTATTAGAATTTTCTTTTAGACATATCGAAGGGCTAAGACCTAAAGATCGCATACCTACAATAAAAACTAATATCAAAGGCCTAAATCCAAGCGATAACCTGGCTATATGGCTAGGACATTCATCAATATATATGCAACTTGATGGTAAAAAAATTTTAGTCGACCCTGTATTCGTTATAGCATCCCCAATAAGCATATTTAATAGGGCATTTAAAGGTTCTGATGTATACAAGCCTAAAGATATCCCA…	MFVKNPGFGRLPQGERLGKLQKSPNYKNGSFHNITPAPPIIGNKRNILWSLLEFSFRHIEGLRPKDRIPTIKTNIKGLNPSDNLAIWLGHSSIYMQLDGKKILVDPVFVIASPISIFNRAFKGSDVYKPKDIPEIDYVIITHDHWDHLDYNTIVQIKNRVKTFICPLGVGEHLEYWGIDKKHIIELDWWESAKLDNNITVNCSPARHFSGRSIKNRNSTLWASYVIQSPAGSIFLSGDTGYDSHFRDIKNKFGDIKLAFMENGQYDEQWKYIHLMPKDFIKAVKDIRPDTLITIHNSKYALARHKWEEPLNNAIIAAKENHFNLLTPMIGQIINISTNNNTFKNWWQDIK	0	Bacteria	Bacteroidota	Niabella	nyn:U0035_12970	416.001
	414	LOCUS_03920	sequence001	455904..456755	CDS	outer membrane protein assembly factor BamD	bamD	ATGAATAATAACAAGTCTATACGAATAGTCGTTATACTTATATTGTCTTACATTTTTGTAGGGTGTAAAAGCAAGCTAGACATTATTAAAGAAAATTCAAACGCTGATTTTAGATACAATAAAGCTGTAGAATATTTTAATGCAGGGCGGGAAATTGCCCAAAACAAAAAAGCAGGCAGCTACAAGTATTTTATCGCTTCAAAAGAACTTTTTGAATCTGTAAAAGACGCTTATAAAGCTTCATCAAAAAGTGAAGAAATGTTATATGGTTGGGCTAATGCCACATATTATGCAGGAAGCGACTTATTTACCGCACGTATGTTATATAAAACCTTAGCGAGCGAATTTCCAAATGGTAAATATGCTGAAGAAGCTAACTACATGATTGTGAAATGTTTA…	MNNNKSIRIVVILILSYIFVGCKSKLDIIKENSNADFRYNKAVEYFNAGREIAQNKKAGSYKYFIASKELFESVKDAYKASSKSEEMLYGWANATYYAGSDLFTARMLYKTLASEFPNGKYAEEANYMIVKCLYEESPSDYTLDQSTTYEAINAINWFFSLYPNSKYAEECNNLMSNLDERLKKKSFEDAKLFFTIRKYPAAIVALNNALKEYPDTKYRETIEFLIIKSKYIYATNSHANKQRERFISTLESCKEFIEKYPLNKNIKAVEEIREISNQNIISS	K05807	Bacteria	Bacteroidota	Solitalea	scn:Solca_0033	270.781
	415	LOCUS_03930	sequence001	456842..457183	CDS	DNA-directed RNA polymerase subunit omega		ATGACAACAAATAAAATTCCTAATAACACTATAACAAGAGATCTAAGAGAATTAGATAATAACACGGGCAATCTTTATGAATCTTTGGCTATTATTTCGAAAAGAGCTGATCAATTAAATAAAAATTTAAAAGAATCTATTCACAGGGATCTATCTACATTCAAAAATTCAGAAGATTCTTTAGAAGAGGTGCTAGAAAATAAAGAGCAAACAGAAGTAGCAAAATACTACGAACGCTTGCCCAAACCAACTCTAGTTGCTGTAAATGAATTTATAGAAGATAAACTATACTATAGAGTTCCAGAAGATAAAAATGATATTGAAGACGAATCTATACAATAA	MTTNKIPNNTITRDLRELDNNTGNLYESLAIISKRADQLNKNLKESIHRDLSTFKNSEDSLEEVLENKEQTEVAKYYERLPKPTLVAVNEFIEDKLYYRVPEDKNDIEDESIQ	0	Bacteria	Bacteroidota	Mucilaginibacter	mup:A0256_02100	134.035
	416	LOCUS_03940	sequence001	457204..457683	CDS	transcriptional repressor		ATGGATCTAAAGACAGAAATTTTTGATAGGGTAAAAAAATTATTTTCGGGCTATTTAGAAGAAAATAATTTACGACGCACACCCGAGCGTTTTGCTATCCTGGAAGAAATATACAACTATAGCCATCATTTTAATGCAGATGCGTTATACAGCCAAATGAAAGATAAAAAGCATAGAGTAAGCAGGGCAACAGTATATAACACACTCGAGCTCCTAAACGAATGCAATTTAGTATCTAAACATAAATTTGGTGAAAATACTACATACTTTGAAAAGTCATATTCGTATCAACAGCACGATCACTTAATCTGTTTGGATTGTAAAAAAGTTTTAGATTTTTGCGATCCGCGCCTACAAAAAATAAAAAATACTTTACACAATCTATTCTCATTCGAAATA…	MDLKTEIFDRVKKLFSGYLEENNLRRTPERFAILEEIYNYSHHFNADALYSQMKDKKHRVSRATVYNTLELLNECNLVSKHKFGENTTYFEKSYSYQQHDHLICLDCKKVLDFCDPRLQKIKNTLHNLFSFEIKYHSLNIYGYCSECKNKRPENLNIDN	K03711	Bacteria	Bacteroidota	Anseongella	agd:FRZ59_13635	200.675
	417	LOCUS_03950	sequence001	457689..458978	CDS	adenylosuccinate synthase		ATGAATATAAGAAACCTAGATATAGTTATAGGCATACAGTGGGGCGACGAAGGCAAGGGCAAAGTAGTTGACTTTATTTCTAACAATTATGCTATCATTGCCAGATTTCAAGGCGGACCAAACGCAGGTCACACTATAAAATTCGACGATAAAAAATTTATACTTCACACTATACCTTCAGGTATTTTCAATAAAAATATAATTAATATAATTGGTACTAATGTAGTTATAGATCCATGCTTATTAGTCAACGAGATTAATACTCTAATGGATGCTAAATTAACGGATTCCTTGTTATCTAACCTTTATATATCAAAAACAGCTACTTTAATAATTCCAACACATAAAATGTTGGATAAGGCCTGCGAAGCTTCAAAAGAAACTCAAATTGGATCAACA…	MNIRNLDIVIGIQWGDEGKGKVVDFISNNYAIIARFQGGPNAGHTIKFDDKKFILHTIPSGIFNKNIINIIGTNVVIDPCLLVNEINTLMDAKLTDSLLSNLYISKTATLIIPTHKMLDKACEASKETQIGSTLKGIGPAYTDKTARIALKIQDIFNPNFKTIYECLKTKHEFLLKQYDYNYKDELLTLEKDFFASIAKLKDIQIIDTELMINKYLSDGEKVLAEGAQGSLLDINYGSYPYVTSSNTISAGACIGLGVAPTRVNNIIGVIKAYSTRVGMGPFLTEIHGKEAVELQQMGQEIGATTGRIRRVGWLDIPSLKYAITINGTTELILTKADVLSYLDKIPVCTKYINTTNNKEIDILPQNNLVDGFKPHYEYLDSWKSEITSITKKRDLPKAL…	K01939	Bacteria	Bacteroidota	Rhodocytophaga	rhoz:GXP67_04615	436.417
	418	LOCUS_03960	sequence001	459045..459869	CDS	2,3,4,5-tetrahydropyridine-2,6-dicarboxylate N-succinyltransferase		ATGGATATAAATATATTAGAGCAGGGCGTTAACCGCTTATGGCTTAACAGAGAAGATATTAGCCCCAAAGAACACGCAGTAATTAACGAGGTAATAGATCTACTAGACAATGGAACATTAAGAGTCGCCGAGCCCGTTGATGGCAAGTGGCAAACTAACGAATGGGTAAAAAAAGCTATATTATTATATTTCCAAATAAATAAAGGTTTAGACAAAGAAATTAAAGCTGGCGATCTAAAATTTTATGATAGGATTCCGCTTAAAAATAAATTTGTTGGTTCAGGTTATAGAGTAGTCCCAAGCGCAATTGCCAGATATGGTTCTTACCTGGCTAAAGGTGTCGTACTAATGCCATCATATGTAAACATAGGCGCATATGTAGACTCTAATACTATGGTA…	MDINILEQGVNRLWLNREDISPKEHAVINEVIDLLDNGTLRVAEPVDGKWQTNEWVKKAILLYFQINKGLDKEIKAGDLKFYDRIPLKNKFVGSGYRVVPSAIARYGSYLAKGVVLMPSYVNIGAYVDSNTMVDTWATVGSCAQIGKNVHLSGGVGIGGVLEPPQAAPVIIEDGVFVGSRCIIVEGVHVESEAVLGANTVITASTKIIDVSQKEVKEYKGIVPARSVVIPGSYEKKFPGGSYNVPCSLIIGKRKESTDKKTSLNDVLRDYKISI	K00674	Bacteria	Bacteroidota	Lacinutrix	lan:Lacal_0216	368.237
	419	LOCUS_03970	sequence001	complement(460142..461167)	CDS	hypothetical protein		ATGTTATCTGAAATAATATCATATATAAATGCTATAAAAGCCAGGAAATTTCTACCTGTATATTTTTTATACGGTAGCGAAGGGTATTTTATTGAGCGTATTATAGATTGCTTAAAGAGTACTTTATTTTCTAATATAGAAACTAAAGATATTGTTACCTTTACTAGTGTTGATACATCATGGCAGGAAATCATTTCTTATGCAAATCAATACTCATTATTCGGCGAAACAAGACTTTTAATAGTCAATAATGCTCAAAGTAAAAATTTTGTTAAGTTAACTAAGGATTTGCAGATATTAGTAAACTATCTAGAAACACCTAATAGCTCCACTATACTAACGATAATATATAATGACCAAGAATTACCAGCTAATAAATCTATCTTAAAATTATTAAAA…	MLSEIISYINAIKARKFLPVYFLYGSEGYFIERIIDCLKSTLFSNIETKDIVTFTSVDTSWQEIISYANQYSLFGETRLLIVNNAQSKNFVKLTKDLQILVNYLETPNSSTILTIIYNDQELPANKSILKLLKDYSYLFKIEKLSITELRKFIVKYLARRQISLEQDAMDFLIDSTSDNLSSVVNELDKIILNNKAGSCVSFDDVNKVIVNSRNFNVFDFCNAIIVKDPDKALLMLKEFAFGKDFNAIYILATLYKEFTKLLAVKNYLGNTNAYSGYYKSNSEAYNQDKLRQIIHLLRVYDLKIKYGSDESTKLAYLYELITFIIADYDKTNRFLQNQIIL	K02340	Bacteria	Bacteroidota	(no genus)	fbu:UJ101_00210	128.257
	420	LOCUS_03980	sequence001	complement(461173..461808)	CDS	NUDIX domain-containing protein		ATGACATATATGAATACCGTAAAAAATACTATAAAAATATATGCAGAAAAAAGCATTATTTTAATAGCAAATACTCCTAATTGTTTTAAAAACGATATAGTAAAAAATATAAACAATAAGATCTTATCAGATAGATCTATTGCTGAAATATTATGCAATAACGATACACAAACTTATTTATTTACCTGTGAAAATCCTAAAGAAACACTTAACTATTTAAAAAAATCGTGTAATTATTTGCAAGCTGCAGGAGGCATAGTTATGAACCAACTAAGTGAATATTTGCTAATATATAGGCGGGATCTCTGGGACTTACCTAAAGGTAAAGTTGAAGACAAAGAAAATCTACAGCAGGCTGCTATAAGAGAGGTTCAAGAAGAAACAGGGATAAAAGCAAGT…	MTYMNTVKNTIKIYAEKSIILIANTPNCFKNDIVKNINNKILSDRSIAEILCNNDTQTYLFTCENPKETLNYLKKSCNYLQAAGGIVMNQLSEYLLIYRRDLWDLPKGKVEDKENLQQAAIREVQEETGIKASNVLNFVTNTWHCYLCDDKITLKETYWYLMYADKQQQTIPQKEENITQVLWASKAETKKLIETKSFPLIVDLMMPYLNN	0	Bacteria	Bacteroidota	Solitalea	scn:Solca_0885	137.887
	421	LOCUS_03990	sequence001	461802..462440	CDS	orotate phosphoribosyltransferase	pyrE	ATGTCATTATATCATAAAGAAGAAATATCTAATAAAATTGCTGAATATTTATTAAAGGAACAAGCAGTTACATTTCATACGAATAAGCTTATAACCTGGGCATCAGGAATAAAATCTCCAATATATTGTGATAATAGAGTCCTGCTCTCTAACCATAGAGCTCGTACTTTCGTTAGACAAGCTATCTCGGATTTTATTACTGAAGAAATGGGATCAGTAAATGCAATAGTTGGGGTAGCAACCGGTGGTATAGCTCACGGAATATTAGTGGCTCAAGCTTTAGAATTACCTTTTGCGTATGTTAGGCCTACTGCAAAGGAGCATGGCAAACAAAATAATATCGAAGGACGCCTAAACGCAAATGATCGCGTCGTAATAATAGAAGATCTAATTTCTACA…	MSLYHKEEISNKIAEYLLKEQAVTFHTNKLITWASGIKSPIYCDNRVLLSNHRARTFVRQAISDFITEEMGSVNAIVGVATGGIAHGILVAQALELPFAYVRPTAKEHGKQNNIEGRLNANDRVVIIEDLISTAKSTINVFNILKENNFHVAGIVSIFSYLLPISKNVLESTNCICHSLCDYNTLINTAQRLDKITAEDYEILTKWKASICQ	K00762	Bacteria	Bacteroidota	Pseudopedobacter	psn:Pedsa_0214	195.667
	422	LOCUS_04000	sequence001	complement(462441..462941)	CDS	aminoacyl-tRNA hydrolase	pth	ATGATTATAGATGATCTATCCTTACAATATGGGTTTACTTTTAAGGAATCTAAATATGCTTTTGAAGCTGAACATAATCTTGGGAACGTAATGGCTTATTTTATAAAACCAACCACTTATATGAACAATAGTGGTAAAGCTGTAGTCTACTATATGCAGCAATTGAAAATCTCTTTGGATAGGTTGTTGATTGTAGTTGATGATTTAGATTTTGATTTTGGTATATGTAAAATAAAACTCCAAGGGAGTTCAGGAGGGCATAATGGATTATTAAGTATAGAAGAAAAACTAGGAACTCGTAAGTATGCAAGACTTAGGATGGGTATAGGCAGAAACTATTTGCCAGGAGAACAGGCAAATTATGTATTATCTGATTTTAGCACACAAGAGAAAGAGCAT…	MIIDDLSLQYGFTFKESKYAFEAEHNLGNVMAYFIKPTTYMNNSGKAVVYYMQQLKISLDRLLIVVDDLDFDFGICKIKLQGSSGGHNGLLSIEEKLGTRKYARLRMGIGRNYLPGEQANYVLSDFSTQEKEHLNVFIKNGSGIVSHILANGTLSAMNIFNKNKLL	K01056	Bacteria	Bacteroidota	Dyadobacter	dfe:Dfer_2675	140.584
	423	LOCUS_04010	sequence001	463142..463480	CDS	hypothetical protein		ATGCCTTACAAAACTCAAACCAATAAAAATAAGCCTCCATATTTATATCTTTTTAGGTTATCTACTTATAGTATTACAATATTTTGCTACGCTATATTAATTGTATATACAACAAAATGCATAAAATATAACTTAAAGTATACAACTGTACAAAGTGCTTTAGATTTATTTTTAATAGGATTTGGCTTAGGTTTAGTATTTGAAATTATTATAAACAAATATTTATTCAATTATCGTGGTTCGTCTCAAAGGATTCCCCATAAAATATTTATGCTTAAACATACACATAGTCCAAACAAAGTAAAACTAAAAAAAATAAATTCATACTTTATATGTTAG	MPYKTQTNKNKPPYLYLFRLSTYSITIFCYAILIVYTTKCIKYNLKYTTVQSALDLFLIGFGLGLVFEIIINKYLFNYRGSSQRIPHKIFMLKHTHSPNKVKLKKINSYFIC	0	Plants	Monocots	Triticum	tdc:119293566	31.187
	424	LOCUS_04020	sequence001	463474..463923	CDS	ATP-binding protein		ATGTTAGCAAGTATGAAAAAAATCGATACTATAAACATTAAGAACTTGCATTCTTATTACTTAGAAATACCATCTAGTATAGATAGACTTTCAACCGTTGATCTTTTTCTTGAAAAAATACAAAAAATACACCGTATTAATGAAGAAACATTTATAAAAATGGATGTAATACTTAACGAGGCTGTAAATAACGCTATAATACATGGAAATAAACTTGAGCCAAATAAAAGAGTGACTATAAATATAGACATTAGCAACAAAGACATTACCATAAAGATAACAGACGAAGGCTTAGGTTTTAATCCAGCATATATACTACAAGAAAGCTTTGACGAGAATATTCATACAATCAAGGAAAGAGGTTTATTCATAATTAAGAAACTATCTAGTAACTTAAGC…	MLASMKKIDTINIKNLHSYYLEIPSSIDRLSTVDLFLEKIQKIHRINEETFIKMDVILNEAVNNAIIHGNKLEPNKRVTINIDISNKDITIKITDEGLGFNPAYILQESFDENIHTIKERGLFIIKKLSSNLSFNKLGNAIIISINNDT	0	Bacteria	Bacteroidota	Mucilaginibacter	mdj:LLH06_00320	99.3673
	425	LOCUS_04030	sequence001	463920..464369	CDS	rRNA maturation RNase YbeY	ybeY	ATGATCAGATTTTTTAAAGAAGATATTAAAAATTTCCATATTACTAATAAAACCTTACTGAAAAGCTACATAAAAACTATTATTAGCGATCACTATTTTAAAACCGGAGAAATAAATTATATATTTTGTTCGGATAATTATTTGCTTAATATTAATATAACCTACTTAAACCACGATTACTATACAGACATTATCACTTTTAACAATTCTACGAAGAATAAAATTTTAGATGCGGATATTTTTATAAGCATCGATAGATTAATCGACAATGCATCTATATTAAAAGAAACTATTAGTAATGAAATTTTACGAGTAATATACCATGGTGTATTGCACTTAGTCGGTTATAATGATAAAACTGATAGTGACCAGGCAATAATGAAAGAGAAAGAAAACTAC…	MIRFFKEDIKNFHITNKTLLKSYIKTIISDHYFKTGEINYIFCSDNYLLNINITYLNHDYYTDIITFNNSTKNKILDADIFISIDRLIDNASILKETISNEILRVIYHGVLHLVGYNDKTDSDQAIMKEKENYYLSLTTRGKNDFFLYK	K07042	Bacteria	Bacteroidota	(no genus)	fbt:D770_15740	145.591
	428	LOCUS_04040	sequence001	464728..465681	CDS	acetyl-CoA carboxylase carboxyltransferase subunit alpha		ATGTTTGATTTCGAAAAACCAATAAAAGAACTGGAAGACGAGTTAGAAAAAATACATTCTATTGCAAGAAAAACCAAAATAGATGTATCTGCTACTATCAAAGATATAGAAGAGAAAATCACTAGTACTAGAAGCCAGGTATATAATAATTTAACAGCTTGGAACAAAGTACAGATATCCAGACATCCTAAGCGCCCATATACCCTGGATTATATAAACTATATGTGTTCAGAATTTATAGAACTCCATGGAGACCGAAACTTTAGAGATGATAAAGCTATAGTAGGAGGGTTTGGATATATAGACAACACCCCAATAATGATCATAGGACATCAAAAAGGAATTAATACTAAAGACAGGCAATATAGAAATTTTGGTATGGCTAACCCCGAAGGGTAC…	MFDFEKPIKELEDELEKIHSIARKTKIDVSATIKDIEEKITSTRSQVYNNLTAWNKVQISRHPKRPYTLDYINYMCSEFIELHGDRNFRDDKAIVGGFGYIDNTPIMIIGHQKGINTKDRQYRNFGMANPEGYRKALRLMKLAEKFNIAVVTLVDTPGAYPGIEAEERGQGEAIARNLFEMAQLEVPIISFIIGEGASGGALGISVSDKSYMLSYTWYSVISPESCSSILWRNWDHKISAAESLKLSAEDMYQNKLIDGIIEEPFAGAHNDPEAIAMVVKRQILSDIAALSKYSKKNLVESRINKFSNMGVVKEINK	K01962	Bacteria	Bacteroidota	Anseongella	agd:FRZ59_09115	457.218
	429	LOCUS_04050	sequence001	complement(465686..468262)	CDS	hypothetical protein		ATGAATTCTTTTATGCCCCATAAGTTTTTAACTGCAATCGTAATATTTATAGTATTGTTTGGGCAAAAAATGTTTGCTCAAAATACAACTGAAATAAAAGGGAAGATATACGATATAATAACGCAAACTCCTTTATCAAATGTTAATGTTCAACTAAATAAAGTCGATAATAATAAGCTTCTCCAAACTGTAGAAACAAATAATAATGGTGAATTTATTATCAAAGTTGATTTAAATTCTAAATACGAGTTGATATTTAGTTTAGGTAGTTACAATGATTATACAATAACAATAGATGCTGCGGTAAAACAACCGTTAACCGTGTATCTTGAACCTAAAACTGTTAATCTGGAATCTGTAACTATAAAAGATAAAATTGACGATAAAGCTTTTTTTATT…	MNSFMPHKFLTAIVIFIVLFGQKMFAQNTTEIKGKIYDIITQTPLSNVNVQLNKVDNNKLLQTVETNNNGEFIIKVDLNSKYELIFSLGSYNDYTITIDAAVKQPLTVYLEPKTVNLESVTIKDKIDDKAFFIMKNVIKNKSLNYKISAKQYNYLVYNKVEAFVTDIDSIKIQNSKLVRDINQIVEKNPNLKYKNSYLVPILLSETINKKYIDTDNQLSRSDLVSYNMSGIGIKDEETIAQFMNSDNLVNVNLSENNIQLRTKYFVSPLNDTWQLIYNVSINKDSIDVDGQKCVELYVYPKNKQVAAFHGTIVIRYKDYALISANLTMPNETVINFVKGFSIYQDFKDTGYGLMPQKTIIQLEMESELTNAILGGGKLIVKNTSINQDYKLQDQFLSNN…	0	Bacteria	Bacteroidota	Solitalea	slas:L2B55_08185	338.191
	430	LOCUS_04060	sequence001	complement(468259..469161)	CDS	tyrosine recombinase XerC	xerC	ATGAATGTGAATTATAAAATCCAAGAATTCATAAATTATATAGCTAATGAAAAACGCTATTCTGGATGTACTATTACTGCATATACAAATGATATAAACCAATTCGTTAAATACGCTCTTGGATTTGGGTTTAAAAGTATAAATGAAACTAATAGCTCTGTAATTAAAGATTGGTTTATTACTTTATCAGAAAAAGATTATGCGTCTACATCTATTGCAAGGAAGATATCAGTTTTAAAAACATACTTAAAATATTTAGAGATATATGAAAATATAAAAATAAGCCCTAAACTAATATTGCATGCACCTAAAAAACCTAAACGTTTGGCTTCATATATTTCCCAAAAGGATTTAGATAAAGCATTAAACGATTTTGATATTAGCAATAATAGTGATTAC…	MNVNYKIQEFINYIANEKRYSGCTITAYTNDINQFVKYALGFGFKSINETNSSVIKDWFITLSEKDYASTSIARKISVLKTYLKYLEIYENIKISPKLILHAPKKPKRLASYISQKDLDKALNDFDISNNSDYNHKLSITLLEFLYATGARLSELINIKNENINLSKKEVKILGKGNKERLVPLTDNIVSLIKYYCIEKAKILTQENDYLFVNKSGKQLYPMLVRRLIKMSLLPVSDKNRTNPHTLRHSFATHLLNNGANLNHIKELLGHQSLSTTQKYTHNTIDILQKIHKNHHPRNKQ	K03733	Bacteria	Bacteroidota	Solitalea	scn:Solca_0409	225.328
	431	LOCUS_04070	sequence001	complement(469145..469744)	CDS	phosphoribosylglycinamide formyltransferase	purN	ATGATTCGCAAGACTAAAATAGCAATTTTTGCATCTGCATCAGGGTCCAATACTCAAAAAGTAGTAGAATATTTTGCTAATAACAAATATATAGAAGTTGCACTAATTTTATGCAATAATAAGGCCGCTTACGTATTAGAAAGAGCAAAAAAATTGAATGTTAAAGCTCTGGTTGTAGAAAAAAAAGATTTCAATAACGAAACAATAGTTCCAGAGCTACTCAAGGAACATGACATCAACTTTATAGTTTTAGCTGGCTTTTTTTTAATGATTCCTACGTATTTATTAAAATTATTCAATAAAAAAATAGTAAATGTTCACCCTTCTTTATTGCCTAAATTTGGTGGTAAGGGATTTTATGGATCCAATGTACATAAAGCAGTAATAACTGCTAAAGAA…	MIRKTKIAIFASASGSNTQKVVEYFANNKYIEVALILCNNKAAYVLERAKKLNVKALVVEKKDFNNETIVPELLKEHDINFIVLAGFFLMIPTYLLKLFNKKIVNVHPSLLPKFGGKGFYGSNVHKAVITAKEKISGITIHYVDEGLDTGEIIFQKKYVLKHDETHESLCENITQLEHKYYPIVIEKILRGNIRNECEL	K11175	Bacteria	Bacteroidota	Reichenbachiella	rek:N6H18_06660	192.586
	432	LOCUS_04080	sequence001	complement(470101..470544)	CDS	glyoxalase/bleomycin resistance/extradiol dioxygenase family protein		ATGCAATTAGAGGTTTACTTAAACTTTGATAATGGAAATTGTCAAGAAGCTCTTGACTTTTATCAAAATGCTTTGAATGGAAATGTGACTACAGTAGTTAGAGCAAGTGATATGAAAGTATCACCGCACGACATAGGTATGTCCGAAGAACAGTTTGAAGAATATAAAAATTATATAATACATGCAGTGTTAGAGTTCGGAGATAATAAATTATATGCTGCAGATATCTTTCCTGGATTTGAGCATCAAAAAGGGAATAATGTTTCTATAACAATACTCTTTGATACTCTTGACGAACTAAATGAAATTTATAGCAAGTTGTCGAAAGATTGCAATAAAGTAGTTAAGCCGCTAGCCCCTACAGAATGGGCAGAGCAATTCGGCATGATAATAGATAAA…	MQLEVYLNFDNGNCQEALDFYQNALNGNVTTVVRASDMKVSPHDIGMSEEQFEEYKNYIIHAVLEFGDNKLYAADIFPGFEHQKGNNVSITILFDTLDELNEIYSKLSKDCNKVVKPLAPTEWAEQFGMIIDKYGISWVFNYYGSKI	K04750	Bacteria	Bacteroidota	Panacibacter	pgin:FRZ67_17435	102.449
	433	LOCUS_04090	sequence001	complement(470612..471196)	CDS	dephospho-CoA kinase	coaE	ATGTTAAAGGTAGGTTTAACAGGCGGTATAGGTGCAGGAAAAACTACTGTAGCAAAAATTTTTATGTCTTTAGGGGTTCCTGTATTTTTTTCTGATGTAGTTGCAAAAAAATTGCAAACAATAGATTTAAAGGTAATATACTTACTAAAAGAGGCTTTTGGTTCGCATATTTATCGGGATGACGGCTCTGTAAATTCTAAATTATTAGCTGATCAGGTATTTAAAAATGCAAAAAAACTTGAGACCTTAAATAATATCGTGCACCCTTTTGTTATTGATAATTTCGATAAATGGATTTTAAACCAAAGCGCTAAATATGTTATTAAGGAAAGCGCCTTGCCATTTTCTATAGGTAAATATAATTTAAAAAACGACATTAATATATTGGTAAGCGCTAGA…	MLKVGLTGGIGAGKTTVAKIFMSLGVPVFFSDVVAKKLQTIDLKVIYLLKEAFGSHIYRDDGSVNSKLLADQVFKNAKKLETLNNIVHPFVIDNFDKWILNQSAKYVIKESALPFSIGKYNLKNDINILVSARKDIRIERVKKRNKLTYEEIINRIDSQINFEDYINFADFIIYNNKEALIPQVMNIHNTIISK	K00859	Bacteria	Bacteroidota	Solitalea	scn:Solca_2338	169.088
	434	LOCUS_04100	sequence001	complement(471196..471924)	CDS	sulfite exporter TauE/SafE family protein		ATGTTTATGGGAGTCATTTTTATGATAGAAGCCTTTGTTTATGGCCTATCAGGCGCTATACATTGTTTGGGTATGTGCGGGCCGTTGGCATTATGGATTCCTACTGATAAAACATCTAAGTTTAGACAATTGCTAGGTATTGTTATATATAGTCTTGGTCGGATAGTATCATATACTTTTATTGGCTTAGTAGTAGGGATGGTAGGCGTAGCATTTAAAGTAATAGGCTTTCAAGACGTCTTATCTATAGCTTCTGGCATAATATTGATTTTAATGTCATTTACGTTCACTAAAAAAGTATTAAGTTTAAAATTACCTTTTATAAATAAAGTATACGTAGTTATAAAGCGTAGCTTTGATTATGTGTTGTTAAGAATAAAAAATAATAACCATAAGCTA…	MFMGVIFMIEAFVYGLSGAIHCLGMCGPLALWIPTDKTSKFRQLLGIVIYSLGRIVSYTFIGLVVGMVGVAFKVIGFQDVLSIASGIILILMSFTFTKKVLSLKLPFINKVYVVIKRSFDYVLLRIKNNNHKLFFIGVINGFLPCGFLYFAVITATALGVIWESVFYMIAFGLGTIPVFMLLSFLKSFINVKYNRFLQFILPIITIIIGIILILRGLNLGIPMISPGLNKIIDGHQNHMHCH	K09792	Bacteria	Bacteroidota	Solitalea	scn:Solca_1396	166.392
	435	LOCUS_04110	sequence001	complement(471943..472710)	CDS	SDR family NAD(P)-dependent oxidoreductase		ATGAGATCTATAAAAACTGTTTTTATAACAGGTGCTAGCTCAGGTATAGGAAGGGCATGCGCGGAAATATTTGCAAAAAATAATTATAGTTTAATACTAAATGCCAGACGCAAAAATATTCTTGACGAAATATGCCATGACCTACAAAAAACATATAATACAGAAATTTTGCCTTTGCCTTTCGATGTCAGTAACTACACTCAGGTAAATGAGCAAATAAAAAACATCCCCCCACAGTGGCGCAATATAGATGTATTAGTTAACAATGCTGGTTTAGCTTTAGGTAAGGAACCAATAAGTGAAGGAGACCCTAAGGATTGGGATAAGGTTATAGATACTAATATAAAAGGTTTGATGTACGTGTCCCGGGAAGTAATACCTATACTTACTGAAAAGAAA…	MRSIKTVFITGASSGIGRACAEIFAKNNYSLILNARRKNILDEICHDLQKTYNTEILPLPFDVSNYTQVNEQIKNIPPQWRNIDVLVNNAGLALGKEPISEGDPKDWDKVIDTNIKGLMYVSREVIPILTEKKSGHIINIGSIASKDVYSGGNVYCATKFAVDALTQSMRYELLQYNIKVTAIHPGRTQTEFSTVRFKGDKNKAKEPYAGFRPMDPCDVAETIYYIASLPKHVNINELIIVPSAQASSTCFNRVL	K16066	Bacteria	Bacteroidota	Sphingobacterium	shg:Sph21_5208	295.049
	436	LOCUS_04120	sequence001	complement(472762..473556)	CDS	hypothetical protein		ATGTGGGTTATAAGAAGCCAAATACCAATATTTAAACTATTAATTATAATAATTGTTTTACTCGGTAAAATAGACTTTGTTAAGGCACAAATGCCTGCTTTTTTGAACAGTGCAGGCAATATAGATGACAGCCCTATAAACTTTGGTTTCTTACTGGAGGTAAATAGACCGAATTTACACGTTAATAAACTTGCCAATTTCACTGAAATAAATTTTCCTGATCAAAGCTCCCCAGGAGTTAATAATACATTGCTTGCTATTGAGAATATCCCCAAAATTTCTTTTGCTGCGGGGTTTCTTGCAAGCCTAAGTTTGACTAATAATCTTGACATTAGAATTACTCCCAGATTTACTTTTTTAGGCAGAGGTTTGCGTTATAGATACTATAAAGGAGAGGCA…	MWVIRSQIPIFKLLIIIIVLLGKIDFVKAQMPAFLNSAGNIDDSPINFGFLLEVNRPNLHVNKLANFTEINFPDQSSPGVNNTLLAIENIPKISFAAGFLASLSLTNNLDIRITPRFTFLGRGLRYRYYKGEAKDNVLAIIKDIPSTLVELPLLLKYKGNRDANFRPYVIGGLSYNIDIRKNKKYNDSEFPLDSDDRFVKLKNNYIAWEVGLGIEIYNVYFKLTPEIRFSKSIGSILFNRDENKFTRPLIDLNDQLIRLTFYFE	0	Bacteria	Bacteroidota	Solitalea	scn:Solca_0554	179.104
	437	LOCUS_04130	sequence001	complement(473522..474283)	CDS	bifunctional demethylmenaquinone methyltransferase/2-methoxy-6-polyprenyl-1,4-benzoquinol methylase UbiE	ubiE	ATGGATGATAAGCTAAATCCAACTTTCAAGGAAGTTCTAAAGACTAAAAATACGGTTGCTATAAAGAAAATGTTCGACGATATAGCTCCTAAATATGATTTACTTAATCATTTATTGTCTTTTAATATAGACAAATACTGGAGAAAGAAGGCAATAGCAGAGCTTAAAGATTTAAAAAATAAAGAATCCGTAATAATAGATTTAGCTACAGGAACAGGAGACTTAGCTAAGATGATTATAAGTAATCTGGCGCCACGTAAACTTATAGCTCTAGACGTATCTGAATCTATGTTGAAAATAGCTGGTAATAAATTGAGTTTGAGTAATACTAATTGCCAAATTAGCCTTAAGGTTGAAGCCGCGGAAACTTTAGCGGCTCCATCCGATACAATAGATGCA…	MDDKLNPTFKEVLKTKNTVAIKKMFDDIAPKYDLLNHLLSFNIDKYWRKKAIAELKDLKNKESVIIDLATGTGDLAKMIISNLAPRKLIALDVSESMLKIAGNKLSLSNTNCQISLKVEAAETLAAPSDTIDAVTVAFGVRNFNNLDLALQNIYSVLKPNAKVVIIEFSKPKNRIIGYIYRYYFSKLLPFVGRLISGHSFAYNYLIDSVQEFPSGKKFLIKMHNAGFSDTYYKSLTFGICSIYVGYKKPNTNI	K03183	Bacteria	Bacteroidota	Solitalea	scn:Solca_0553	211.46
	438	LOCUS_04140	sequence001	complement(474322..475389)	CDS	branched-chain amino acid aminotransferase		ATGGCAATATCAATTAATAAAATAGATAAACCCAAAATTAATGAAGTAAATGCTAAAGATTTAGGTTTTGGCAAATTTGTTACAGACCATATGCTAGTTGCACAGTACGATAATGGTTGGCAATTACCCACAATAATGCCATATGGTAATATTTCGATTTCTCCTGCTGCAAAAGTATTACATTATGGGCAGTCTATTTTTGAGGGTTTAAAAGCTTATAAAATTAACGAAGAACAAATTGCTATATTCCGTTTGCAAGACGCATTTGAACGTTTTAATAATTCTGCTGCGCGTATGGCTATGCCTGATGTTCCCAAAGAAATTTTTATCAACGGTATACGAGAATTGGTTAAGCTTGATAAAGCATGGATGCCAAAGGATAATGATGCTTCTATATAT…	MAISINKIDKPKINEVNAKDLGFGKFVTDHMLVAQYDNGWQLPTIMPYGNISISPAAKVLHYGQSIFEGLKAYKINEEQIAIFRLQDAFERFNNSAARMAMPDVPKEIFINGIRELVKLDKAWMPKDNDASIYIRPVMFATEVGVGVAPATQYQFIIFLSLAGKYYSRPVKLKIETQYARVSKGGTGYAKASANYAVSLYPTLKAQEEGFDQVIWTDSTTHTLIEEAGVMNIMCIIGDTLITPDLNDRILPGITRKTIIQIVKDNPDGSLKDIKEVQERPLSVKEVVEAYENGTLKEVFGVGTAAVIQKIRAISYKDKLMEFDTDNYFISDKIHECFNNVRQGKFDEYKSWLDVL	K00826	Bacteria	Bacteroidota	Aquirufa	psez:HME7025_00987	340.887
	439	LOCUS_04150	sequence001	475418..476614	CDS	AIR synthase-related protein		ATGAACAAACAAGACTCCAGTAATATTTATAACAAAAGAGGTGTATCGAGTTCAAAGGTTGATGTACACAAAGCTATAAAAAATTTAGATAAAGGATTATTCTCCAATACTTTCTGCAAAATAAATGAGGATATTCTAACAAATGACGATGCCTATTGTCTTTGTATGCACGCAGATGGTGCAGGAAGCAAATCAGCTTTGGCCTACGCTTACTGGCGCCATAGCGGCGATTTATCTGTATGGAAAGACATTTCTCAAGATGCTATTGTTATGAATACAGACGATTTACTGTGTATCGGAATTACTGGTAATATAATTTTATCATCAACTATAGCGCGAAACAAACACTTAATACCTCAAGAAGTTTTATCTGAAATTATAAACGGTACAAATACATTC…	MNKQDSSNIYNKRGVSSSKVDVHKAIKNLDKGLFSNTFCKINEDILTNDDAYCLCMHADGAGSKSALAYAYWRHSGDLSVWKDISQDAIVMNTDDLLCIGITGNIILSSTIARNKHLIPQEVLSEIINGTNTFLSTLNKITNSNIILSGGETADLGDITKTIIVDSTAISRIKRKDVINIDIKPGNVIVGLASSGQATYETSYNSGIGSNGLTSARHDIFNKTLAKNYPETFDNNTNPNFIYSGSKGLDDSLHIPKWGTVNIAKLLLSPTRTYQPVIKEILKNGLKDKIQGMIHCTGGGQSKILHFIKKGCIIKDNLFALPPIFRLIKQEGKTPVKELYNVFNMGHRMEIYTDELSAKQIIKISQSFDIDAQIIGRVTDSEQAELIIETEGQKFTYSL	K01933	Bacteria	Bacteroidota	Antarcticibacterium	afla:FHG64_04995	465.307
	440	LOCUS_04160	sequence001	complement(476602..476943)	CDS	gliding motility protein GldC	gldC	ATGAAAAATAAAGAATTAAAGCTTAATGTAACTACCAATGAGGGTATAGTTGAAAGGATTAGTTGGCAGGCCAGTGATTTTGAAAATAATAAAGAGACTGAAACAAAAGCTTTTATGCTATCGGTTTGGGACGAAGATAAAAAAGGTACCTTAAAAGTTGATTTGTGGACAAAGGATATGCGTGTTGATGAAATGAAAGTATTCTTCTACGAAGCTTTAATGAGCATGTCCGAAACCTTTTTAAAGGCAACAGGAGAAAAAAATATAGTTGAAGATTTAAGGGATTATTGTGCACATTTTGCTGAAAAAATGGAAATTAAAGATAGTAATCATAATGAGTAA	MKNKELKLNVTTNEGIVERISWQASDFENNKETETKAFMLSVWDEDKKGTLKVDLWTKDMRVDEMKVFFYEALMSMSETFLKATGEKNIVEDLRDYCAHFAEKMEIKDSNHNE	0	Bacteria	Bacteroidota	Mucilaginibacter	mup:A0256_18060	142.124
	441	LOCUS_04170	sequence001	complement(476968..477732)	CDS	16S rRNA (adenine(1518)-N(6)/adenine(1519)-N(6))-dimethyltransferase RsmA	rsmA	TTGGTAAGAGCAAAGAAGAAGTTTGGGCAACATTTTCTAATAAACAAACAAATATCGCAGCAAATTGTACGATCGCTTGTTGTAACATCAGGTTCTAATATTTTAGAAATAGGGCCAGGCACAGGTGCTCTAACAGAGTATATACTCAACATTCCAAATATATCAATTTATTTGATTGATATTGATTTGGAATCTATTAATTATCTTAAAGATAAATTTAAGATAATTAATAATAATATTTTATATGGCAATTTTTTGGAGATAAATCTTCAAGAGCTATTTAAAGGCCGGCAAGTAAGCATAATTGGAAATTTCCCATATAATATTTCATCGCAGATAATATTTACAATATTAGATCAGTACAAGTTTGTTAATGCAGTTGTTGGTACTTTTCAATAT…	MVRAKKKFGQHFLINKQISQQIVRSLVVTSGSNILEIGPGTGALTEYILNIPNISIYLIDIDLESINYLKDKFKIINNNILYGNFLEINLQELFKGRQVSIIGNFPYNISSQIIFTILDQYKFVNAVVGTFQYEVAERISSGPNSKKYGIISVLTQVYYDASMLFAIGKENFYPQPKVESAVIKLVRREKPLVDEQDWGFFKQLVKASFLHRRKTLRNNLKIFDLSKVINKEILNLRAENLSLEDYINLAKILK	K02528	Bacteria	Bacteroidota	Riemerella	ran:Riean_0013	221.861
	442	LOCUS_04180	sequence001	477769..478878	CDS	4-hydroxythreonine-4-phosphate dehydrogenase PdxA	pdxA	ATGAAAAAACCTAAAATAGGAATAACAACTGGAGATATAAATGGAATTGGGTTAGAAGTTATATTAAATACGCTACGCGATTCCAAAATTAATAACTTATGTACGCCCATAATATATGGATCAGCCAAAACCATAGCTATATACAAGAAAAACGCAAAAATACCTGATATAAAGTTAAGATCTGTTAATAATGCTAGCGATACAAACGCAAAAATTATAAACATAATGGAGGTTATAAACGATTCACCTCGCATAACACTAGGCGAACCATCTCCGGAAGCTGGTTTGTATGCTTTGCAATCTCTTAAATCGGCTGGTAAAGACTTACAAAATAATTTGATCGATGCTGTAGTAACTGCTCCTGTTGACAAATCGACTATTTCTCAAGCCATAAAAACA…	MKKPKIGITTGDINGIGLEVILNTLRDSKINNLCTPIIYGSAKTIAIYKKNAKIPDIKLRSVNNASDTNAKIINIMEVINDSPRITLGEPSPEAGLYALQSLKSAGKDLQNNLIDAVVTAPVDKSTISQAIKTDFKGQTEFFESLANSSHHKKSLMFFISEQLKLALVTNHTSINDISKKINTELIVSKATILYESLKKDFWISAPKIAILGLNPHSGDRGLLGKDEEMTIKPAIEELTKKGIIAHGPFPADSFFARGLYRSFDATLAMYHDQGLIPFKLIADDEGVNFTAGLEFIRTSPTHGVAYNIAGQGKADTTSFKQAIYAAIDISRARTEYLELSKNPLPFNNSVHNILDDSNDEEDELTDETQ	0	Bacteria	Bacteroidota	Anseongella	agd:FRZ59_07405	336.65
	443	LOCUS_04190	sequence001	complement(478897..480195)	CDS	tyrosine--tRNA ligase	tyrS	ATGAATAACAATATAAGTTTTATTAACGATTTGTCATGGCGTGGCATGATACACGACAGCTCTGTCGATATAGATACGTTATTTTCTAATGATATGGTATCAGCCTATATCGGTTTTGATGCTACTGCAGACTCACTTCATGTAGGACATCTAATGCAAATAATGACCTTAGTACATTTTCAAAGAGCAGGCCATAAACCATTTGTATTAGTTGGTGGCGCAACCTCGATGGTAGGAGACCCAACAGGAAAATCTCAAGAGCGTTCCCTTTTAGATATAGAGACTCTGAAGCATTATCAAGGTTGTCTTGCTGAACAATTATCAAAATTTATGGATTTTTCCCCGTCTAACAACCAAGCCGAAATAATTAATAACTATGATTGGTTAAAAGACTATAGT…	MNNNISFINDLSWRGMIHDSSVDIDTLFSNDMVSAYIGFDATADSLHVGHLMQIMTLVHFQRAGHKPFVLVGGATSMVGDPTGKSQERSLLDIETLKHYQGCLAEQLSKFMDFSPSNNQAEIINNYDWLKDYSFLNFIRDVGKHITVNYMMAKDCVKNRFSGDTGISFTEFCYQLVQGYDFYYLFNQRNCLLQMGGSDQWGNITTGIELIRRKTGKKAYGITTKLIKKADGTKFGKTEGGSVWLDRNKTSPYSFYQFWLNAADQDAISWIKYFTLKSKEEIEGIINRHMSDPGKRLLQKELANELTTTVHSKEDANKSAAAAEFLFGNTTTEFINSLSDTEVEEMFYSNNIFTLSKDDLSEPLNIINLIVDKTEIIKSRSEARRLISQQGVLLNKAKVL…	K01866	Bacteria	Bacteroidota	Solitalea	scn:Solca_2722	518.464
	444	LOCUS_04200	sequence001	480227..482251	CDS	NAD-dependent DNA ligase LigA	ligA	ATGGATCCTTTACAAGCCAAAGAACTTATTATAAAGATAACAAAAGAACTCATTAAGCATAACTATAACTATTATTGTTTAGCAAATCCTACCATTTCTGACTACGAATTTGATAAATTGTTAAAACAACTGAAAGAGCTAGAAGAAAAATTCCCTAATTATAGGTTAAGCAATTCTCCTACAATGTCTGTAGCCAGCGATTTAACAAATACATTTTCTAGTGCTAAACATATGTTTCCTATGTTATCCTTAAGCAACACTTATTCATCCGAAGAAGTATTGCAATTTGATACAAAGGTAAAATCTATTTTTAAAGACCGAAAGGAAATAGAGTACGTATGTGAATTAAAATTCGATGGAGTATCTATAAATCTAGTTTACGAAAACGGTATATTAACA…	MDPLQAKELIIKITKELIKHNYNYYCLANPTISDYEFDKLLKQLKELEEKFPNYRLSNSPTMSVASDLTNTFSSAKHMFPMLSLSNTYSSEEVLQFDTKVKSIFKDRKEIEYVCELKFDGVSINLVYENGILTKSITRGDGINGEDVTTNIKTIYTIPDKISINSHTPRIFEVRGEIFIHKKAFQMINNQRKANNQNLFANPRNLAAGSIKLLDINEVKKRSLDMFCYGLYSYETLPLTHYDRLNILKQWGFAISKEIKLCKNINEVLDFIKQYELSKNTLSFEIDGIVIKVNDISMQQELGSTAKSPRWAVAYKYSSESVEAQILDINFQVGRTGIITPVAILEPTLLNGTIVKRASLHNAAELERLDINTNDTLYIEKSGEIIPKIIGINLDKRKPN…	K01972	Bacteria	Bacteroidota	Solitalea	scn:Solca_2724	641.728
	445	LOCUS_04210	sequence001	482244..483128	CDS	4-hydroxy-tetrahydrodipicolinate synthase	dapA	ATGAGTAATATATCTACCTTAAAAGGTGTTGGAGTTGCAATGATAACTCCATTTAAATCCGACAAATCTGTCGATATCGATGCTTTAAAAAAACTCAGCCAAACACTAATTTCAAGCAACATTAAATATTTAACCATTTTAGGTACAACATCCGAAGCAGCTACTCTTAACCAAGACGAAAAACATTCAATAATAGATATCATTATGCAAGAAAATAATGGTATTAAGGGAATCGTTATCGGGGTAGGAGGCAATAACACCCATGAAGTATCTGCCAAAGCAAAAGAAGTATCAAAAATAAAAGGGGTGGATGCCATTTTATCGGTTAGCCCATACTATAACAAACCCTCCCAAAAAGGTATAATAGAGCACTTTAAACAAATAGCAGATGCTTCTGAA…	MSNISTLKGVGVAMITPFKSDKSVDIDALKKLSQTLISSNIKYLTILGTTSEAATLNQDEKHSIIDIIMQENNGIKGIVIGVGGNNTHEVSAKAKEVSKIKGVDAILSVSPYYNKPSQKGIIEHFKQIADASEVPIILYNVPGRTSSNMEVQTILQLAEHPNILGVKEASGNIQQTMELLANKPKDFLFISGDDNLVFPQVTLGADGVISVIANAYPNEMANIVLGAQGLNMDAARKEHYKLLNIINLIFKEGNPSGIKFVLELLGICHRWLRLPLVEASKELGSEISKAIKHI	K01714	Bacteria	Bacteroidota	Solitalea	scn:Solca_2726	293.893
	446	LOCUS_04220	sequence001	483189..485282	CDS	carboxy terminal-processing peptidase	prc	ATGTTAAGGAAACATATCATATCCATATTACTAGTTATACTAACTAGTTTTGTAACCGCATGCAACGCCAAAACCGACCCTAACGCTAATATCAATGTTGCGCACGACAAATACGATTTAAAACCGCAGTCTTACCATTGGTTAACCTGCAGGGCTATTACTAATGTAATTTTACACTACGACTTTAAAAAAGTCAAACTTGATGATCAATTATCTGCACTAATCTTAGATACTTACTTAACTAATCTAGATCCATCCAAAGTAATCTTTATAAAACAAGACATCGATAGCTTTAACAAACATAAATACAAATTGGATGATGACCTAAAAAACGGTAATTTACAGGCTGCCTATAGCATATATAATTTATTCCTTACAAGGTATATCCAGGTTCTCGAC…	MLRKHIISILLVILTSFVTACNAKTDPNANINVAHDKYDLKPQSYHWLTCRAITNVILHYDFKKVKLDDQLSALILDTYLTNLDPSKVIFIKQDIDSFNKHKYKLDDDLKNGNLQAAYSIYNLFLTRYIQVLDFIDNELSTSKFNLLTNETLEINRKDANWMANINQNKEYWHKKLTYDIITQKLLDKTDTKKAINTVKKRYDNIRRYLLARKSDDVFEIYMNSFAETVEPHTSYLSAKSADQFKIDMSKSLEGIGATLRTEDEYTKIEEVIKGGPAYKSKQLESGDRIIAVAQGQNGEFEDIRGLFVDEVVQKIRGKKGTVVKLRVLPNGSSSTTAAKEVTIIRDKIVVEEQKVSSKLIETNYNNKSYKIGIIIVPSFYIDWEAMNKGDKNYNSSSND…	K03797	Bacteria	Bacteroidota	Solitalea	scn:Solca_3933	636.336
	447	LOCUS_04230	sequence001	complement(485292..485546)	CDS	NifU family protein		GTGTTAGTTTTACTATTTTTAATTATGAATAATATTTTAAAATCTCGCATTGAAGAGGCTCTTAGTGAATTAAGGCCTCATTTACAAGCTGATGGAGGGGATATAGAAGTTATTGATATCGATCCTAACGGTGTTGTTACATTGCGTTTTCTAGGTTCGTGTCAAAGCTGTCCTATTAGTTTTATAACAACAGAAAGTATAGAGGATACCATAAGGCGAGCTGCCCCTGAAATTTCGTCTGTAATGATTACATAA	MLVLLFLIMNNILKSRIEEALSELRPHLQADGGDIEVIDIDPNGVVTLRFLGSCQSCPISFITTESIEDTIRRAAPEISSVMIT	0	Bacteria	Bacteroidota	Reichenbachiella	rek:N6H18_13885	75.0997
	448	LOCUS_04240	sequence001	complement(485540..486607)	CDS	Mrp/NBP35 family ATP-binding protein		ATGATAAGTAAAGAACAAATTATAGGCGCATTATCAAAAGTCTATGATCCTGATTTAAAAAAAGATCTGGTAAGCCTTAATATGATAGATAATATTCAGGTTAATGGAAATAAAATATCATTTACAGTATTGCTTACTACTCCGGCATGTCCGCTAAAGCAATATATAAAGAGCAAATGTGAAAAGGCGATAAAAGAACTTGATCCAAATGTAGATGTAGAAGTTACAATGAGCTCGCGTGTATCTGGCATGCAAAAAACAGATCTGGCTAATATAAAAAATATAATATTGGTATCATCTGGTAAAGGAGGGGTAGGTAAATCAACCGTTGCAGCTAATATAGCTGTTGGCTTAGCCAATATACAGGGCCTCCGCGTTGCATTGCTGGATGCAGATATA…	MISKEQIIGALSKVYDPDLKKDLVSLNMIDNIQVNGNKISFTVLLTTPACPLKQYIKSKCEKAIKELDPNVDVEVTMSSRVSGMQKTDLANIKNIILVSSGKGGVGKSTVAANIAVGLANIQGLRVALLDADIYGPSIPIMFGKQNTQAHAIKTVDGKNRIEPIESYGIKMLSMGFFVQSQQAVPWRGPMVSSAIKQFIYDTDWGEIDYLIIDMPPGTGDIHLTIAQQVPISGAIIVTTPQNIASSDARKGLTMFLMKNIEVNILGVVENMSYFIDNSGHRHNIFGTNNGGEALAKEFQVPFLGQIPIFSDINKACDEGRPISLEKDHDAAKIFEDIASKIACSVSVINTNAKMC	K03593	Bacteria	Bacteroidota	Pseudopedobacter	psn:Pedsa_2992	389.423
	449	LOCUS_04250	sequence001	486722..487735	CDS	hypothetical protein		ATGAAAAATTTACTCAAATTTACCATATTACTATTTATAATAATAATTTATAATCACCCATCTTTGTCCCAAGAAGTACAAATAACCGAAGCTCCGGATTGGATAAAGAAAAATTTAGGGACTTATAAAGACACAGTCGATACAAATTTATATGACGACCTATTAATAAAATTATCTAAAAATGATTCTAATTACGTATGGCCGGTGCAAGGGCCCTACCCCTTAAAAGGTGCCATACTACCATTTAATCGTATAGTAGCATATTATGGCAATCTATACACGCCACAAATGGGTGTTTTAGGAACACGCCCTAGTAGTTTGATGCTAAATCAGCTAAAAAAAACTGTTAAAGCTTGGGAGGTTGCCGATCCATCTACTCCGGTTATTCCAGCTTTACAT…	MKNLLKFTILLFIIIIYNHPSLSQEVQITEAPDWIKKNLGTYKDTVDTNLYDDLLIKLSKNDSNYVWPVQGPYPLKGAILPFNRIVAYYGNLYTPQMGVLGTRPSSLMLNQLKKTVKAWEVADPSTPVIPALHYVTIVASATPANDNLYIKRMPDKQIETVIDLAQQINALVFLDIQPGFSTLENEIPRLEKYLSLPNVHLGIDPEFFMKGSLPPGKAIGNITAKEINYAINYLSNIVKTKNLPPKILVIHRFRVAMLKSYQNINLTREVQFVLHMDGWGSPKQKKYTYLMAVYKEPVQFAGFKIFYKNDLKLAPNRLMGPEELLELSPIPIYIQYQ	0	Bacteria	Bacteroidota	Mucilaginibacter	mup:A0256_18140	340.502
	450	LOCUS_04260	sequence001	complement(487813..488115)	CDS	hypothetical protein		ATGTGTCATCATTCAGGTCGTCACCTATTTTGTATAGGTCTTGGTGTATTAATAGGTGTATTAATAGCTCCACAAAAAGGTAAAATCACTAGACGTGATTTAGCAACTAAATTTGAAGATTTGGTTGATACTATAAAAGATAAAACTAATGAAACTATAAATGATGCTGAACGTAAAGTAAAACGCATCGCAAGGAAAACCAGCACTAAAGCTAGAAAAGCAACAAGATCTACAGCAGATGCAGTTAAGAGGATAACAAAGCAAACAAATGTAAGCGCAAGAGCTTGTATGTATAAAAAATAA	MCHHSGRHLFCIGLGVLIGVLIAPQKGKITRRDLATKFEDLVDTIKDKTNETINDAERKVKRIARKTSTKARKATRSTADAVKRITKQTNVSARACMYKK	0	Bacteria	Bacteroidota	Ferruginibacter	fei:K9M53_04100	47.7506
	451	LOCUS_04270	sequence001	488294..488884	CDS	riboflavin synthase		ATGTTTAGTGGAATAATAGAAATTATAGGGATAGTTGAAAATACAAGCTATAAAAATGACAATTTATTAATAACAATATCATCTTCTATAGCTAATGAATTAAAATCCGGGGATAGCATTGCTCACAATGGTATATGTTTAACAGTAGTAGAAAACAATGCACATACGCATAAAGTAATTGCTGCTGCTGAAACGCTAAATAAAACAAATCTAAAAAGTATAAAAAAAACTCATCTTATAAATTTAGAGAGAGCTATAATGCCTACAAGCAGACTGGATGGCCATATTGTTCAAGGTCACGTTGACGATATAGCTACATGTACAAATATAGAAGCTCTTAGTGGTAGCCATATATTTACCTTTAGCTACAATCCAAAGTTTTACCATTTATTGATCGAA…	MFSGIIEIIGIVENTSYKNDNLLITISSSIANELKSGDSIAHNGICLTVVENNAHTHKVIAAAETLNKTNLKSIKKTHLINLERAIMPTSRLDGHIVQGHVDDIATCTNIEALSGSHIFTFSYNPKFYHLLIEKGSVALNGISLTTINVTDKSFSISIIPYTLENTNLHSLKIGDTVNLEFDIIGKYITRMATNYK	K00793	Bacteria	Bacteroidota	Urechidicola	lul:LPB138_12465	222.246
	452	LOCUS_04280	sequence001	488919..490274	CDS	hypothetical protein		ATGTCTTTTATTAAAAAGAACAAAAACTTATTATACTATATTGGGGCTATAATAATATCCTTACTTCCTATACTTATAATTTATATTAGCATACCCCACTCTTTATACAAGCAAAATAATGGCACTAAGAATAAACTTAGTAAAAACGCAAATTTATCTCTATACAAACAATGCATAACACCTAAGTTTATCATAACGGATATACAAGAAGAACTAACACAACAGAAAATTAATTTTGAGAAAAAACAACAGGCCTTAGACACTATATTTTCTCAACTGTACAAAAAGGGAATCATAAACGGCAACGTTCTTATTGCTCAAAAAAAAATTATATTATATAGGCAAACATTTGGATACTCCTCGCTAAATAATAAAGACCCTCTTAACGAAAAATCACAA…	MSFIKKNKNLLYYIGAIIISLLPILIIYISIPHSLYKQNNGTKNKLSKNANLSLYKQCITPKFIITDIQEELTQQKINFEKKQQALDTIFSQLYKKGIINGNVLIAQKKIILYRQTFGYSSLNNKDPLNEKSQFQIASLSKTFTAVAILKLYEQGLLDLDDTIQKYIPGFPYDGVTIRMLLSHRSGIPNYIYAFADKAKNGLQRPTNKEILQWFIEQKPKRYYLPDKKFSYNNSNYMILGSIIETISKNSYEEYLQKNILAPLEMHSTVLPPNSYEKLTNSTYGHEGFRRIDTDFFDNIIGDKGIYTTTDDLYKWYQALQTNCLLKEETLNEAFKVHSPEKTTAFNYGYGFRLLTDGHNNTKGIFHTGWWKGYNALFYFDKQNEFIVIMLLNKRSHIVY…	0	Bacteria	Bacteroidota	Solitalea	slas:L2B55_07260	343.969
	453	LOCUS_04290	sequence001	490334..493573	CDS	transcription-repair coupling factor	mfd	ATGTTAGAAGCTACAGAAAATATTAAAAACAAATATGTTGAAGTATTCCGGAAAAATAATTTGGAATTAAAAAAATACCCGAAACTAAATCTTTTAAACCTTGTATCAACATCGAAAATATTTGTTATCGATGCATTAAAAGAATTTACAGGCTCCAATATATTCTGCATATTTTTAGACGAGATTACTTGCACTAATGCTTATAGAAACTATAGAAATGCCTTCCCTGAATCAAAAGCTTTAACAATAAACATTAATGATCAAAACAGCTTAATAGAATCTATCAGCAAGATAGACCTGTCTGGTAACTTAACAATATTTACATATGCAGAAGCGCTCATAAAACAGTATGTAAGTAAAAATCTACTAGAATCACAATTAACCACGATAAATATTAGC…	MLEATENIKNKYVEVFRKNNLELKKYPKLNLLNLVSTSKIFVIDALKEFTGSNIFCIFLDEITCTNAYRNYRNAFPESKALTININDQNSLIESISKIDLSGNLTIFTYAEALIKQYVSKNLLESQLTTINISSKGTDNINYNSLIKLLTDQNFKKVDFVYSHGEYAVRGNIIDIFSYAEKNPCRVVFQSNNIKYLKIFNPSDQLSNKDVDYFRIIPYIEDKGTDNLINFIKPGDLIVIDKPHLLNEKLQEISDKNNYINIYKLKPENAIISINHNYSQADKIINFKTNRSNIFNRNYPLLLEELNKNNSLGIENYIFAKKNQLNPQYFADILKESGTSEQDIHKNLFKFANTELSNGFIDHDLKISCYSYNEIFGKKQPTVTNKIAKPKASIKHIFDE…	K03723	Bacteria	Bacteroidota	Solitalea	scn:Solca_3388	874.389
	454	LOCUS_04300	sequence001	494150..497464	CDS	isoleucine--tRNA ligase	ileS	ATGAAATACAAAGAATATAAAAAACTAGAGCTAACTAAAATAGAGGAAGAAGTTCTTGCGTTTTGGAATCAAAATAAAATATTTGAATTAAGCACTAAAAGAGATGATAGGCCCATATTTACTTTCTACGAAGGTCCTCCATCAACTAATGGAGCCCCTGGCATTCACCATGTTTTGTCAAGAACCATTAAAGATATATTTTCCAGATATAAATTATTAAAAGGGTTTAACGTATTGAGGAAATCCGGCTGGGACACTCATGGACTCCCTATAGAGCTATCAGCAGAAAAAAAGCTCGGCATCAAAAAAGAGAATATAGGTCAAACAATAAGCATAGAAGAATACAACAAGGTCTGCAAAGCCGAAGCCATGAAATACATACAGGAGTGGAACAAGCTA…	MKYKEYKKLELTKIEEEVLAFWNQNKIFELSTKRDDRPIFTFYEGPPSTNGAPGIHHVLSRTIKDIFSRYKLLKGFNVLRKSGWDTHGLPIELSAEKKLGIKKENIGQTISIEEYNKVCKAEAMKYIQEWNKLTERIGCWIDLENPYITYENYYIESLWYLLKKLYDKGYLYKGYTIQPYSPAAGSGLSSHELNQPGCYRKVKDISIFAQFKLIKNSDSEFLFKESKDSDIFALAWTTTPWTLPSNTALSVGSKIDYSLLSTKHPYTDKQVNVIIAKDLITKVLNKDAKYDIIATFKGSKLNNIQYEQLLKYEQPKDGTAFKIIPGDFVSTESGTGIVHTAPCFGADDFKVAKQNNIGSLNLVDQQGRFIQSVKDFAGRYVKESYYSPEELEDPEFKST…	K01870	Bacteria	Bacteroidota	Solitalea	scn:Solca_3313	1375.53
	455	LOCUS_04310	sequence001	497469..498056	CDS	lipoprotein signal peptidase		TTGAAAATATCAACAAAGGCTATCCTATTAGTAGTTATAATAGTTTTTATCGATCAACTATCAAAAACATTAGTAAAAAATTACATGTACCCTGGTCAATATATTCCTATTATTGGCAACTGGTTTAAAATATATTTTATAGAAAATCCAGGTATGGCTTTTGGAATGATATTAAAAATAAAATATGGCAAATTATTATTAACAACTCTAAGGATCATATTTAGTATAGTATTTAGTATCGTTATCCGTAATCTTATAGAAGCAAACAAATCTAAATATATAGTATTTAGTTTATGTTTAATATTAGCCGGAGCAATAGGGAACGTCATAGATAGTATTTTCTATGGTGTTATATATAATTACGCGCCATTAATGCACGGTATGGTGGTAGACATGCTA…	MKISTKAILLVVIIVFIDQLSKTLVKNYMYPGQYIPIIGNWFKIYFIENPGMAFGMILKIKYGKLLLTTLRIIFSIVFSIVIRNLIEANKSKYIVFSLCLILAGAIGNVIDSIFYGVIYNYAPLMHGMVVDMLYFPIIDTYLPDWLPIWGGERFLFFSPIFNFADSSITIGIIIFAILYNKESKLNSKKAQNLKT	K03101	Bacteria	Bacteroidota	Anseongella	agd:FRZ59_01750	196.438
	456	LOCUS_04320	sequence001	498105..498812	CDS	hypothetical protein		ATGAAAAAAGTATTATTAGCAGTGCTATTAATAGCATTATCCAGCAATTATGCTAAAGCTCAATGCCCATCAATAAGGTATATAGAAGTTATAGGTAAAGCAGAAAAGGAAATACCGGTAAATGAAATCCATGTACAAATAACTTTAAGAGAATATTTCAAAGACCCTAAAAGTCAAAAATCTAAAGTTTTAATTAATCAACTTGAGGCTGAATTACAAAAAGCTCTGGCAAGTGCAAATGTTCCATCCAAAAATCTTACAATAAGTAATATAAGCGCATACAATAGTTACTATAACCCTAAATCTAAGAAACCAAGTGAATATATGGCTAGCAAGCAATACCTACTTAAGCTTAGCGATATAAGTACAACAAAACAAATAATTTCTGCTCTGGATACA…	MKKVLLAVLLIALSSNYAKAQCPSIRYIEVIGKAEKEIPVNEIHVQITLREYFKDPKSQKSKVLINQLEAELQKALASANVPSKNLTISNISAYNSYYNPKSKKPSEYMASKQYLLKLSDISTTKQIISALDTKGLANTYVSKYSNTEMKNHETGLQKQAFINAKEKATHILSVAGAKLGKVLEIHNSGYMDDPGYRPLMMMRATTQNVGDEAMPNINFKNLKLRNEQRVLFEIL	K09807	Bacteria	Bacteroidota	Pseudopedobacter	psn:Pedsa_2393	155.992
	457	LOCUS_04330	sequence001	499422..501326	CDS	1-deoxy-D-xylulose-5-phosphate synthase	dxs	ATGCAAGAAGTAATACATTATAAATTCCTAGATCACATTGATACACCTGGCGATTTAAGGAAACTTCACAAACACGACTTGCCAACTGTATGTAAAGAGCTAAGAGAGTTTATAATCGACCATATATCTAAAAATGGAGGCCATTTTTCCGCTAATTTAGGGGTAATAGAATTAACCATAGCTCTTCATTATGTTTTTGATACCCCTGAAGACAAATTGGTTTGGGACGTTGGTCACCAGGCTTATGCACATAAGATTATAACAGGTAGAAAAAAAGAATTTAAAACAAATCGATTATACAAGGGCATAAGTGGCTTCCCTAAAATGACCGAAAGCATATACGATGCTTTCGGAACAGGTCACAGCTCTACCTCAATCTCTGCTATATTAGGAATGGCT…	MQEVIHYKFLDHIDTPGDLRKLHKHDLPTVCKELREFIIDHISKNGGHFSANLGVIELTIALHYVFDTPEDKLVWDVGHQAYAHKIITGRKKEFKTNRLYKGISGFPKMTESIYDAFGTGHSSTSISAILGMATAAMLKGNIKQKNIAVIGDGALTGGMAFEALNNAGTSKADILVILNDNGISIDPNVGSLKNYLTKITTSEPYNKMRDDAEKILDKLQNKEIKIKGFIKHSLKTIKGLFLRHSNLFEALNFRYFGPVNGHDVIKLVDTLSDLKQVPGPKILHCLTKKGKGFRAAEEDQTKWHAPGLFDKLTEEVKLSAIKNPFTKWQDVFGYTLLDLAEVDKRIVGITPAMISGSSFHIMQEKFPERVIDVAIAEQHAITFSAGLASEGLIPFCNIY…	K01662	Bacteria	Bacteroidota	Pedobacter	phe:Phep_3860	809.29
	458	LOCUS_04340	sequence001	complement(501457..501831)	CDS	glycine cleavage system protein GcvH	gcvH	ATGAAAGATTTATTTTTTACAGAGGATCACGAATGGTTAAAAAAGAGCGATGATGGTATATATACTATAGGTATAAGTGACCATGCTCAGAAGCAACTGGGAGATATTGTTTTTGTTGAACTACCTGAGACAAATAAAATTGTGCAACAGGGGGACGTATTTGGTTCTGTTGAATCTGTAAAGTCTGTCTCAGAACTGTATACTCCAATCAGCGGGGAAATAATCCAAATTAATAGTGAACTAGAATCCAACCCAGAACTAATTAATAGCGATGCTTATAAAACCGGTTGGATTATAAAAATTAAACCTTCTGATATTTCCGAATTAGATGAGTTAATGTCTAAAGAGGAATACGAAAGGTTTGTACAAGATTAG	MKDLFFTEDHEWLKKSDDGIYTIGISDHAQKQLGDIVFVELPETNKIVQQGDVFGSVESVKSVSELYTPISGEIIQINSELESNPELINSDAYKTGWIIKIKPSDISELDELMSKEEYERFVQD	K02437	Bacteria	Chloroflexota	Thermobaculum	ttr:Tter_1497	148.673
	459	LOCUS_04350	sequence001	complement(502092..503846)	CDS	hypothetical protein		ATGCAGTATAGTTTACTAAAAATCTTTTCATTAGTTTCTCTAACTCTGGGAATTACGCTTTATGGATGTAAAAAAGATTTTGATCAGGAAGCTGGTAGGGGAAGCGATCGGCAAGCCGGTAAAATTAAAGTTGAAATACCGACTGATAATTTTACTTCTGAGAAACCCTATAATCTTAACATAATTTATTTTGTTCCTACTGATAAAGTAGTAAATCCAGATTATGAGAATCGTATAAGTGAAATTTTGCTGAATTTTCATGATTTTGTTGGCAAGTGGATGAATCATTGGGGTTATACAGGGAAGAATTTCGGCATGTTAACAGCGCCTGCGAAAAATGCTTATAATAAAAAGGTTAAAATAATTGTTTTGCACGGAAAATATGCTTCAAGCCATTAT…	MQYSLLKIFSLVSLTLGITLYGCKKDFDQEAGRGSDRQAGKIKVEIPTDNFTSEKPYNLNIIYFVPTDKVVNPDYENRISEILLNFHDFVGKWMNHWGYTGKNFGMLTAPAKNAYNKKVKIIVLHGKYASSHYPYNNGGSRIIPEVNEFFKAYPKEKTSEHTLVISPENFDVTKPGTPAPGVPFYGMNGNWAFVLDFKNMSLGYNCSKENLPGNGWIGGFLHELGHGLDLPHVGETKSELSKYGVALMGSGNATYCNSSTFMTKATCAILSNNQLFADKKGEFYKDDKILIDGLMFKRHAVKNNITAVIRISAGDGLDKVLFYFIPSKHSEYYAPSVVSSFVVQNKNKNSLQHTFPNIADYNNGANTINNYAIPIKNTFKGAENNDKYKYVSFAYFDTY…	0	Bacteria	Bacteroidota	Pedobacter	psty:BFS30_01160	239.195
	460	LOCUS_04360	sequence001	complement(504025..510993)	CDS	hypothetical protein		GTGAGAACATTTTTCTTAAAATTGATTTTAGTATTATTAGTCAACATCTATACTATCAATATTGGAATATTTGCCCAAGAGAACCCAGGCAATTCTGGCAACATGGCTCAGCAATCTGGTTTAATTGTTAACGACGATCAAGAAAAAATCCATGAAGAGATTTCATACGATAGTAAAAAAAATAGTTATATAATAACGCGAAAAATTGGCGATACACCAATAGGAGCCCCTCGATACATGTCTTTTGAAGAATATTCAAATTACGAGCTAAAAAATTCTAAAACTAAATATTGGAACCAAAAAAATGGCCAAACCTCTGTATCCCAGGATAAAAGCATAATTCCATCTATATATGTCGATAGTGAAGTTTTCTCCAATATTTTCGGCAGTAAATCTATA…	MRTFFLKLILVLLVNIYTINIGIFAQENPGNSGNMAQQSGLIVNDDQEKIHEEISYDSKKNSYIITRKIGDTPIGAPRYMSFEEYSNYELKNSKTKYWNQKNGQTSVSQDKSIIPSIYVDSEVFSNIFGSKSIQFTTEGLLEGGLSGNISKTDNSQLTENQQSQFGIDFNQLMQFNLTGHIGNKLKVQTNFNSQSQFDFENQIKFDYTGTEDEIIQKIELGNVSMPIGGTLIKGSQNLFGIKTKLKFGKLDVTAAFSQQKSQTSEINIINGGKENEFNIRAINYDANRHYFLANFFRERYEHAIQYRPNINSPVTITKIEVWVTNKKNYNSGSRNIIALLDLAENKPYNTKITPGKAQNPSAFKDVFLTPQSNNLLDLLAAHPEIRDPYDQTNAIFKFF…	0	Bacteria	Bacteroidota	Solitalea	slas:L2B55_03745	2092.39
	461	LOCUS_04370	sequence001	complement(511003..511605)	CDS	Holliday junction branch migration protein RuvA	ruvA	ATGATATCTTATATCAAGGGAAAAATAGTGTATAAAAGCCCAACATATATTATATTAGAGGTTAATAATATAGGGTATCATATAAAAATATCTTTAAATACTTACGAACAATTAAATAACCAAACAAAAGAACCAGACGCCAGCACTTTAATACTCACTTTGGTACATATAAAAGAAGATGCGCATACTATCTATGGTTTTTGTAGCGAACACGAAAGATATTTATTTAAGCAACTAATAACCGTAAACGGAATAGGATATTCTACGGCTAATATAGCCTTATCGTATTTGACACCAAGCGAATTAGAAGAAGCTATATTAGCTGCTCGTGTAGATATAATAAAAAAGATAAAAGGTATAGGTGAAAAATCGGCTAGTAGAATAGTATTAGAGCTAAAA…	MISYIKGKIVYKSPTYIILEVNNIGYHIKISLNTYEQLNNQTKEPDASTLILTLVHIKEDAHTIYGFCSEHERYLFKQLITVNGIGYSTANIALSYLTPSELEEAILAARVDIIKKIKGIGEKSASRIVLELKDKLTKTNSTSISQANQIGSQNKDLAQNALVALGFSRAMVEKIVNKIYSNTITDKSVEALVKEALKQL	K03550	Bacteria	Bacteroidota	Algoriphagus	alm:AO498_14670	171.014
	462	LOCUS_04380	sequence001	complement(511630..513918)	CDS	NADP-dependent malic enzyme		ATGGAAAATCGAAACAAAGCTATTAACAACTATGAGAATTTAGTACAAGATGCATTAAAATACCATTCCAAAGGCAGACCTGGAAAAATATCTGTAGTTCCAACTAAATCTACAAGTTCACAACGGGATTTATCGCTAGCCTATTCGCCTGGAGTAGCCGAGCCATGTAAACAAATTGCCAAGAACAAGCAAGACGTATATAAATATACAGCCAAGGGCAATTTAGTTGCAGTAATAAGTAATGGAACCGCTGTTTTAGGGTTGGGCAACATAGGGCCGGAAGCAAGCAAGCCTGTAATGGAAGGAAAAGCAGTATTGTTTAAAATATTTGCAGATATAGACGTTTTTGATATAGAGCTTAACGCAACCACAGTCGAAGAATTTATTAATGCGGTAAAA…	MENRNKAINNYENLVQDALKYHSKGRPGKISVVPTKSTSSQRDLSLAYSPGVAEPCKQIAKNKQDVYKYTAKGNLVAVISNGTAVLGLGNIGPEASKPVMEGKAVLFKIFADIDVFDIELNATTVEEFINAVKALEPTFGGINLEDIKSPECFEIERRLKEELSIPVMHDDQHGTAIISGAALINALEIQKKNIESAKFVVLGAGAAAISCTRLYKLLGAKAENIIMIDSQGVIRADRENLSDLKKEFATTKNIYTLEEAMDGADIFIGLSKANTLTESTLQRMALNAIVFAMANPDPEIAYEKAISVRPDIIMATGRSDYPNQVNNVLGFPFIFRGALDVRATGINEDMKLAAVKAIASLAKLAVPEAVLQAYNASSITFNKEYIIPKPLDHRLITYV…	K00029	Bacteria	Bacteroidota	Solitalea	scn:Solca_4348	957.207
	463	LOCUS_04390	sequence001	complement(513982..517239)	CDS	hypothetical protein		ATGAAAACACAAGTAAAAGGGGCTGTGAAATTAAACAGGTACTTTACAAAGCAAGATATCGATCCATTTGCCCAGTTTGTATACGAACAAAGAAGTTCCATAATTAGGAATCCTAACGGGGATATTGTTTTTGAACTAAAAAACGTAGAAGTTCCTAAAGGATTCTCGCAAGTTGCAACCGATATCCTAGCCCAAAAATATTTTCGTAAAGCTGGTGTAAAGCAAAAAGATGGCAGCTTAGGTTCTGAAACTTCTGTAAAACAAGTGGTGCATCGTATAGTAGATTGTTGGCGTAAATGGGGAAGCAATTATGGATATTTTGAAACAGAACGAGACGCTCAAATATTTTATGATGAATTAGTATACTGCTTGTTAGGACAAATAGCTGCGCCTAATTCT…	MKTQVKGAVKLNRYFTKQDIDPFAQFVYEQRSSIIRNPNGDIVFELKNVEVPKGFSQVATDILAQKYFRKAGVKQKDGSLGSETSVKQVVHRIVDCWRKWGSNYGYFETERDAQIFYDELVYCLLGQIAAPNSPQWFNTGLYESYGIKGAPQGHYYVDPNSEEIKRSTSAYERPQPHACFILSVKDNLVNDEGIIDLILREARIFKYGSGVGTNFSQIRGANEKLSGGGYSSGLMSFLRIGDRAAGAIKSGGTTRRAAKMVCLDLDHPEIEEFIGWKATEEKKVAALIKSGYDSSFEGEAYNTVSGQNSNNSVRVPDEFFAALKEKKSWKLIGRTDKKIIKEVPAQELWDKLAKAAWACADPGVQFDTTINQWHTCPEGGRINASNPCSEYMFLDDTAC…	K00525	Bacteria	Bacteroidota	Solitalea	scn:Solca_3407	1521.91
	464	LOCUS_04400	sequence001	517681..518916	CDS	aminotransferase class I/II-fold pyridoxal phosphate-dependent enzyme		ATGAATACAAATGATTTATGGAAGGATACTTGCGATAAAACTTCCATTCAGCCTGACCCTCTAGTTAAAAGAGTAAGCGATTCTGTTGCGATGCAAATGTTTTACACTCCTGTAGGTAAGTTGTTTATGCGCCCTATTGAATCCGGGCTTGATACAGAAGTTATAATGAACGGAAAGCCTGTCCTTATGTTCGGTTCAAATAGTTATTTAGGTTTAACAGGGCATCCAAAAATCAAACAGGCTGCTATAGATGCGATCAATAAATATGGAACAGGGTGCGCAGGCTCCAGGATGCTTAACGGAACACTCGATTTGCATTTAGAACTGGAAGACAAGCTTGCGGATTTTATCGGCAAACAAGCAGCTATGCTGTTTACCACAGGGTTTCAAGTTAATATC…	MNTNDLWKDTCDKTSIQPDPLVKRVSDSVAMQMFYTPVGKLFMRPIESGLDTEVIMNGKPVLMFGSNSYLGLTGHPKIKQAAIDAINKYGTGCAGSRMLNGTLDLHLELEDKLADFIGKQAAMLFTTGFQVNIGAIPALADRNSYLIVDELGHASIIDAKRLSFAKSFKHRHNDMEHLDEVLSECKGNKLKLIISEGVFSMEGDIVKLPELVKVAKKHNAHVMIDDSHGIGILGNNGKGAADHFNLTDDTHFIMGTFSKTLASIGGFIAGDKDIINYLKSCSRSFIFSASMSPANTASVLAALEVIKEEPWRHEQLWKNTRYAIKIFNELGFDTGASETPIIPLYIRDNEKTFKLTMNLQNDGIFVNPVIHPATSHDSTLIRISLMATHTREQIDIAID…	K00652	Bacteria	Bacteroidota	Coprobacter	copr:Cop2CBH44_27730	461.07
	465	LOCUS_04410	sequence001	518931..519926	CDS	NAD(P)-dependent oxidoreductase		ATGGCTAATGCCCCTTTAAATATAATAGTAACAGGAGCTAATGGTTTTCTTGGAAGCTTCATCTGCCAACAATTGTTAGATGACGGGAATAACGTGTTTGCTTTCGTACGATCTAGCAGCAATTTAAAGAATATAGAAGGCCTCCCTATTAGGATTATTAACCCTATTTATAGTGACACCCAAGCTTTGGGTAAATTGCTATTACAAATCGAGCCTGATTTAATAATACACGTAGCAGGGATAACAAGCGCAAGTAAAAAAGAAGATTTTTACACTGTAAACTTCGTCTATACTAAAAACTTAATAGACGCTATCAATAAAACTAAAATTAAGAACCTAAGAAAAATTATATTTATAAGCTCCTTAGCTGCCCAAGGACCTGGCAAGGACTTGAAAAAG…	MANAPLNIIVTGANGFLGSFICQQLLDDGNNVFAFVRSSSNLKNIEGLPIRIINPIYSDTQALGKLLLQIEPDLIIHVAGITSASKKEDFYTVNFVYTKNLIDAINKTKIKNLRKIIFISSLAAQGPGKDLKKPITTSNEANPICMYGKSKLLAENYIKFNSSIPYIILRPTAIYGPKDPDCIQCFKLIQKGIQIHLGFKESFASFIYVKDLAKIIGLLAQNITLSNKTYIAGDNKSYSHTDFLNTIKKALNKKTIKIRLPLSLVFLVAICGTVIGKLFKRRILLNREKYFILRERNWQALDLALTKDLNFCEFHSLADGVVETANWLKKK	0	Bacteria	Bacteroidota	Chryseolinea	chk:D4L85_19545	218.009
	466	LOCUS_04420	sequence001	519956..520396	CDS	hypothetical protein		ATGTTTAGTCCTAAAAAAAAAGTAGATAATTACAATTCCCAAATAAATGATTATTCGTTAACCTTAATAGGTTCAGGAACGTTTATCGCCGGGGAAATAAAATGTAAAAATGATATACGTATTGATGGCCATATAAAAGGTGATATTAGCTCTGAAAATCGAGTGCTGATAGGCGAAAATGGGATAATCGAAGGTAATATATATTGCCAAAATGCAGAAATATCAGGTTGTATAATTGGCAATATAAAGGTAAAGGATAATATCGTACTAAAAACTAACTGTAAAATACAAGGAGACATACAAACAAAAACTATTATAATTGAATCAGGAGCTGTATTTGCTGGGAATTGTCAAATGGAAACCAAAGACTTGTTTTTATTAAATGAGTCAACCGATAGT…	MFSPKKKVDNYNSQINDYSLTLIGSGTFIAGEIKCKNDIRIDGHIKGDISSENRVLIGENGIIEGNIYCQNAEISGCIIGNIKVKDNIVLKTNCKIQGDIQTKTIIIESGAVFAGNCQMETKDLFLLNESTDSLKKEKEPVEKTRT	0	Bacteria	Bacteroidota	Solitalea	scn:Solca_3300	107.071
	467	LOCUS_04430	sequence001	520377..520598	CDS	hypothetical protein		TTGAAAAAACAAGGACATAAAGACTCTGGCGATAAAGGTTTACTTAACAATTATGTTAAATATTCCTTTGTCGTTATCCAAGCAGCCTTAATTATCACAACCTTAACCTTCATCGGGCTAGGCATAGATTCCTATTTCGGGACCTCTCATCTTTTTTTAGTTATATTTTCTCTCATTGCAACAGCTTTTGTAATAATATTTATAATTAAACGTTTAATCTAA	MKKQGHKDSGDKGLLNNYVKYSFVVIQAALIITTLTFIGLGIDSYFGTSHLFLVIFSLIATAFVIIFIIKRLI	K02116	Bacteria	Alphaproteobacteria	Tabrizicola	taw:EI545_12955	31.9574
	468	LOCUS_04440	sequence001	520737..521858	CDS	F0F1 ATP synthase subunit A	atpB	ATGCAACGTACTTTTACTAATACAGTTAGTTTTTACTTATCGAAACATAAATATATTTGTTATTTTAAAAAAAATAATAATAGATTACTTTTTTTAAATGATATATTCTATAAAATAGCTTTATTCCTTATTCTATTTTTTACAAATATTATTGCGCCATCTTTTGCAACAACAAGTAGCAATGATACTGAAGGATTAGAACCGAATAAAAAGATTATTCATCATGTTAGTAATTCGCACCAATGGGAAATTTTCAATGGTACTAATATATATCTGCCAATAATATTACTAACAAATAAAGGTTTCGAAGTATTTTCATCAAAAAATTTAATTAATAAAGCTATATATAAAGGCAGGTATTATAGCTATGATCTAGATCATGATGGACATCTTAAGGCC…	MQRTFTNTVSFYLSKHKYICYFKKNNNRLLFLNDIFYKIALFLILFFTNIIAPSFATTSSNDTEGLEPNKKIIHHVSNSHQWEIFNGTNIYLPIILLTNKGFEVFSSKNLINKAIYKGRYYSYDLDHDGHLKAFANLALEKSPIIIDLSITKNVASMFFAAILMLTLFTCTARSYGNHKGKLKGLASVIEPFIIFIRDEIAKPNIGTIHYQKYMPFLLTLFFFICINNLIGLVPIPPGNVNVTGNISVTIALGFITFIVVNVSGNKYYWKHILKPDVPFYLIPIMILVEFIGLLSKPFALIVRLFANITAGHIIILSLVFLIFILKSFWVTPISVFFVLFMYILELLVAFLQAYIFTLLTALFIGGAKITNEH	K02108	Bacteria	Bacteroidota	Pseudopedobacter	psn:Pedsa_2511	337.421
	469	LOCUS_04450	sequence001	521915..522121	CDS	hypothetical protein		ATGACAGGAAGTATCGCAGCCATTGGCGCTGGTTTATCAGTAATAGGAGCTAGCATAGGAATAGGAATTATAGGATTCTCTGCAATGAAAGGTATATCCAGGCAACCGGAAGCAGCGACAAAAATACAAGGAGCTATGATAATTGCAGCAGCTCTTATTGAAGGTGTGGCTCTGTTTGGTGTAGTAGTAGCGCTATTAGGAAGCTAG	MTGSIAAIGAGLSVIGASIGIGIIGFSAMKGISRQPEAATKIQGAMIIAAALIEGVALFGVVVALLGS	K02110	Bacteria	Bacteroidota	Solitalea	scn:Solca_3296	55.8398
	470	LOCUS_04460	sequence001	522167..522685	CDS	F0F1 ATP synthase subunit B		ATGTTTTTATATATTCTTCTAGAGGTACACCCATTAATAAAACCTGATTTAGGTTTATCAGTTTGGACAATAATAACATTTCTAATACTCTTGGTGTTGCTAAGAGTATTAGCATGGAAACCCATAACTACATCTATTAAAAAAAGGGAATCCTTTATAAACGAATCATTACAGCAGGCTATTTTAGCAAAAGAAGAGTTGTCAGAATTGGAAGCTAAAAAAGATCAAATACTAAAAAATACTGAAACGAAACGCTTAGAAATATTGAAAGAAGCTGAATCTGTACGTCAAGAAACTATAAAAAAAGCTGAAATTGAAGCAAAAAAGCATGGAGAAGAAATAAAAAAGCAATATTTAGCTGAACTTAGCGCGCAACGAGAACATGTAATATCGTCTATT…	MFLYILLEVHPLIKPDLGLSVWTIITFLILLVLLRVLAWKPITTSIKKRESFINESLQQAILAKEELSELEAKKDQILKNTETKRLEILKEAESVRQETIKKAEIEAKKHGEEIKKQYLAELSAQREHVISSIEQEIAKIALNISEKALKQELNSKSVQEDIINKFAKNITI	K02109	Bacteria	Bacteroidota	Pseudopedobacter	psn:Pedsa_2509	106.301
	471	LOCUS_04470	sequence001	522695..523234	CDS	ATP synthase F1 subunit delta	atpH	ATGGGGTCCATCGTTAATTGTAGTCCTTATGCAAAAGCTTTTTTTTATTTCGCCAGAGCTAATAATTCTCTAGATGTAGTCTATAAAGATGCTCGAACAATAGAGAACGCAATAAAAGGGGATATTAAGTTCCGTAATTTTATTCAGGATAAATTTATTAATTCAAATGATAAATTAAATGTACTAAAAGAAATATTTTCTAATGTATCTCCGGAAACGCTTCAGCTCCTAAAAATATTAAAAAACAGCCATAGGTTAAATCATCTGCATAATATACTTTCAGGCTTTATAAATATATATTATAAAGAAAAAAACATTACCAAAGTTGACATAACGTTCGCAACGCAAGTAGATGAAACCATAATAGAGACTATTAAAGAAAAAATAACTGATAATCTA…	MGSIVNCSPYAKAFFYFARANNSLDVVYKDARTIENAIKGDIKFRNFIQDKFINSNDKLNVLKEIFSNVSPETLQLLKILKNSHRLNHLHNILSGFINIYYKEKNITKVDITFATQVDETIIETIKEKITDNLKSEILATVHIDEKILGGFIISFDSKIYNASIANSLNLIKTKLLENS	K02113	Bacteria	Other FCB group	Ignavibacterium	ial:IALB_0771	90.1225
	472	LOCUS_04480	sequence001	523237..524811	CDS	F0F1 ATP synthase subunit alpha	atpA	ATGAATAATATTAAGAATAGTGAAATAACCGATATAATATATCAAAAATTAGCTGACTTCGACAATAATATAGAACTGGAAAGTTCTGGTAAAGTTATTCAGATAGGTGATGGGGTAGCTAAAATTTACGGATTAAACGATGTAGAATCTGGTGAACTAGTAGCTTTTGAAAGTGGAGCTAAAGGGATTGCTCTTAACCTCGAAGAAGATAACGTTGGAGTAGTTCTATTAGAAAATACTACCAGCATAAAAGAAGGGTCGATAGCAAAAAGGACCAAACAAGTAGCGTCAATAAAGGTAAACGATAATATTCTAGGCAGAGTAATAAACCCTTTAGGTGTTCCGCTGGATAGCTTAGGCAGTATCCAAGGGGATACATACGAAATGCCGCTAGAGCGC…	MNNIKNSEITDIIYQKLADFDNNIELESSGKVIQIGDGVAKIYGLNDVESGELVAFESGAKGIALNLEEDNVGVVLLENTTSIKEGSIAKRTKQVASIKVNDNILGRVINPLGVPLDSLGSIQGDTYEMPLERKSPGVIYRQPVVEPLQTGIKAIDSMVPIGKGQRELIIGDRQTGKTSIAIDTIINQKKFYDAGQPVYCIYVAIGQKKSTVANVIQTLKDKGAFSYTTVVLASASDSAALQMYAPFAGAAIGEYFRDTGRAALIIYDDLSKHAVAYREVSLILGRPPGREAYPGDVFYLHSRLLERAAKIIKVDSIAKDMNNMPNALKNIAKGGGSLTALPIIETQAGDVSAYIPTNVISITDGQIFLEQDLFNAGVRPAINVGISVSRVGGSAQIKA…	K02111	Bacteria	Bacteroidota	Solitalea	scn:Solca_3293	726.472
	473	LOCUS_04490	sequence001	524811..525668	CDS	ATP synthase F1 subunit gamma	atpG	ATGGCTAATTTAAAAGATCTTAAAGGCCGCATTGGTTCTATAAAAAATACTCAGCAAATCACAAAAGCTGTAAAAATGATTGCAGCAAATAAACTTAAACAATCTCAGCGGTCTCTATTAAATATAAAGCATTATAAAGATGAATTATTAAACCTTAAAAATGAGCTCTCTTTTAAGATAAATACTCAAAAAGAAGATTTCAGCCTACAAACAGATAAACCAAAACTATTAATAGTTATCAGCTCCAATAGGGGGTTAGCCGGAGGATTTAATAATAACATTATACGTGAATCAATAAAATTTATAAAAAATGCTGAAGCATCAAACCTAAAGCCGGACATAGTAACAATAGGAAGCAAAGCACGCGATTTCTTTAACAAATCGCATATATCTATTTTA…	MANLKDLKGRIGSIKNTQQITKAVKMIAANKLKQSQRSLLNIKHYKDELLNLKNELSFKINTQKEDFSLQTDKPKLLIVISSNRGLAGGFNNNIIRESIKFIKNAEASNLKPDIVTIGSKARDFFNKSHISILNDYSNIFDNLNFNNFKDRILPIINTNKYSEIIVIYNKFKSAALQIVDTQNIYPLDYNNTSGDFVTNSTDYILEPSKDTIMDNLDSSIILTLLYHAIISSFTSEQAARMITMDQATENANNLLSDLTLEYNQIRQSIITNEILEISAAAKALK	K02115	Bacteria	Bacteroidota	Aquimarina	aqb:D1818_14085	206.838
	474	LOCUS_04500	sequence001	525921..527300	CDS	hypothetical protein		ATGCAATCTCAAGAAAACAATCTTACAAAGCAAACACCTGAAAAAGAAGCAACAGAGCAAGATAAATCCGAACCATCAGAAATTATACCTTACGCATCAGAAGAAGAATTAGAAAGCTTAAAGCTATCCCAAAATTCAGATATAATAGATTACGAATTAGCCAGGAAACTTGTAGTATTAGAATTAAGTACAACAAATATAGCTGAAAATTTGAATTGGTATGATGCCGCTTTATCTGAAAAACCTATAATTATTTACGATTTAAACGGTAACCCACGCAATTACGACTTTATAGTAATAAAAGATAAAAAGGCGATAGGCACCGTAAGAACAGAAGCGACAAAGGAATTAACTACCTCAATTCTAAAATCTGCATACCCAAAGCTTATGGAATATAGC…	MQSQENNLTKQTPEKEATEQDKSEPSEIIPYASEEELESLKLSQNSDIIDYELARKLVVLELSTTNIAENLNWYDAALSEKPIIIYDLNGNPRNYDFIVIKDKKAIGTVRTEATKELTTSILKSAYPKLMEYSLPTRSLGQSSYFIDWQGNEYIGTLNKNRGLTSPTNLIPVNGSKNLARSQARDLKGQEIIDYVSQNILPKFVPSENEIRKFSLNRTNRDIDELEKLKLIDMQQELQDKYLGKKQQSVSFWNEIQNRKAEILNMPEVVLASHQRGFWSWIKKQVDKIWPQHDRGVHFIEKYNYRMHRYNYHDTGWCGPWVCGYIHYVNYKEDQYDFFENRASSWGGDKPMFPWQMKSALNDKSSRSIDLSIIPYFMDKAAFDNIQYMNRPAIRLCFSK…	0	Bacteria	Bacteroidota	Capnocytophaga	coc:Coch_0352	276.944
	475	LOCUS_04510	sequence002	complement(147..1019)	CDS	hypothetical protein		ATGAACAATAAAGTCCCTATAATTACACTATGCTTGCTACTCACATTTATTATATGCTCTTCATGGGGATTTTATGCTCATAGATATATCAATGAAATGGCGATATACACATTGCCGAAAACTCTATATAAATTCTATTCACAAAATTCACAATATATTATAGATCACTCAACCGACCCGGATAAACGTAGAGGATTAATAAAAAACGAGAGCCAAAAACACTTCATAGACTTAGACAACTACTACAAACCTAATTTACAGCATCCTCCTTTCACCTGGCAAGAGGTAAATGAAATATATCCGGAAGAAATTATAAACGAAAACGGCACCCTGCCTTGGAACCTACTCAATTATTTAAAAAGGTTAACACAAGCTTTTAAAGAAAAAAATAAACAGAAA…	MNNKVPIITLCLLLTFIICSSWGFYAHRYINEMAIYTLPKTLYKFYSQNSQYIIDHSTDPDKRRGLIKNESQKHFIDLDNYYKPNLQHPPFTWQEVNEIYPEEIINENGTLPWNLLNYLKRLTQAFKEKNKQKILKLSADLGHYISDACVPLHTTSNYNGQLTGQEGIHGLWESRIPELFTNTYNIKVNRAKYISDPYNYIWSTIFSSFKLVDEVLKKEKQLNDNFDLDKKYSVEKRGKRIILNFSKDYSYAYDTIMNQMVKKRMSASIEALGSLWLTAWVNAGQPELDF	0	Bacteria	Bacteroidota	Pedobacter	pej:FYC62_01310	281.182
	476	LOCUS_04520	sequence002	complement(1019..3289)	CDS	hypothetical protein		ATGAAATCTCTACCTAATATCAATAAACATCAAATAGCGCAAACTCTGCAAAATGAATATTTTTCCCCTTATCTAAGTAAAGCTCTAATAGTAAGCGTTGCTTACACTATACCGGTAATATTTTATCAAATTATAGGTAAACCTCAACTATCTATATATGCTGCTTTAACAGCTCAACTATTAGCATCAGCAAAATTTAAAAGTCAATACAGTCAACGTGCTCTAATATTATTATGTACCTTAGCTGCAGTTACTTCACTTACATTTATAGGTACATTATTAGGCAAGTACATTGTTCTATCAATAATTGCTATGGGGCTGGTTGCTAGTCTTGGGGGATTTGCACGTGGACTAGGAGACTATGGTGCCTACATTGGCCTATCTGCAAGCTTATTATTC…	MKSLPNINKHQIAQTLQNEYFSPYLSKALIVSVAYTIPVIFYQIIGKPQLSIYAALTAQLLASAKFKSQYSQRALILLCTLAAVTSLTFIGTLLGKYIVLSIIAMGLVASLGGFARGLGDYGAYIGLSASLLFLFAILPTNDISTAIDRATAVAIGGLLALILTLISWPLYPNKPFYTLLATPWSINAKILQIISQRQSQEITINQAIAQIELQEIDKKSALDDLMPVAYNQPESDVRNKETNKITNLTAKFNTLLTALNSTLENFQYNQNQHSEIFVHINNIIKSLAKICDYISRTLLFNQKSSVNIIELNLASIKNSINVLKIRMPLYNLSFSDNFHIKKILRIIELIIIVLDNIYSLFKDPNTKKNYNLLANVIHNSSFSLNQQLKTLALEFNIKS…	0	Bacteria	Bacteroidota	Solitalea	slas:L2B55_05740	297.36
	477	LOCUS_04530	sequence002	complement(3389..3835)	CDS	50S ribosomal protein L9	rplI	ATGTTAGAAGTTATATTAAAACAAGATTTTGATCAATTAGGTTATAAAAATACTTTAGTAAAAGTTAAACCTGGGTACGCCAGAAATTATCTTATACCTAAAGGAATTGCTCAAATTGCTAATAAGTCAACTAAAAAAGACTTAGCAGAGATTAAAAAACAAGCTCAACGTAAAGAAGCCAATTCTGTTGATCTTGCAAACAAATTAAAAGACACTATAGAAAAGCTAACAGCTATAATAAAAGCCAAAGCTGGAGAAAGTGGAAAAATATTTGGCAGCGTAAATGCTCTGCAAATAGCAGACGAATTGAAATTAAAAAATATAGACATCGATAGGCGCAAAATTCATATAGAAGGCGATATAAAAGTTCTAGGTGAATACACAGCTTCTATTGACATA…	MLEVILKQDFDQLGYKNTLVKVKPGYARNYLIPKGIAQIANKSTKKDLAEIKKQAQRKEANSVDLANKLKDTIEKLTAIIKAKAGESGKIFGSVNALQIADELKLKNIDIDRRKIHIEGDIKVLGEYTASIDIYKDIKATLKFEVVNS	K02939	Bacteria	Bacteroidota	Marivirga	mtt:Ftrac_0278	152.525
	478	LOCUS_04540	sequence002	complement(3842..4090)	CDS	30S ribosomal protein S18	rpsR	ATGAAATATATTATACCTCAAAAAGTAGACGACAAAAAGCAAAAGTATTGCAGGTTTAAAAAATATGGAATAAAATACATAGATTATAAAGATCCTGAATTTTTACTAAAACTCGCCAATGAAAGAGGAGAAATTCTCCCTAGAAGGATAACCGGAACGTCACGTAAATATCAGGCAAAAGTATCACAGGCTATAAAGCGGGCAAAACAAATTGCATTAATACCTTATTTAGCTGACGGATTAAAATAA	MKYIIPQKVDDKKQKYCRFKKYGIKYIDYKDPEFLLKLANERGEILPRRITGTSRKYQAKVSQAIKRAKQIALIPYLADGLK	K02963	Bacteria	Bacteroidota	Hoylesella	peo:AS203_08750	121.324
	479	LOCUS_04550	sequence002	complement(4106..4474)	CDS	30S ribosomal protein S6	rpsF	ATGCAAATACAAGACAGATATAATACTTATGAAACAGTCATAATTGTTGGTGCAGAAAATCATTCACAAGAGCAAAGCGATGAAATTCTAAATAATTTTAAGAAACTATTAACAGATAACGCATCTAAAATTATACATGTTGACAAATGGGGTTTAAAAAAGCTCGCTTATAAGATAAAAAACAATGTCGAAGGTTATTATTATATACTAGAGTATCAAAGCCCTAGAAAAAACATACCTATGTACGAAACTGAATTAAAACGCAATGAAAGCATAATACGTTTTTTAACTATTAGTCTGGATAAGTATGCAATAAAATACAACGAAACAAAAAGGCTTAATAAAGAAACCGCGACTTCAAGTAATTAA	MQIQDRYNTYETVIIVGAENHSQEQSDEILNNFKKLLTDNASKIIHVDKWGLKKLAYKIKNNVEGYYYILEYQSPRKNIPMYETELKRNESIIRFLTISLDKYAIKYNETKRLNKETATSSN	K02990	Bacteria	Bacteroidota	Sphingobacterium	shg:Sph21_2352	108.227
	480	LOCUS_04560	sequence002	4701..5474	CDS	hypothetical protein		ATGACTACTTATGTATTAAGTGGTTATAATAGCGTAAATTATCCTACTATTGCTGTTGTTTTTGCTGCAACTTTTATTGTGTATAACTTACCTATATTTATTTATCTATTAAAAAATGTGTTTTTGAAAGGCACAAACATAAAATATTTGTTTAGTCCTATACACGATGCATTGTTAATGATTTTACTTATTGCGTCTATAGTATCCATAGCTATATTCCTCCCGCATTTAAATCTAAGATCTATTCTAGCCCTTATAGTTTTGTCATTTGTAGTTTTATTTTATTTCGTCCCTGTAAGAAATGGGAAAACTAATTTAAGGCAGATAGGCTGCATAAAAGCTATTGTAATTTCAATAGTTTGGATATCTGCTACCTGTATTATACCATTGATTAACTAT…	MTTYVLSGYNSVNYPTIAVVFAATFIVYNLPIFIYLLKNVFLKGTNIKYLFSPIHDALLMILLIASIVSIAIFLPHLNLRSILALIVLSFVVLFYFVPVRNGKTNLRQIGCIKAIVISIVWISATCIIPLINYDHEFVTTDILLLSSRFIYVYVLVMLFDIRDIATDKCHNLRTLAIILGKKYSIVLCEVLLCMYLFTISISSISYSYKYAMILSAIPLFFIIIKSINVRYKYFFLFVVDGFLVLQFILILIFKYFY	0	Bacteria	Bacteroidota	Sphingobacterium	sphe:GFH32_02560	81.2629
	481	LOCUS_04570	sequence002	5526..8561	CDS	DUF2723 domain-containing protein		ATGAACTTAGATATTAAATTAAACAGAGTATTTGCCTTATTAGTTTTTTTAGTAAGCTTATTTATATACGGCTTAACTCTAGAGCCTACTGTTAGTTATTGGGATTGTGGAGAATTTATTTCCTGTATACATAAATTACAGGTATCTCACCAACCAGGAGCACCTTTGTTTACTATGTTTTATAAGATTTTTACCTTATTTGCTTCTAGTGAATATAATATAGCTATTTGGTCTAACTCAGCTTCAGCTTTTTGCGGCGCGGTAACTAATATGTTGATTTTTTTGACTATAACATACATGGCAAGAAAATTTATTTATAATGTTAATGGAAACCATATAATATCTAAGTCGCAACTAATTGCTATAATGGGGTCGGGCGTTATAGGTGCTTTAGCTAAT…	MNLDIKLNRVFALLVFLVSLFIYGLTLEPTVSYWDCGEFISCIHKLQVSHQPGAPLFTMFYKIFTLFASSEYNIAIWSNSASAFCGAVTNMLIFLTITYMARKFIYNVNGNHIISKSQLIAIMGSGVIGALANGFSDTFWFSAVETEVYEMSSMFTALVFWLITVWEERIDKSKTSDKLIILIAYLMGLSIGVHLLNLLTIPAITLVFYFKKYRPSFWGIFKAILVSLILLCFVQYIVIQKSVAIAAWFDYLFVNSFGLPFLSGTVTFFAIVFLGISLLIYYSHKKSKYILNIVGLCLLFIMLGYSSFTMIVLRSQANPPLNNSNPTNAYNLLRYLHRDQYGGSRPLLYGPYFDSNVTKVELNKSVIRKEGDKYVNAFDDLKPVYDRGTIFPRIYSTED…	0	Bacteria	Bacteroidota	Solitalea	scn:Solca_3047	922.539
	482	LOCUS_04580	sequence002	8567..10309	CDS	aspartate--tRNA ligase	aspS	ATGTACTATAGGACACATAATTGCGGAGAATTAAGCGAAAAACATATAGGTAAAGAAGTTAGATTGTCTGGATGGATTGCCACATTAAGAAACCTGGGTTCTATTATTTTTATAGATCTGCGCGATAGGTATGGAATAACACAATTATATATTGATAGTCAAAGATTACCAGAAGGTTATAAGATAGGATCTAAATTATCCAGGGAATCTGTAATAATGGTTTTAGGTGTCGTTAGGCCCAGAGCAAAAGCTAATGAAAAGATCACAACCGGCAATATAGAATTAGAGATAAAAAAAATACAGGTCCTGTCAGCTGCTTCAGAATTACCTTTTATTCCTAATCATGATACCAACACCAAAGACGAGCTTAAAATGCAATATAGGTATCTAAATTTGCGC…	MYYRTHNCGELSEKHIGKEVRLSGWIATLRNLGSIIFIDLRDRYGITQLYIDSQRLPEGYKIGSKLSRESVIMVLGVVRPRAKANEKITTGNIELEIKKIQVLSAASELPFIPNHDTNTKDELKMQYRYLNLREYKLQQNLEIRHKAALLTRNYLSNLGFYEIETPFLIKSTPEGARDFLVPSRLYAGKFYALPQSPQMFKQLLMVSGFDKYFQIVRCFRDEDFRSDRQPEFTQIDCEMSFVTQENVMEMFESYIRHLFKVVKDVDLPEFKILSYSEAIKKYGSDKPDLRFDMQIVNVTNAIDKSKFELFADVEELLAIPVKNAASLTRKQLDSLKHFIQSQQVQAKGFVFCAKTADKGLKTALAKFYNDEELTILSDKLQIEAGDAAFIMYGDSHNLY…	K01876	Bacteria	Bacteroidota	Butyricimonas	buy:D8S85_11030	624.78
	483	LOCUS_04590	sequence002	10694..11506	CDS	hypothetical protein		ATGGTAATAAACAAAGCTTCCATTTTTACTCAAGATACACACCAATTAAAAGAAATTTTAGCTTATATAGATAAGATGGCTGCCGAAAAACTGCAGAAACCTCACTTTACGCAGGATGCTTTTGCCAAAATTCAAAATATGGCTTTATCGTTTTTTTCATCTGTCGTATCAAGCTTTTTGAATATATTATTGTGGGTTTCGGTAATGTATTTTATATTGTATTTTATGTTAGTGCAATATAAGAGTATGGAAGAGAAAGCTTTGCAGTATATGCCGTTTCCGAGACGCACTTCGCTTAGATTTGCTCATGAAATGAAAAATATGACTTATGCAAATGTATTAGGCCAGGGAGTAATAGCAATTATACAGGGCACTGCCTTGGCAATTTGTTTTCTAATA…	MVINKASIFTQDTHQLKEILAYIDKMAAEKLQKPHFTQDAFAKIQNMALSFFSSVVSSFLNILLWVSVMYFILYFMLVQYKSMEEKALQYMPFPRRTSLRFAHEMKNMTYANVLGQGVIAIIQGTALAICFLIFGIKDAVFWGVLGIFVSFIPVLGTPLIFVPIGIIELANHHIFKGVGILVYGFIIVVNIDNVIRYFIAKKISNTHPLIAIIGVITGVPIFGILGLVYGPLMFSFFLLMLDAYRESHIVKDDGTVVYLKDAENISQDFV	0	Bacteria	Bacteroidota	Solitalea	scn:Solca_4172	286.96
	484	LOCUS_04600	sequence002	11541..11786	CDS	hypothetical protein		ATGTGTGATAACAATGGAAGTGGTAAAACACTATGTGGCCTAACAGCCGGGTTTGCTGTAGGTATATTAGTAGGAGCATTTTTAACATCTGATAAATGTAAGTCAGCTAGAGAACAGTTAAGCGATACTATAAAAAAAACTGGTGATGAAGCTTATAAAAAATTTGCTGGTATAGTAAGTGATGTTAAAGATAAGATCAAAACCAGCAAGATTAACGTATGCGATACAGATATAGATCCTATTTAG	MCDNNGSGKTLCGLTAGFAVGILVGAFLTSDKCKSAREQLSDTIKKTGDEAYKKFAGIVSDVKDKIKTSKINVCDTDIDPI	0	Animals	Other arthropods	Portunus	ptru:123502649	33.8834
	485	LOCUS_04610	sequence002	11829..12161	CDS	hypothetical protein		ATGGAAGAATTATTAAACCACATCAAAAATTATTTTAATTTAAAAGTTAAAATAATTAGTTTGCTTGTAAAAGAGAAAGCAAGCAAAGCTAGCGCTATTTTGCTTTCAATAGTAATTGTCCTGGTGCTTATACTAGCTTTCTTATTTTTCGCATCAATCGGTTTAGCATTATTTATTTCAGAATTAATTGGATATGCTTATAGTGGCTTTGCAATTATGGCAGGATTCTTTTTGTTTGTATTAATAATCGTGTTATCATTTAAAAAATCTATTTTATATAAACCTATAGCTAATATTTTTGTTAGAATGTTAACTAAAAATGATAACTCATAA	MEELLNHIKNYFNLKVKIISLLVKEKASKASAILLSIVIVLVLILAFLFFASIGLALFISELIGYAYSGFAIMAGFFLFVLIIVLSFKKSILYKPIANIFVRMLTKNDNS	0	Bacteria	Bacteroidota	Anseongella	agd:FRZ59_05175	63.5438
	486	LOCUS_04620	sequence002	12174..12575	CDS	hypothetical protein		ATGCGTAATATTGATGACTTAAAAACTGAAATAGCTTGTTTGCAATCTGAATCTAAGCTTATCGAGCAAGATTTGTTAAATACTACTCAAGGTTATGTCGACTCTATAAAGAATATTTTTTCAAATATTTCAGGTGCAAAATCATATTCAGAAATTTCTGATAGAAAATATGATAATAACAATTCTTGGGTAAATAACGTTTTTGTAAAAATATTACAAAAGTCTATAAAATTATTCTCTCCATTTTTAATAACAGTTTTAACTCCTAAAAGTAAAAGGTGGTATGCCCCGTTTATTGCAAGTTTTGTTAATTATGGTTTAAAAGCGGCATCATGTGTTAACTATATATATATATTGAAACTTGTCATTAGTACAGTTGTTAATAGATATAGGTCTAAA…	MRNIDDLKTEIACLQSESKLIEQDLLNTTQGYVDSIKNIFSNISGAKSYSEISDRKYDNNNSWVNNVFVKILQKSIKLFSPFLITVLTPKSKRWYAPFIASFVNYGLKAASCVNYIYILKLVISTVVNRYRSK	0	Animals	Annelids	Helobdella	hro:HELRODRAFT_166108	34.6538
	487	LOCUS_04630	sequence002	complement(12600..13184)	CDS	5-formyltetrahydrofolate cyclo-ligase		ATGCCTATACCTTCTGATAAAAATTATCTAAGGAATTTTTATTTACAAAAACGTTATTTACTAAGTCAAGAAGAATTTAAAAGTATAAACGATGGTCTACTTAGAAATTTCATTACTATAAACTTTAACAAAGTAAATATATTAAATACATTTATAGGTATAACAGACAAAGGTGAACCAGATACAATTTCGTTAATTAACAACGTTAGACTAAATTACCCAAAAGTTAAAATTACTGCCCCAAAAGTTAATTTTAATGACTATTCATTGTCTAGCGTCCTTTTAGACCCTAATACCAAACTAGAAGTCAATAAATGGAATATACTAGAACCTCAAAATACTCCTACTATTGACAAAAGACTGATCGACGTTATGATAGTACCACTTGTATGTGTAGAC…	MPIPSDKNYLRNFYLQKRYLLSQEEFKSINDGLLRNFITINFNKVNILNTFIGITDKGEPDTISLINNVRLNYPKVKITAPKVNFNDYSLSSVLLDPNTKLEVNKWNILEPQNTPTIDKRLIDVMIVPLVCVDKRGYRIGYGKGFYDRFINECREDMLTIGLSLFPPIDKIEQENHDIKLKACITPSEIIYFKK	K01934	Bacteria	Bacteroidota	Solitalea	scn:Solca_4044	176.022
	488	LOCUS_04640	sequence002	complement(13220..14428)	CDS	MFS transporter		ATGTCTAGGCATACTACTGCCTGTAACGGTACAGAGAAAATAAATTTAAGAATTGTTACAGCAGGCAGCATAGCTCATTTGGTGAATGATATGTTTCAAATGGTTGTAATAGCCATCTATCCCATTCTCAAGCAAAATTTATCCTTAAGCTTTACTCAAATTAGCTTATTAACCTTAATATTTCAGTTTGTAGCTTCACTACTACAGCCATTTTTAGGCTATTTAAGTGATAAAAAGCCTCAACCATATATGCTAACATTAGGCATGTTTTCTCATCTGGCTGGAATAATAATTTTAGCTTTTGCACACACATTCCCATTGTTAATTATTTCTGTGGTGTTAATAGGCATTGGATCTGCAACTTTTCATCCCGAAGCAACAAAAATATCTCAACTTGCA…	MSRHTTACNGTEKINLRIVTAGSIAHLVNDMFQMVVIAIYPILKQNLSLSFTQISLLTLIFQFVASLLQPFLGYLSDKKPQPYMLTLGMFSHLAGIIILAFAHTFPLLIISVVLIGIGSATFHPEATKISQLASGKRPGLAQSIFQLGGNTGSALGPLLAAILIVPFGQSSFIVLALIAVITLFVISKMTKWYKIKIEESKRSKIIVSYTNHLSKTTVFITITILLFLTFSKFVYINSFSNYYIFYLQEKFKLTLHFAEICLFIFLFSIALGTMIGGPLGDKFGRRYIIWLSILGVAPFSLLLPYAGLALTIFLSTIAGILLASAFPAILVYAQEMMPKNVGTVSGLFFGFAFGIAGLSSLLLGYIADHYGIITVYNLCSVLPLLGFLALFLPNIKVEK…	K08223	Bacteria	Bacteroidota	Niastella	nko:Niako_1413	395.586
	489	LOCUS_04650	sequence002	14609..16222	CDS	CTP synthase		ATGTCTAAATATATATTTGTTACTGGTGGCGTAACCTCATCACTAGGGAAAGGGATTATAGCAGCATCTTTGGCTAAGCTTTTACAAGCAAGAGGATATAAAGTTACTATACAAAAACTGGATCCATATATTAATATTGATCCGGGAACCCTAAATCCATACGAACATGGTGAGTGCTTTGTAACTGAAGATGGTACAGAAACTGACCTTGATTTAGGTCACTATGAGAGGTTTTTAAACATAGTTACGTCGAAAAATAATAATGTAACAACAGGGAAAATTTATCAAAATGTAATTAATAATGAGCGTGAGGGCCGGTATTTAGGTTCCACTGTGCAAGTAATACCACATATAACTGATGAAATTAAAAATTATATAACTTCATTAGAGCAAAGTGGC…	MSKYIFVTGGVTSSLGKGIIAASLAKLLQARGYKVTIQKLDPYINIDPGTLNPYEHGECFVTEDGTETDLDLGHYERFLNIVTSKNNNVTTGKIYQNVINNEREGRYLGSTVQVIPHITDEIKNYITSLEQSGNYDIIITELGGTVGDIESLPYIEAVRQLRWEKGHSDNLIIHLTFIPYLSSSSELKTKPTQHSVKTLLAYGIQPDILVCRTEYSLNTDIRKKIALFCNVDKNAVIEAIDANTIYDVPINMQKEKLDIIALEKLKLEVKENPPDLTSWNNFLHQFKNPNKEVTIAFIGKYVELPDAYKSINEALLHAGVKNRCKVNIKYIHSGKITDYDIAQNYLKDIDGILVAPGFGDRDIEGKILSIRFARENNIPFVGICLGMQCSIIEFARNVL…	K01937	Bacteria	Bacteroidota	Solitalea	scn:Solca_2111	756.903
	490	LOCUS_04660	sequence002	16240..17964	CDS	membrane protein insertase YidC	yidC	ATGGACAAAAATACAACTATAGGCATAATATTTATAGTATTGATTTTCGTTGGTTGGTCAATGTTTTTTCAACCAAATAATAACAATACAAGTACAAATTCTAACACTGAACAAAGCCTAAATCATAATCAAGAGAAAAATAACCTTGAGTCAAATACAGGTACCAGAATTAAGCATGGGTCATTAATAAGTATTGAGAATAATCTTTTAAAATTAGATATATCAGATGTAGGAGCTAAACCATATAGTGTTATACTAAAAGCTCAAAAGCGCTATGATGGTACAACGTTAAATTTAATTGATAGTCGAAATAGTAATAATAACTTCTATTTTTCGCTCGATGTTAATGGTAAAAAGGTAGCAACGGATACTTTAGATTTTGAATTAATAAGCAAAACA…	MDKNTTIGIIFIVLIFVGWSMFFQPNNNNTSTNSNTEQSLNHNQEKNNLESNTGTRIKHGSLISIENNLLKLDISDVGAKPYSVILKAQKRYDGTTLNLIDSRNSNNNFYFSLDVNGKKVATDTLDFELISKTDSAIVLRHQFNSNQHIDFTYSLSKESYKIDFAVTTYGLNNSSSQLPVKIYWTNNIRAQEENREYERSYTTTYYKPINADTDYLSETSDQVTKKLDKEDVKWVSFKQRFFSASIINENYSFKNIEIKQENIDSSDIIKHMTLSADLPGVNIPQQTYKFWFYFGINNYKILEHFNIGLEDQIPLGWGPLRWINKWAVISFFNLLDSYHLNYGIIIILLTVVVRLVLFPLTYSSYVSQVKMQVLKPEIDAIKAKFGDKDQQKLQQEYMK…	K03217	Bacteria	Bacteroidota	Solitalea	scn:Solca_2112	509.605
	491	LOCUS_04670	sequence002	17966..18655	CDS	phosphoribosylformylglycinamidine synthase I	purQ	ATGAAAATAGGTATTGTAGTTTTCCCTGGATCAAATTGTGATATGGATTTGTTTAATGCACTTAGTTTAATTGACGATGTTTCTGCGATAAAGCTATGGCATAATGAGTCTGGTTTACAAGGATGCGAATTTATAATGCTTCCCGGAGGGTTTTCATATGGAGATTATTTAAGAGCAGGAGCATTATCAAAACACTCTAAGATAATGCAGGAAATAATAAAATTTGCTGGCAAAGGTGGTCCGGTATTGGGTATATGCAATGGTTTTCAAATTTTATGCGAAGCTAAACTATTACCTGGTAGTTTAATTACAAATAAAAATGGGAAATTTATATGTGACAAGAGTCCTGTTAAGCTGGTTAGTAATAAACGTCCTTTTAATAACATAGATAAAAACAAA…	MKIGIVVFPGSNCDMDLFNALSLIDDVSAIKLWHNESGLQGCEFIMLPGGFSYGDYLRAGALSKHSKIMQEIIKFAGKGGPVLGICNGFQILCEAKLLPGSLITNKNGKFICDKSPVKLVSNKRPFNNIDKNKVFELCIAHAEGNYYADEDTIKLLEDNDEIIFKYCNHEGEIDASTNPNGSINNIAGICNKMRNVIALMPHPERAMDKNIHGSCDGKELLETIIKGFK	K23265	Bacteria	Bacteroidota	Solitalea	scn:Solca_4292	259.61
	492	LOCUS_04680	sequence002	18655..19416	CDS	type III pantothenate kinase		ATGAAAATAGTAATAGACATAGGAAATACTAATACCAAGGTCGCATTATTTAATTATGACAATAAGCTTGCGAATTTGTTGTCGATGCCAACCTTAGAAGATAATAGTAATTTACTGAGGAATTTAATTACTGACAATGATGCTAAGCACGTAATAGTTTCTTCTGTAATTAGTAAAGGACATACAGATAAATTATTTAATCACCTATCTAAGCTTAAGACTTTTATATTGTTATCTTATGAAACAAAGATTAATTTTATAAATAGTTATGGCACTAATAAATGTGGTAGTGATAGAATAGCAACAGTTGCAGGTGCTTGGCACAAGTTCACTAATCAATATTCTCTGATAATAACCGGAGGTACATGTATTACATTTGACTTTATTGACAGCTTAGGA…	MKIVIDIGNTNTKVALFNYDNKLANLLSMPTLEDNSNLLRNLITDNDAKHVIVSSVISKGHTDKLFNHLSKLKTFILLSYETKINFINSYGTNKCGSDRIATVAGAWHKFTNQYSLIITGGTCITFDFIDSLGNYYGGGISPGLNMRFLALSKFTEALPLQKVDKAYDKLIGTNTNECILSGVQLGLQSELIGTINKYLLKYSKLDNIILNGGDASFFYDLIEKSQPPFVIKSIPNLTLEGLNAILNLNLNND	K03525	Bacteria	Bacteroidota	Solitalea	scn:Solca_4293	153.295
	493	LOCUS_04690	sequence002	19409..20728	CDS	outer membrane protein transport protein		ATGATTAAATTAATAAAATCACTTTTTGGAATTCTAGTACTGTTTGTAGCTTATTATACAAGTTCTGCGCAAGTACCCTCTTACTATAGCATGAATGCTCTAGGTTTACCTATAAATAGTAATAATGTTCGATCTATATCTATGGGTGGTGTTTATAATTCATTAATAGATCCTTTTAGAGTTAATTATAATAATCCGGCATCTTATGCAGAGTTTTTATTAACTAATTTTGATATTTCAGGCTCTTTTATAGCAAATAGCATTGCTAATAATAATACTGCAGGCAGCCTGAGTGCTGCTAATTTGAATGCTATATCCATAGGTTTCCCTATAAAGCCCAATAAAATAGGTTTGGCTGTAGGCTTACAACCTTACTCATATATGAACTATAATGCATTT…	MIKLIKSLFGILVLFVAYYTSSAQVPSYYSMNALGLPINSNNVRSISMGGVYNSLIDPFRVNYNNPASYAEFLLTNFDISGSFIANSIANNNTAGSLSAANLNAISIGFPIKPNKIGLAVGLQPYSYMNYNAFNKEPIGGTNVDVGMKGYGSYSTAFIGLGFRIIDNLLIGFNFNYLFGKIEKSRYLYFSAPHLYNSKTFIDIDASGMFFNYGLSYIFNINEKDKILLSYSSDVGSKINTTEDLISGSYINVNNNEVIIDSVSSVINNHNSFILPFKHTLGVMYEADKYLRFGADFSLQDWSNIKYKPFDEIASGLVFLKDQQLSSSYRLSLGAEYIPNVKSPNKYYQKIEYRLGVKLEKLNINVNSNSVNAVSFNAGLGLPIDRQLFSTVLHNISYLN…	0	Bacteria	Bacteroidota	Solitalea	scn:Solca_4294	217.238
	494	LOCUS_04700	sequence002	complement(20725..21966)	CDS	peptidase U32 family protein		ATGAATAATAAAGATAGCATAGAATTAATAGCCCCTGCAGGTAGTTTTGAGGCATTAGCAGCTGCAATACAAAGCGGGGCTAATGCTGTATATTTTGGCATTGAACAATTAAATATGCGTTCGGTGTCATCTATAAATTTTTTAATAGACGATCTACCCAAAATCGTAGATAAATGTAGAGATAATAATGTAAAGACTTATTTAACACTCAATACTATTATCTATGACTACGACTTAAACCTAGCTGCAAGCATAATAAAATCTGCTAAGGATGCTGGCGTATCGGCTATAATAGCATCTGACACAGCGGTTATAATGCAAGCACGCAGCATGGATATGCCCGTACATATTTCAACTCAGGCTAACGTAACTAATATTGAATCAGTAAAATTTTATGCA…	MNNKDSIELIAPAGSFEALAAAIQSGANAVYFGIEQLNMRSVSSINFLIDDLPKIVDKCRDNNVKTYLTLNTIIYDYDLNLAASIIKSAKDAGVSAIIASDTAVIMQARSMDMPVHISTQANVTNIESVKFYANFAETIVLSRELGLKQIAEITQKIQQEQIKGPNNKLIDIEIFVHGALCMAVSGKCYLSLHSHNSSANRGACKQNCRKKYKVTDEDGNELLIDNEYIMSPKDLCTINFLDEILKSGVTKLKIEGRARAADYVSVTTKCYKEAIDSYKDNTFKQIKIDQWISELKTVYNRDFWEGYYLGRHLGEWTKNGPGSQATHKKIYVGTGEHYFNKAQIAQFRIDAFDIKQGDQLIIIGNTTGVKQFSLNELKVNDIYVEKAKKGDTFTTPLPF…	K08303	Bacteria	Bacteroidota	Solitalea	scn:Solca_1294	572.392
	495	LOCUS_04710	sequence002	complement(21990..23213)	CDS	isocitrate dehydrogenase (NADP(+))		ATGAACAAAATAAAAGTTGCAAATCCTGTAGTAGAATTGGATGGAGATGAGATGACCCGCATAATATGGAGACAAATAAAAGAAAAATTAATTCTTCCATATCTATCTATAGATATCAAATACTTTGACTTAGGCATTGAAAATAGAAACTTAACAGACGATCAAATCACTATTGATGCAGCTCACGCTATAAAAAAATATAATGTAGGTATAAAATGTGCTACAATAACGCCAGACGAAGGCAGGGTAAAAGAGTTTGGTTTAAAAAAAATGTGGAAGTCGCCAAATGGAACTATAAGGAATATCCTAGACGGCACTATTTTCAGGGAACCCATTATTTGTAAAAATATTCCACGACTAGTAGATAATTGGACAAATCCTATATGCATAGGTAGACAC…	MNKIKVANPVVELDGDEMTRIIWRQIKEKLILPYLSIDIKYFDLGIENRNLTDDQITIDAAHAIKKYNVGIKCATITPDEGRVKEFGLKKMWKSPNGTIRNILDGTIFREPIICKNIPRLVDNWTNPICIGRHAFGDQYKAVDFKVQGKGILTIKFKPDNGDLIEHKIYDFNSDGVAMGMFNTDESIKNFARACFIRAISKKWPLFLSTKNTILKEYDGRFVEIFQDLYENEFKSQMDKLGISYEHRLIDDMVASALKWHGNFVWACKNYDGDVQSDIIAQGFGSLGLMMSTLITPDGKTMESEAAHGTVTRHYRIHQQGKPTSTNSIASIFAWTKGLEFRGILDNNNDLINFCKKLDEICIKAVESGKMTKDLAVAIHGNAVEHGKHYLYTDEFLDVI…	K00031	Bacteria	Bacteroidota	(no genus)	bbau:AEM51_02450	665.996
	496	LOCUS_04720	sequence002	complement(23241..24878)	CDS	hypothetical protein		ATGAATGATTTCTTGCCTTCAGCAAAAAAATACAGGCCAATAAATTTTTCGCAAGTTATAGGCCAAAACAGTATTATAAATACATTAAAAAAAGCTGCTGACACAAAGCAGATTAATCACGCCTATTTATTTGCCGGCCCTCGAGGTAGTGGGAAAACTACATGCGCACGTATTTTTGCAAAAACAATTAACTGCCTAAATATCATAGATGGCGAAGCTTGTAACCAATGTACAAACTGCTTAAACTTTATGAAAGGGCAGTCTTTTAACATAATAGAATTAGACGCAGCCTCCAACAATTCTGTACAAGATATACGCAATATTATAGATAAATCTCAGTACAAACCGGAATCTGGTCAATATAAAATATACATAATAGATGAAGCACATATGCTTTCA…	MNDFLPSAKKYRPINFSQVIGQNSIINTLKKAADTKQINHAYLFAGPRGSGKTTCARIFAKTINCLNIIDGEACNQCTNCLNFMKGQSFNIIELDAASNNSVQDIRNIIDKSQYKPESGQYKIYIIDEAHMLSSQALNAFLKILEEPPKHVVFILATTERQKIILTIVSRCQVFNFSRLTPNEIIKQLQIIAKKENILIDDDALNVIAKKADGALRDALMIFDQISLALNKKVSYKDVVEKLNIIDDRYFQSIFDSIINEDINCLIATYNQIIDQGLNPEDVIIGVINYLRTMLLYCNNIQPGFNLPNNSINRHIKSISESTIIDSLALSNTALSSFTKSKNVSLHTELYLINLYSLYKKIPPIPSISNNDIYKVKNADTKQINNSGTNNNNNIITNDS…	K02343	Bacteria	Bacteroidota	Tenuifilum	ttz:FHG85_07275	341.273
	497	LOCUS_04730	sequence002	complement(25141..26220)	CDS	glutaminyl-peptide cyclotransferase	QCT	ATGATTAAGGCGCTATCAAAATATAATAAGATATTAATATTTTTAATATCATTAATTTTTTTAACAGCATGCTCGCACAAAGGCAAGCTAAAGTGGTTAGTAATAGACAGTCAACAGAATAATATTTATCCATTTAATAGCGATATTACTATAAACTTAGAAGCAGAAAAAAATATAACGCCTAATCAAATAACGGTAACCCTTGACAAGATAGTTATTGCTAAGTCTGAAAATAGTAAAAAAGTAGACATTCCCGCTAAAGCTTTCAGCTCCGTAGGTAAAAAAGATCTGGAAATAACTATTAGTGTAAATGACCATCAGTATAACATAGAGCATAGCATTACATTATTAAGCAATAAATATCCAAAAAGGTTTGGATACAAACTTATAAACATTTAC…	MIKALSKYNKILIFLISLIFLTACSHKGKLKWLVIDSQQNNIYPFNSDITINLEAEKNITPNQITVTLDKIVIAKSENSKKVDIPAKAFSSVGKKDLEITISVNDHQYNIEHSITLLSNKYPKRFGYKLINIYPHDTSAFTQGLEYNYLGNNNSVFESTGLYGESKLKEIDIKTGKVLKEIFLEPQYFGEGLTVLNDKLLLLTWRENTGFIYNPSTFEQTDMFSYQQSKEGWGLTNDGNRIYKSDGTENIWLLDPISLKELSHFQVYDNKGPVTNLNELEYVDNYIYANVFQTNNIVIINPSNGIVEGIIDLSGLLQPSDIKPETDVLNGIAYNKKTKKILVTGKRWPKLFEITLNEIK	K22757	Bacteria	Bacteroidota	Mangrovimonas	mang:RBH95_10485	295.434
	498	LOCUS_04740	sequence002	complement(26231..27382)	CDS	molecular chaperone DnaJ	dnaJ	ATGGCAACAAAAAGAGATTATTACGAAATATTAGGGGTCAGCAAAACGGCCAGCCCTGAAGAAATAAAAAAAGCTTATAGAAAGGTTGCTTTTGCAAACCATCCTGATAAGAAACCTGGTGACAAAGAAGCTGAAGATCGGTTTAAAGAAGCCGCAGAAGCATACGAAGTGCTAAGCGATCCTGACAAAAGGAAAAGATACGACCAGTTTGGCCATGCTGGCAACTCAACCGGGGGCTTCAATGCTCAAGATGTATCCATGGAAGATATTTTCAAACACTTTGGGGACATATTTAATTCGGATTCAGGTGGTTTTGGCAGCTTTTTCTCTGGCAGTTCATCTGGACATCGCAATCCTTACAATCAAAGTGGTAGCAATCTGCGCATAAAGCTGGGATTA…	MATKRDYYEILGVSKTASPEEIKKAYRKVAFANHPDKKPGDKEAEDRFKEAAEAYEVLSDPDKRKRYDQFGHAGNSTGGFNAQDVSMEDIFKHFGDIFNSDSGGFGSFFSGSSSGHRNPYNQSGSNLRIKLGLTLEEIEKGVEKTVKIKKNIKCTTCKGTGAKNSNSIKTCSTCKGTGVIKKIVNTFFGRMENTTTCPNCKGEGSIITDKCEVCNGAGITKGEEQITLKIPAGVYNDMQLSLSNKGNAGKHNAPSGDLIILIEELKHKFFHRRDNDIIYNLNISFPLAALGGDVEVPTLNGPVKIKIAPGTQNGKILRLAHKGIPNIQTNIKGDQLINVHIWVPKKLSNEEKNTLETLSNSDNFNPGSESNKSFFDKMRNFFI	K03686	Bacteria	Bacteroidota	Solitalea	scn:Solca_0910	420.239
	499	LOCUS_04750	sequence002	complement(27382..27939)	CDS	nucleotide exchange factor GrpE		ATGAACAAACATAAAAACGAAGAAAACAATCACAAAGAAAAAATGAATATCGAATCAGAAGATACAGAAACTTCTAATGCAATTATCGAAGATGAAACAAACGCCGATAAAAAGGCCGACACCGTAAATAATGACGAACTGAACGATAAATACATAAGATTACTTGCAGAATTTGAGAATTTTAAAAAACGTAGCGTAAAGGAAAGGCTAGAATTAATAAGTATTGCCAACCAAGACACAATAATACCTTTATTAAGCATTCTTGATGATTTCGATAGGGCATTGTCTTCACTCAATACTAACAATGACTCAAATAGCCATCAAAATGCTGGTTTCTTACTAATACATCAAAAACTTAGAAAAATATTAGAGCAAAAAGGCTTGAAAGAAATGGTTATA…	MNKHKNEENNHKEKMNIESEDTETSNAIIEDETNADKKADTVNNDELNDKYIRLLAEFENFKKRSVKERLELISIANQDTIIPLLSILDDFDRALSSLNTNNDSNSHQNAGFLLIHQKLRKILEQKGLKEMVINEDKNFNPELHEAIAHIDAPSEDKKNKIIDIVEKGYYLNNKLIRHAKVVVGK	K03687	Bacteria	Bacteroidota	Chitinophaga	cpi:Cpin_6904	159.458
	500	LOCUS_04760	sequence002	complement(28148..30727)	CDS	UvrD-helicase domain-containing protein		ATGACAAATGGTAACCTTAATAAAAATCTCCTATTATATGAAGCATCGGCAGGCAGCGGCAAAACATTTACTTTAGTAAATTATTATCTAAAGAAAATTCTAGCAAACAAGGAGAATTGTAGAAGCATAATAGCTGTAACTTTCACAAACAAAGCGGTTAACGAATTAAAAACAAGGATATTAGATGAGCTACACATACTAGCAGGGAAGCCTAATGATTCTAAGCATCTGGATTTATTACTAGGAAGCAAAAAAAATGAAACAACAATTATTGAGATAAGTAATAGAGCTCGAATATCTCTGTTCAATATTACCCATAATTACGACTTATTTACAGTCACAACTATTGATAGCTTCTTTAAAGGCATAGTAGCTTCTTTTTACAGTGAAATTAACTTA…	MTNGNLNKNLLLYEASAGSGKTFTLVNYYLKKILANKENCRSIIAVTFTNKAVNELKTRILDELHILAGKPNDSKHLDLLLGSKKNETTIIEISNRARISLFNITHNYDLFTVTTIDSFFKGIVASFYSEINLFGDYTIELNIDSAINYVIDSLLKDNQDTQTMSYLSQFAINKLLSGNSWDIKENLRNLVKELFSGFYMNSLSSFVNNNTSYNAALNNNIEAKLTESKKQLIKISNNFNRLCTDNNLNEQSFPRGVIYKYILGIRKDLSVKNISKILGSKTYQEAVDYKGAKIFKKTCAINNTVENDIVTNIEDFHKNATGFLSYSALKENLYIYFILQKCESLVNRYREEKKILFISDITYLLNKLTKGYGIEFIYEKVGNKYEHYLIDEFQDTSKY…	0	Bacteria	Bacteroidota	Fulvivirga	fua:LVD17_01420	390.963
	501	LOCUS_04770	sequence002	complement(30727..31986)	CDS	serine--tRNA ligase	serS	ATGATCCAAGTAGAATTTATTTTAAAAAACAAAGATATAGTAATTAACAAACTAAGAAAAAGGCGCTTTGAAAAGCTGAACATTTTAGACGATATAATTGTAATATCTCAAGAAAGAAAAAATACTCAAACTGTATTAGATAACAAACGCAATGAAATCAATAAAGTAACAAAAGAAATTGCTTTAAAACCCCAAGCTATAGATCAGCTTAAACAAGAATTGGTTTCTGTAAAATCCGATATTAAAGATTTAGAGTCTAAATTAAGAGACCTGAAAAATCAGGAATTAGAACTACTAACACAAATTCCTAATTTACCGCACGATAGTGTGCCAGAAGGCAAGGGCGCACAAGACAATAATATTGTTTATGAAAGCAATGTTAGCAATAGAAAATATAAT…	MIQVEFILKNKDIVINKLRKRRFEKLNILDDIIVISQERKNTQTVLDNKRNEINKVTKEIALKPQAIDQLKQELVSVKSDIKDLESKLRDLKNQELELLTQIPNLPHDSVPEGKGAQDNNIVYESNVSNRKYNESLLSHMDIASKFNIIDFAQGTKITGSGFPIFRGKGAKLERALINFFLEEATKNGYEEIVPPFIVNYDSAFATGQLPDKDEQMYHIQKDNFYLIPTSEVPVTNIYRNEILKESDLPIKLTAYSPCFRREAGSYGSAVKGLNRVHQFNKVEIVQIVNQEGSYKVLEDMCKHVDNLLNKLKLHYRLLQLCGGDLGFASATTYDFEVYSPGQKMWLEVSSVSNFENFQSNRLKLRYKDAYQKIHLTHTLNGSALALPRIVVAILEQYQE…	K01875	Bacteria	Bacteroidota	Maribellus	mcos:GM418_14900	466.848
	502	LOCUS_04780	sequence002	32003..33049	CDS	phenylalanine--tRNA ligase subunit alpha	pheS	ATGAAATTAGATAAACTAAGCGAATATATAGATTCTATAAAAAATACGACTATTAAATCATTATCAGAACTAGAAGACTTTAAACTCAAAATTCTATCTAAAAAAGGATTAATTAGCAATTTATTTAGTGATTTTAAGCAATATAACGAAGAAAACAAAAAAGAGATTGGTAAAAAAATAAATGAGTTAAAACAGTTAGCAGAAGCGACTTTTAAACAATATCAAGAAAAAGTTCAGGCCCAGGTATTAAAGAGTAACCACGATAACTATTTCGATGCCAGCCTACCAGGCCAAGATGTTTTTATTGCATCGCGCCATCCTATATCTATTGTGCAAAATCAAATAATTAATATATTCAAAAATTTGGGGTTTACGCTAGAGTACGGTCCGGAAGTTGAA…	MKLDKLSEYIDSIKNTTIKSLSELEDFKLKILSKKGLISNLFSDFKQYNEENKKEIGKKINELKQLAEATFKQYQEKVQAQVLKSNHDNYFDASLPGQDVFIASRHPISIVQNQIINIFKNLGFTLEYGPEVEDDYHNFTALNFPLNHPARDMQDTFFIKNDSDEKLLLRTHTSSVQIRLMESNNPPFRAIMPGRVYRNETISARSHCFFHQVEGLAVDEKISFVDLKQTLKIFIEDFFNGYENVKTRFRPSFFPFTEPSAEVDISCLVCKGKGCNICKYSGWLEILGCGLVHPNVLANCSIEPKYSGFAFGMGIERLAMLKYGYVNDLRMFYENDLDFLTSFKSHII	K01889	Bacteria	Bacteroidota	Mucilaginibacter	mup:A0256_08100	410.994
	503	LOCUS_04790	sequence002	33674..34372	CDS	hypothetical protein		ATGAAAAAATTATTTTTATTTATAATCTTGTTATCAGCCGGTATTGCAGGCTGTGATAAAGAAGCACCCCTAAAAACTGAAAGTTCTACAAATAGCAACAATAAATCGATTTCTCTTGCTATAGAACCTGGCTACTATGCAATTCATAATTCTACACAGATCACGGATAACTATAAACGCTATGCTTATCCATTTGTTAATGATGACATGCAACGGGTAATGAATGCAAAAATGGACACCTCGAAGTTCGATCCAACTGTTCTGTGGCAGATAGAGTATTTGGATATATATAAGTTCCGTGTAAGGTTTTTGTCTATGAATTATGGCTTTTTTGAGCGCCAACGCGCCTTGGATATTAATTGGAATAATCCTAATAGTGATGGATCAATGGACGCTGTT…	MKKLFLFIILLSAGIAGCDKEAPLKTESSTNSNNKSISLAIEPGYYAIHNSTQITDNYKRYAYPFVNDDMQRVMNAKMDTSKFDPTVLWQIEYLDIYKFRVRFLSMNYGFFERQRALDINWNNPNSDGSMDAVIYRKNDDDPGQSWSLVGHIDYNSEGNINRFMGVVVNKRTGKMLQLEKSFYPVLLGNYLIADREFEGSDEEKYYYEHGNFDGYRNQGSTTLWDIRLYGNK	K22791	Animals	Insects	Condylostylus	clon:129609541	35.039
	504	LOCUS_04800	sequence002	34452..35150	CDS	hypothetical protein		ATGAAAAAATTATTGATGTTTATTCTATTGTTACTAGTCGGGATAGTGGGCTGTAATAAAGAAGATCTGAACCATGAAAGTTCTTCACAGAGTAAATACTGTCCAAATCATCCGAATGGAGACGAACCAGGTTACTTTGCAATTTATAATTATGCCGAGATCGAGTCTTACTCTAAGAGTATTGCTTATCCGATAAATAATCAAGACAAGGAGCGGGTAATAAGTGTTAAAAGAACGAATAACGACATATGGAGCTGGGATGATCAATATAAACTATGGAGAATAGAGCACTGGAACAATGAAGATTTCATTATTTTGTCTAATAATCACACGGGGTTTACACTACAACGCTCCTTAGATGTTGATTTGAGTAATCCTAATCCTGATAAGACATTCATT…	MKKLLMFILLLLVGIVGCNKEDLNHESSSQSKYCPNHPNGDEPGYFAIYNYAEIESYSKSIAYPINNQDKERVISVKRTNNDIWSWDDQYKLWRIEHWNNEDFIILSNNHTGFTLQRSLDVDLSNPNPDKTFIAVIDRKNGKSDQSWLLIGTKEFDKRGYIKSFTGVVVNKYTGQMLQLGQDHVPPPRDTYLMVDRQYKGSDEEKYFLEQGSFYGYADIYGGTTVWVIERVL	0	Archaea	Euryarchaeota	Natrarchaeobaculum	nag:AArcMg_2317	36.965
	505	LOCUS_04810	sequence002	35232..35927	CDS	hypothetical protein		ATGAAAAAATTATTGCTATTAATGGTATTGTTATCGATTTGTATAGTATGCTGTAATAAAGAAGTATTAAACAATGAAAGTTATGAAAAGAGTACGGTTAAAATCTTTACACGCTCCGGTATACCCCTTGGTTTATATACAATTCATAATTGTACCGGCGGAACGCCTTATACTAATAAATATGTTATGCCATCACAGAATCATGATATGGCACGGGTAAAATGTGTTGATATAGAATTCGTCGAAGCAGTGAATGACCCTAGTCTATGGGCGATAGAGAGTTTTAATAATGATCTTGTAAAATTTGTGTCTATGGATTATGGCTATTTTGAACTAAGGCGCAACTTAGATATCGATTGGGTTCATCCTAATAGTGATGGTTCAGTGGATGCTGTTATG…	MKKLLLLMVLLSICIVCCNKEVLNNESYEKSTVKIFTRSGIPLGLYTIHNCTGGTPYTNKYVMPSQNHDMARVKCVDIEFVEAVNDPSLWAIESFNNDLVKFVSMDYGYFELRRNLDIDWVHPNSDGSVDAVMYRDYNQTNQYWSLIGSKGTLPGGEIASFLGVIVNKRTGQMLQLYKNYVPPPSDIYLIIDRQYKGSEEEKYFLEHGSFRGYCSSNSLDKSTIWLIHKED	0	Bacteria	Clostridia	Ethanoligenens	eha:Ethha_1227	43.5134
	506	LOCUS_04820	sequence002	complement(36319..37227)	CDS	ribosome small subunit-dependent GTPase A	rsgA	ATGACAGGAACTGTTATTAAAACTACAGGCTTAATATCTACCGTTCTAGCTAACGATAATAATATATTTTCATGTAGAATAAAAGGTAGCTTACGCCTTAAAGATTTTAAATATACAAATCCTATAACGGTAGGCGATACTGTTGATTTTATTGTTGAAAACCAACAAGATAAAAAAGCTATTATTACTAATATACATGTAAGAAAAAATTTTATAGCACGAAGAGCAATTAGCAGCAACAAAGAAGCTAATGTTTTAGCTTCTAACATAACACAGGCTATTTTAGTTATTACTGTAAGCCATCCGATAACTTCTTTTGGTTTTATAGACAGGTTTATAATCAGTTCAGAAGCTAACAATATAGAAAGCGTTTTGGTATTAAATAAAGTTGACTTACAC…	MTGTVIKTTGLISTVLANDNNIFSCRIKGSLRLKDFKYTNPITVGDTVDFIVENQQDKKAIITNIHVRKNFIARRAISSNKEANVLASNITQAILVITVSHPITSFGFIDRFIISSEANNIESVLVLNKVDLHNETNAAKSLEMEALYSNLGYKFIKVSSLTKINFDSLSAILTNKISLIAGHSGVGKSSIINALNPNFNLKTSEVSTYNNKGTHSTTFTQMYNLWNPQTFIIDSPGIKELGLVYINKVNIKDYFKEFIALRHQCRFNNCMHVNEIDCKVLEALEKGKIAKSRYTSYLSMLN	K06949	Bacteria	Bacteroidota	Empedobacter	ebv:F0358_05460	299.671
[truncated: 3,326 more rows]

## Sheet: Table S3
TABLE S3 Predicted SOL gene expression in samples of Tyrophagus putrecentiae cultures according to CLC Worbench v.22. The table shows unstandardized and standardized reads.
number	locus	gene length	5Tk1	5Tk2	5Tk3	5Tk4	5Tk5	5Tk6	5Tk7	5Pi1	5Pi2	5Pi3	5Pi4	5Pi5	5Pi6	5Pi7	5L1	5L2	5L3	5L4	5L5	5L6	5L7	5S1	5S2	5S3	5S4	5S5	5S6	5S7
1	LOCUS_00010	1041	1	0	0	0	0	0	0	0	1	0	0	0	0	0	0	0	0	0	0	0	0	1	0	1	0	2	1	0
2	LOCUS_00020	1251	1	2	0	0	2	0	0	1	2	0	3	2	0	1	0	0	1	0	0	0	0	0	0	0	1	1	3	0
3	LOCUS_00030	987	2	3	3	1	1	1	1	1	1	2	0	1	1	0	3	4	1	0	4	2	1	3	3	2	1	2	0	0
4	LOCUS_00040	1458	0	4	1	0	2	0	0	0	1	0	1	0	0	2	2	1	0	2	1	2	1	0	0	1	0	2	0	1
5	LOCUS_00050	1209	6	8	5	3	6	8	4	10	4	3	0	6	4	3	4	3	3	2	3	4	3	3	4	3	5	6	2	4
[truncated: 2,544 more rows]

## Sheet: Table S4
TABLE S4 16S rDNA sequences used for the phylogenetic identification and characterization of SOL in Tyrophagus putrescentiae.		FASTA
[truncated: 84 more rows]

[truncated: 11 more sheets: Table S5, Table S6, Table S7, Table S8, Table S9, Table S10, Table S11, Table S12, Table S13, Table S14, Table S15]
